# Supplementary material for: Charting host-microbe co-metabolism in skin aging and application to metagenomics data
Source: PLoS One. 2021 Nov 10;16(11):e0258960. doi: 10.1371/journal.pone.0258960 (PMC8580226; doi:10.1371/journal.pone.0258960)
Supplement: S1 Table — List of reference genomes used for the generation of Hidden Markov Models. (XLSX) [file pone.0258960.s001.xlsx]

## Sheet: S1_Ref genomes
Organism	BioProject	BioSample*	Assembly ID*
Acinetobacter johnsonii XBB1	PRJNA224116	SAMN03268929	GCF_001484935.1
Acinetobacter lwoffii ATCC 9957 = CIP 70.31	PRJNA224116	SAMN01087832	GCF_000369125.1
Acinetobacter radioresistens DSM 6976 = NBRC 102413 = CIP 103788	PRJNA224116	SAMN01087835	GCF_000368905.1
Actinomyces europaeus strain UMB0652	PRJNA224116	SAMN07511381	GCF_002871995.1
Actinomyces neuii subsp. neuii DSM 8576	PRJNA224116	SAMN02441245	GCF_000420405.1
Anaerococcus hydrogenalis strain MJR7738A S	PRJNA224116	SAMN03842090	GCF_001546155.1
Anaerococcus lactolyticus ATCC 51172	PRJNA224116	SAMN00000626	GCF_000156575.1
Anaerococcus obesiensis ph10	PRJNA224116	SAMEA2272036	GCF_000311745.1
Anaerococcus octavius strain UMB0119	PRJNA224116	SAMN08193644	GCF_002847745.1
Anaerococcus pacaensis 9403502	PRJNA224116	SAMEA2271967	GCF_000308255.2
Anaerococcus prevotii DSM 20548	PRJNA224116	SAMN00001908	GCF_000024105.1
Anaerococcus provencensis strain 9402080	PRJNA224116	SAMEA2272478	GCF_000312365.2
Anaerococcus rubeinfantis isolate Anaerococcus rubiinfantis	PRJNA224116	SAMEA3673146	GCF_001487145.1
Anaerococcus senegalensis JC48 strain type strain: JC17	PRJNA224116	SAMEA2272803	GCF_000321005.1
Anaerococcus sp. Marseille-P2765 strain Marseille-P2765T	PRJNA224116	SAMEA4555797	GCF_900128415.1
Anaerococcus tetradius ATCC 35098	PRJNA224116	SAMN00001448	GCF_000159095.1
Anaerococcus vaginalis strain PH9	PRJNA224116	SAMEA2272686	GCF_000307225.1
Bacillus cereus ATCC 14579	PRJNA57975	NA	GCF_000007825.1
Bifidobacterium adolescentis ATCC 15703	PRJNA224116	SAMD00061080	GCF_000010425.1
Bifidobacterium longum NCC2705	PRJNA57939	NA	GCF_000007525.1
Bradyrhizobium valentinum strain LmjM3	PRJNA224116	SAMN02688507	GCF_001440405.1
Chryseobacterium indologenes strain AA5	PRJNA224116	SAMN06130963	GCF_002025665.1
Clostridium tetani E88	PRJNA224116	SAMN02603289	GCF_000007625.1
Corynebacterium amycolatum strain ICIS 53	PRJNA224116	SAMN05601680	GCF_001722255.1
Corynebacterium bovis DSM 20582 = CIP 54.80 strain DSM 20582	PRJNA224116	SAMN02469392	GCF_000183325.1
Corynebacterium efficiens YS-314	PRJNA224116	SAMD00061103	GCF_000011305.1
Corynebacterium epidermidicanis strain DSM 45586	PRJNA224116	SAMN03462986	GCF_001021025.1
Corynebacterium jeikeium strain FDAARGOS_328	PRJNA224116	SAMN06173341	GCF_002209185.2
Corynebacterium minutissimum strain ATCC 23348	PRJNA224116	SAMN03140311	GCF_000805675.1
Corynebacterium striatum strain 215	PRJNA224116	SAMN05374476	GCF_002803965.1
Corynebacterium tuberculostearicum SK141	PRJNA224116	SAMN00000719	GCF_000175635.1
Corynebacterium urealyticum DSM 7109	PRJNA224116	SAMEA3138282	GCF_000069945.1
Cutibacterium avidum 44067	PRJNA224116	SAMN02603001	GCF_000367205.1
Cutibacterium granulosum DSM 20700	PRJNA224116	SAMN02393705	GCF_000463665.1
Enhydrobacter aerosaccus strain ATCC 27094	PRJNA224116	SAMN02745126	GCF_900167455.1
Escherichia coli O157:H7 str. Sakai	PRJNA226	SAMN01911278	NA
Finegoldia magna ATCC 29328	PRJNA224116	SAMD00060918	GCF_000010185.1
Friedmanniella flava strain CGMCC 4.6856	PRJNA224116	SAMN05421756	GCF_900110855.1
Friedmanniella luteola strain DSM 21741	PRJNA224116	SAMN04488543	GCF_900105065.1
Friedmanniella sagamiharensis strain DSM 21743	PRJNA224116	SAMN04488544	GCF_900105785.1
Gemella haemolysans ATCC 10379 ctg1119035638544	PRJNA224116	SAMN00000721	GCF_000173915.1
Granulicatella adiacens ATCC 49175	PRJNA224116	SAMN00139322	GCF_000160675.1
Granulicatella elegans ATCC 700633	PRJNA224116	SAMN02595330	GCF_000162475.2
Haemophilus parainfluenzae ATCC 33392	PRJNA224116	SAMN00621707	GCF_000746485.1
Kitasatospora aureofaciens strain ATCC 10762	PRJNA224116	SAMN02893937	GCF_001188955.3
Lactobacillus iners DSM 13335	PRJNA31491	SAMN00139432	NA
Lactobacillus plantarum WCFS1	PRJNA356	SAMEA3138345	NA
Lactococcus lactis subsp. lactis Il1403	PRJNA57671	NA	GCF_000006865.1
Microbacterium paraoxydans strain DSM 15019	PRJNA224116	SAMN04489809	GCF_900105335.1
Micrococcus luteus NCTC 2665	PRJNA224116	SAMN00000281	GCF_000023205.1
Micrococcus lylae NBRC 15355	PRJNA224116	SAMD00046485	GCF_001570885.1
Neisseria subflava strain M18660	PRJNA224116	SAMN09704641	GCF_003351665.1
Porphyromonas bennonis DSM 23058 = JCM 16335 strain DSM 23058	PRJNA224116	SAMN02441061	GCF_000375645.1
Porphyromonas somerae DSM 23386	PRJNA224116	SAMN02256491	GCF_000372405.1
Propionibacterium acnes KPA171202	PRJNA224116	SAMN02603281	GCF_000008345.1
Pseudomonas aeruginosa PAO1	PRJNA57945	NA	GCF_000006765.1
Rothia dentocariosa ATCC 17931	PRJNA224116	SAMN00120582	GCF_000164695.2
Serratia marcescens subsp. marcescens Db11	PRJNA224116	SAMEA3138834	GCF_000513215.1
Shewanella algae strain MARS 14	PRJNA224116	SAMEA3221090	GCF_000947195.1
Staphylococcus aureus subsp. aureus NCTC 8325	PRJNA57795	NA	GCF_000013425.1
Staphylococcus capitis subsp. capitis strain AYP1020	PRJNA224116	SAMN02739579	GCF_001028645.1
Staphylococcus epidermidis ATCC 12228	PRJNA57861	NA	GCF_000007645.1
Staphylococcus haemolyticus JCSC1435	PRJNA224116	SAMD00061066	GCF_000009865.1
Staphylococcus hominis subsp. hominis C80	PRJNA224116	SAMN02463757	GCF_000183685.1
Staphylococcus lugdunensis HKU09-01	PRJNA224116	SAMN02603957	GCF_000025085.1
Staphylococcus warneri SG1	PRJNA224116	SAMN02604131	GCF_000332735.1
Streptococcus agalactiae 2603V/R	PRJNA57943	NA	GCF_000007265.1
Streptococcus infantis SK970	PRJNA224116	SAMN00621709	GCF_000223255.1
Streptococcus oralis strain SK143	PRJNA224116	SAMN02836943	GCF_000722845.1
Streptococcus pneumoniae R6	PRJNA57859	NA	GCF_000007045.1
Streptococcus pyogenes M1 GAS	PRJNA57845	SAMN02604089	GCF_000006785.2
Streptomyces albus strain DSM 41398	PRJNA224116	SAMN03283748	GCF_000827005.1
Veillonella dispar strain NCTC11831	PRJNA224116	SAMEA4442464	GCF_900637515.1
*NA: information not provided in Genbank file
