# Supplementary material for: Charting host-microbe co-metabolism in skin aging and application to metagenomics data
Source: PLoS One. 2021 Nov 10;16(11):e0258960. doi: 10.1371/journal.pone.0258960 (PMC8580226; doi:10.1371/journal.pone.0258960)
Supplement: S1 Dataset — (HMM) [file pone.0258960.s005.hmm]

HMMER3/f [3.1b2 | February 2015]
NAME  CEQ06_RS20070
LENG  271
ALPH  amino
RF    no
MM    no
CONS  yes
CS    no
MAP   yes
DATE  Tue Feb  4 17:08:12 2020
NSEQ  36
EFFN  1.920410
CKSUM 3829016274
GA 127 127
TC 127 127
NC 127 127
STATS LOCAL MSV      -10.9616  0.70214
STATS LOCAL VITERBI  -11.6750  0.70214
STATS LOCAL FORWARD   -5.0557  0.70214
HMM          A        C        D        E        F        G        H        I        K        L        M        N        P        Q        R        S        T        V        W        Y   
            m->m     m->i     m->d     i->m     i->i     d->m     d->d
  COMPO   2.43461  4.59406  2.90027  2.60365  3.24689  2.72996  3.42480  3.03274  2.75044  2.45688  3.68221  3.12829  3.31894  3.03381  2.93222  2.72662  2.89940  2.78778  4.17034  3.36033
          2.68638  4.42318  2.77550  2.73109  3.46350  2.40557  3.72515  3.29269  2.67746  2.69249  4.24148  2.90384  2.73767  3.18080  2.89851  2.37924  2.77594  2.98520  4.58060  3.61576
          1.00088  1.26831  1.04657  2.36789  0.09836  0.00000        *
      1   2.61569  4.12075  3.96670  3.13722  3.20720  3.70282  3.99634  2.24505  3.27622  1.80245  2.55967  3.63783  4.06996  3.51735  3.49211  2.80495  2.84756  2.25990  4.72972  3.13041     20 l - - -
          2.68618  4.42225  2.77519  2.73123  3.46354  2.40513  3.72494  3.29354  2.67741  2.69355  4.24690  2.90347  2.73739  3.18146  2.89801  2.37887  2.77519  2.98518  4.58477  3.61503
          0.02319  4.17134  4.89369  0.61958  0.77255  0.90668  0.51728
      2   2.30252  4.93543  2.35132  2.25091  4.20755  3.21103  3.62493  3.64498  2.35466  3.20930  3.55141  2.76562  3.81791  2.75287  2.87632  2.62562  2.72702  3.12511  5.41513  3.53676     21 e - - -
          2.68618  4.42225  2.77519  2.73123  3.46354  2.40513  3.72494  3.29354  2.67741  2.69355  4.24690  2.90347  2.73739  3.18146  2.89801  2.37887  2.77519  2.98518  4.58477  3.61503
          0.04586  4.21270  3.50585  0.61958  0.77255  0.95582  0.48531
      3   2.72782  5.19029  2.43579  1.99427  4.49514  2.39345  3.50603  3.97045  2.47790  3.48074  4.25648  2.23476  3.83512  2.78806  2.98734  2.50136  2.97135  3.56256  5.64354  3.93734     22 e - - -
          2.68618  4.42225  2.77519  2.73123  3.46354  2.40513  3.72494  3.29354  2.67741  2.69355  4.24690  2.90347  2.73739  3.18146  2.89801  2.37887  2.77519  2.98518  4.58477  3.61503
          0.02277  4.18960  4.91195  0.61958  0.77255  0.92744  0.50346
      4   2.41576  4.31149  4.42496  3.88871  3.58987  4.05555  4.56881  1.35920  3.79082  2.37616  3.47804  4.10748  4.45091  4.04995  4.01044  3.39501  2.58567  1.55334  5.27276  4.06855     23 i - - -
          2.68618  4.42225  2.77519  2.73123  3.46354  2.40513  3.72494  3.29354  2.67741  2.69355  4.24690  2.90347  2.73739  3.18146  2.89801  2.37887  2.77519  2.98518  4.58477  3.61503
          0.02224  4.21270  4.93504  0.61958  0.77255  0.87297  0.54079
      5   2.63320  4.85526  3.02038  2.30648  4.10184  2.97851  3.65530  3.52144  2.16377  3.11585  3.20199  2.98219  3.84695  2.63018  2.58850  2.66091  2.67433  2.96586  5.35029  3.35495     24 k - - -
          2.68618  4.42225  2.77519  2.73123  3.46354  2.40513  3.72494  3.29354  2.67741  2.69355  4.24690  2.90347  2.73739  3.18146  2.89801  2.37887  2.77519  2.98518  4.58477  3.61503
          0.02135  4.25328  4.97562  0.61958  0.77255  0.92204  0.50701
      6   2.73819  5.23382  2.11366  1.95916  4.55167  3.39198  3.67137  4.03489  2.46946  3.24325  4.29272  2.45244  3.84729  2.54066  2.97848  2.19811  2.97987  3.61200  5.67631  4.25379     25 e - - -
          2.68618  4.42225  2.77519  2.73123  3.46354  2.40513  3.72494  3.29354  2.67741  2.69355  4.24690  2.90347  2.73739  3.18146  2.89801  2.37887  2.77519  2.98518  4.58477  3.61503
          0.02135  4.25328  4.97562  0.61958  0.77255  0.92204  0.50701
      7   2.55162  4.44102  3.38127  2.81482  3.59904  3.40391  3.80577  2.11230  2.55703  2.66075  3.54247  3.25157  3.95257  2.86239  2.78212  2.80860  2.47749  2.46416  5.01107  3.76233     26 i - - -
          2.68618  4.42225  2.77519  2.73123  3.46354  2.40513  3.72494  3.29354  2.67741  2.69355  4.24690  2.90347  2.73739  3.18146  2.89801  2.37887  2.77519  2.98518  4.58477  3.61503
          0.02135  4.25328  4.97562  0.61958  0.77255  0.88562  0.53181
      8   2.46062  4.92445  2.98873  2.43063  4.19061  3.44886  3.09603  3.36284  2.37508  3.05986  3.77173  2.50985  3.83957  2.65956  2.48463  2.27325  2.80599  3.27220  5.40645  4.05322     27 s - - -
          2.68618  4.42225  2.77519  2.73123  3.46354  2.40513  3.72494  3.29354  2.67741  2.69355  4.24690  2.90347  2.73739  3.18146  2.89801  2.37887  2.77519  2.98518  4.58477  3.61503
          0.02099  4.27021  4.99256  0.61958  0.77255  0.90718  0.51695
      9   2.41609  5.05715  2.90753  2.21514  4.37120  3.14201  3.62495  3.82979  2.25293  3.35128  4.11649  2.73694  2.94404  2.73717  2.50011  2.26353  2.82300  3.43321  5.51753  4.13324     28 e - - -
          2.68618  4.42225  2.77519  2.73123  3.46354  2.40513  3.72494  3.29354  2.67741  2.69355  4.24690  2.90347  2.73739  3.18146  2.89801  2.37887  2.77519  2.98518  4.58477  3.61503
          0.02099  4.27021  4.99256  0.61958  0.77255  0.73711  0.65103
     10   2.55946  4.21778  3.61330  2.98730  3.33393  3.69628  3.97756  2.66670  3.16529  2.11312  2.66945  3.55967  3.80877  3.43044  3.43585  2.96412  2.78822  1.74520  4.82161  3.25686     29 v - - -
          2.68618  4.42225  2.77519  2.73123  3.46354  2.40513  3.72494  3.29354  2.67741  2.69355  4.24690  2.90347  2.73739  3.18146  2.89801  2.37887  2.77519  2.98518  4.58477  3.61503
          0.01935  4.35079  5.07314  0.61958  0.77255  0.67639  0.71019
     11   2.48247  4.88801  3.07523  2.51884  4.15156  3.32082  3.71195  3.57093  2.42244  3.16700  3.25641  3.03631  3.05299  2.85830  2.32787  2.02771  2.72089  3.23888  5.40234  4.06601     30 s - - -
          2.68618  4.42225  2.77519  2.73123  3.46354  2.40513  3.72494  3.29354  2.67741  2.69355  4.24690  2.90347  2.73739  3.18146  2.89801  2.37887  2.77519  2.98518  4.58477  3.61503
          0.01808  4.41756  5.13990  0.61958  0.77255  0.71112  0.67549
     12   2.38083  4.59511  3.31205  2.76522  3.83832  1.96615  3.15889  3.22026  2.74234  2.89404  3.52807  3.22272  3.72693  3.07488  3.15546  2.53080  2.91282  2.37155  5.21081  3.93692     31 g - - -
          2.68618  4.42225  2.77519  2.73123  3.46354  2.40513  3.72494  3.29354  2.67741  2.69355  4.24690  2.90347  2.73739  3.18146  2.89801  2.37887  2.77519  2.98518  4.58477  3.61503
          0.01777  4.43474  5.15709  0.61958  0.77255  0.67772  0.70882
     13   2.43360  4.85507  2.75793  2.54918  4.09802  2.02987  3.73353  3.50749  2.53977  2.90013  3.64311  3.06342  3.91188  2.88991  2.63651  2.72639  2.68194  2.97441  5.37423  4.04593     32 g - - -
          2.68618  4.42225  2.77519  2.73123  3.46354  2.40513  3.72494  3.29354  2.67741  2.69355  4.24690  2.90347  2.73739  3.18146  2.89801  2.37887  2.77519  2.98518  4.58477  3.61503
          0.01739  4.45651  5.17885  0.61958  0.77255  0.70554  0.68091
     14   2.72573  5.20430  1.84925  2.19536  4.53246  3.05322  3.68425  4.01001  2.44357  3.50396  4.25594  2.75934  3.19965  2.79054  2.66075  2.46618  2.96073  3.26956  5.64905  4.24129     33 d - - -
          2.68618  4.42225  2.77519  2.73123  3.46354  2.40513  3.72494  3.29354  2.67741  2.69355  4.24690  2.90347  2.73739  3.18146  2.89801  2.37887  2.77519  2.98518  4.58477  3.61503
          0.01739  4.45651  5.17885  0.61958  0.77255  0.70554  0.68091
     15   2.23431  4.09728  3.27142  2.76687  3.66026  2.86292  3.86462  2.74229  2.82390  2.72586  3.60431  2.91265  4.00219  3.14164  3.10465  2.75789  2.91232  1.90629  5.07469  3.82145     34 v - - -
          2.68618  4.42225  2.77519  2.73123  3.46354  2.40513  3.72494  3.29354  2.67741  2.69355  4.24690  2.90347  2.73739  3.18146  2.89801  2.37887  2.77519  2.98518  4.58477  3.61503
          0.01739  4.45651  5.17885  0.61958  0.77255  0.40471  1.10013
     16   2.65054  4.89003  3.14322  2.59012  4.12258  3.42321  2.88415  3.53412  2.58197  3.14824  2.67914  2.01720  3.75768  2.93118  3.03972  2.41790  2.66481  3.22006  5.40315  3.82057     35 n - - -
          2.68618  4.42225  2.77519  2.73123  3.46354  2.40513  3.72494  3.29354  2.67741  2.69355  4.24690  2.90347  2.73739  3.18146  2.89801  2.37887  2.77519  2.98518  4.58477  3.61503
          0.01535  4.58037  5.30272  0.61958  0.77255  0.51519  0.90978
     17   2.40116  5.18604  2.16433  1.88526  4.50773  3.19127  3.70129  3.97817  2.44908  3.03931  3.74194  2.98216  3.60154  2.64088  2.93880  2.48371  2.96272  3.56425  5.63317  4.23536     36 e - - -
          2.68618  4.42225  2.77519  2.73123  3.46354  2.40513  3.72494  3.29354  2.67741  2.69355  4.24690  2.90347  2.73739  3.18146  2.89801  2.37887  2.77519  2.98518  4.58477  3.61503
          0.01535  4.58037  5.30272  0.61958  0.77255  0.51519  0.90978
     18   1.81661  4.75722  2.84650  2.68643  3.96558  3.58975  3.81912  3.21882  2.58246  2.90710  3.85203  3.17974  3.43328  3.01217  3.11212  2.71788  2.27272  2.49060  5.30224  4.00428     37 a - - -
          2.68618  4.42225  2.77519  2.73123  3.46354  2.40513  3.72494  3.29354  2.67741  2.69355  4.24690  2.90347  2.73739  3.18146  2.89801  2.37887  2.77519  2.98518  4.58477  3.61503
          0.01535  4.58037  5.30272  0.61958  0.77255  0.51519  0.90978
     19   4.62680  5.55974  5.49705  5.42707  0.79259  5.12894  3.77181  4.22255  5.19978  3.39313  4.74495  4.66697  5.37995  4.84087  4.99035  4.53035  4.81734  4.16294  2.49948  1.24299     38 f - - -
          2.68618  4.42225  2.77519  2.73123  3.46354  2.40513  3.72494  3.29354  2.67741  2.69355  4.24690  2.90347  2.73739  3.18146  2.89801  2.37887  2.77519  2.98518  4.58477  3.61503
          0.01535  4.58037  5.30272  0.61958  0.77255  0.51519  0.90978
     20   2.76215  5.05651  3.11204  2.48979  4.33542  3.56358  3.47398  3.76506  1.97450  3.05787  4.11864  3.06957  3.95151  2.74826  2.17483  2.69260  2.22848  2.69871  5.52331  4.17697     39 k - - -
          2.68618  4.42225  2.77519  2.73123  3.46354  2.40513  3.72494  3.29354  2.67741  2.69355  4.24690  2.90347  2.73739  3.18146  2.89801  2.37887  2.77519  2.98518  4.58477  3.61503
          0.01535  4.58037  5.30272  0.61958  0.77255  0.51519  0.90978
     21   2.94729  4.62628  3.84340  3.26459  3.78366  3.94955  4.19085  2.17259  1.45566  2.42686  3.67824  3.67151  4.31390  3.47900  3.37713  3.21628  3.17915  1.87762  5.31503  4.08339     40 k - - -
          2.68618  4.42225  2.77519  2.73123  3.46354  2.40513  3.72494  3.29354  2.67741  2.69355  4.24690  2.90347  2.73739  3.18146  2.89801  2.37887  2.77519  2.98518  4.58477  3.61503
          0.01535  4.58037  5.30272  0.61958  0.77255  0.51519  0.90978
     22   2.73027  4.90855  3.14239  2.46777  4.14193  3.56388  2.92740  3.33327  2.49442  3.16395  3.98143  3.10030  3.95340  2.92110  2.72185  2.33462  1.89506  3.23823  5.41285  3.03934     41 t - - -
          2.68618  4.42225  2.77519  2.73123  3.46354  2.40513  3.72494  3.29354  2.67741  2.69355  4.24690  2.90347  2.73739  3.18146  2.89801  2.37887  2.77519  2.98518  4.58477  3.61503
          0.01535  4.58037  5.30272  0.61958  0.77255  0.51519  0.90978
     23   2.31876  5.15639  2.40563  2.26100  4.47021  3.27234  3.70049  3.93471  2.44929  3.44839  4.20583  2.70971  3.69290  2.80811  2.60319  2.62845  2.29589  3.12649  5.60855  3.55821     42 e - - -
          2.68686  4.42205  2.77453  2.73165  3.46159  2.40530  3.72481  3.29340  2.67744  2.69297  4.24711  2.90376  2.73783  3.18066  2.89851  2.37952  2.77573  2.98406  4.58553  3.61404
          0.98611  1.16917  1.15091  2.09945  0.13071  0.51519  0.90978
     24   2.37227  5.08530  2.79073  2.16053  4.40817  3.41696  3.26878  3.86990  2.08868  3.37485  4.13608  2.89587  3.22412  2.71329  2.25319  2.62656  2.88200  3.46487  5.52530  4.14095     54 k - - -
          2.68618  4.42225  2.77519  2.73123  3.46354  2.40513  3.72494  3.29354  2.67741  2.69355  4.24690  2.90347  2.73739  3.18146  2.89801  2.37887  2.77519  2.98518  4.58477  3.61503
          0.02236  4.20732  4.92967  0.61958  0.77255  0.82921  0.57340
     25   2.64367  5.00795  2.79724  2.38754  3.60547  2.71250  3.37628  3.74713  2.39425  3.29030  4.06681  2.41159  3.82844  2.68795  2.47956  2.32541  2.87583  3.36990  5.47599  4.10119     55 s - - -
          2.68618  4.42225  2.77519  2.73123  3.46354  2.40513  3.72494  3.29354  2.67741  2.69355  4.24690  2.90347  2.73739  3.18146  2.89801  2.37887  2.77519  2.98518  4.58477  3.61503
          0.02094  4.27256  4.99491  0.61958  0.77255  0.51243  0.91389
     26   2.28395  4.43638  3.00893  2.29793  4.31953  2.97946  3.36328  3.76380  2.38665  3.31453  4.09385  2.85547  3.88170  2.80655  2.38301  2.23146  2.68408  3.14503  5.50747  4.13794     56 s - - -
          2.68618  4.42225  2.77519  2.73123  3.46354  2.40513  3.72494  3.29354  2.67741  2.69355  4.24690  2.90347  2.73739  3.18146  2.89801  2.37887  2.77519  2.98518  4.58477  3.61503
          0.01717  4.46909  5.19143  0.61958  0.77255  0.41319  1.08335
     27   2.72681  5.17837  2.19700  2.38680  4.49925  3.50650  3.38444  3.96854  2.36869  2.90519  4.22575  2.72416  2.44815  2.69350  2.74505  2.64655  2.86210  3.55601  5.62533  3.69456     57 d - - -
          2.68618  4.42225  2.77519  2.73123  3.46354  2.40513  3.72494  3.29354  2.67741  2.69355  4.24690  2.90347  2.73739  3.18146  2.89801  2.37887  2.77519  2.98518  4.58477  3.61503
          0.01535  4.58037  5.30272  0.61958  0.77255  0.51519  0.90978
     28   2.57413  5.07066  3.04357  1.98767  4.35428  2.97576  3.71959  3.29020  2.34675  3.01560  4.12850  3.02219  2.51570  2.78696  2.64094  2.67534  2.86946  3.23600  5.54198  4.17252     58 e - - -
          2.68618  4.42225  2.77519  2.73123  3.46354  2.40513  3.72494  3.29354  2.67741  2.69355  4.24690  2.90347  2.73739  3.18146  2.89801  2.37887  2.77519  2.98518  4.58477  3.61503
          0.01535  4.58037  5.30272  0.61958  0.77255  0.51519  0.90978
     29   2.68295  5.23617  2.38527  2.33288  4.57358  2.64269  3.70038  4.05548  2.44460  3.53867  4.28127  2.51333  3.37125  2.72428  2.38418  2.21974  2.84484  3.62319  5.67392  4.26488     59 s - - -
          2.68618  4.42225  2.77519  2.73123  3.46354  2.40513  3.72494  3.29354  2.67741  2.69355  4.24690  2.90347  2.73739  3.18146  2.89801  2.37887  2.77519  2.98518  4.58477  3.61503
          0.01535  4.58037  5.30272  0.61958  0.77255  0.51519  0.90978
     30   2.29247  4.28294  3.92093  3.34405  1.97240  3.47985  4.05736  2.62705  3.26173  2.27122  3.08902  3.64914  3.31312  3.06717  3.52475  2.93471  2.64316  2.54280  4.88463  3.36474     60 f - - -
          2.68618  4.42225  2.77519  2.73123  3.46354  2.40513  3.72494  3.29354  2.67741  2.69355  4.24690  2.90347  2.73739  3.18146  2.89801  2.37887  2.77519  2.98518  4.58477  3.61503
          0.01535  4.58037  5.30272  0.61958  0.77255  0.51519  0.90978
     31   2.42469  4.20174  4.21497  3.62891  1.91501  3.18712  4.13080  2.41434  3.50489  2.18897  3.31563  3.82494  3.40977  3.72044  3.67723  3.12357  2.96408  2.45274  4.79191  2.42656     61 f - - -
          2.68618  4.42225  2.77519  2.73123  3.46354  2.40513  3.72494  3.29354  2.67741  2.69355  4.24690  2.90347  2.73739  3.18146  2.89801  2.37887  2.77519  2.98518  4.58477  3.61503
          0.01535  4.58037  5.30272  0.61958  0.77255  0.51519  0.90978
     32   1.77951  5.19350  2.46384  2.16255  4.51577  3.10125  3.70672  3.98646  2.45628  3.34254  4.24294  2.98316  3.72211  2.58826  2.76307  2.70946  2.72678  3.57238  5.64124  4.24281     62 a - - -
          2.68618  4.42225  2.77519  2.73123  3.46354  2.40513  3.72494  3.29354  2.67741  2.69355  4.24690  2.90347  2.73739  3.18146  2.89801  2.37887  2.77519  2.98518  4.58477  3.61503
          0.01535  4.58037  5.30272  0.61958  0.77255  0.51519  0.90978
     33   1.82637  3.05934  4.27366  3.68239  2.84514  3.05023  3.73058  2.55524  3.54781  2.19273  3.28989  3.85324  4.20544  3.75281  3.69833  3.12808  2.61172  2.37297  3.58195  3.08718     63 a - - -
          2.68621  4.42228  2.77522  2.73126  3.46357  2.40516  3.72497  3.29357  2.67744  2.69314  4.24693  2.90349  2.73742  3.18149  2.89804  2.37890  2.77522  2.98521  4.58480  3.61506
          0.07269  2.73130  5.30272  0.65628  0.73142  0.51519  0.90978
     34   3.81226  5.89294  3.06839  0.33402  5.37041  3.92121  4.64694  4.99816  3.64578  4.51176  5.51807  3.62032  4.57519  3.88722  4.08962  3.75136  4.14139  4.62610  6.38486  5.20093     66 E - - -
          2.68618  4.42225  2.77519  2.73123  3.46354  2.40513  3.72494  3.29354  2.67741  2.69355  4.24690  2.90347  2.73739  3.18146  2.89801  2.37887  2.77519  2.98518  4.58477  3.61503
          0.01535  4.58037  5.30272  0.61958  0.77255  0.51519  0.90978
     35   1.48535  4.38538  3.76995  3.20899  3.55047  3.24790  4.04850  2.15823  2.98228  2.61883  3.52664  3.56142  4.12791  3.43122  3.25722  2.99751  2.97727  2.31310  5.01854  3.79929     67 a - - -
          2.68618  4.42225  2.77519  2.73123  3.46354  2.40513  3.72494  3.29354  2.67741  2.69355  4.24690  2.90347  2.73739  3.18146  2.89801  2.37887  2.77519  2.98518  4.58477  3.61503
          0.01535  4.58037  5.30272  0.61958  0.77255  0.51519  0.90978
     36   1.65096  4.87358  2.69121  2.45968  3.34913  3.56709  3.77585  3.50524  2.59082  2.82082  3.94913  3.11243  3.95737  2.93884  2.55522  2.77558  2.95768  3.19701  5.38537  3.76353     68 a - - -
          2.68618  4.42225  2.77519  2.73123  3.46354  2.40513  3.72494  3.29354  2.67741  2.69355  4.24690  2.90347  2.73739  3.18146  2.89801  2.37887  2.77519  2.98518  4.58477  3.61503
          0.01535  4.58037  5.30272  0.61958  0.77255  0.51519  0.90978
     37   3.10186  5.12944  3.21766  3.10893  4.94638  0.64803  4.46776  4.52711  3.31196  4.09126  4.97572  3.53681  4.28912  2.46936  3.65444  3.18319  3.51888  4.03595  6.13836  4.87563     69 G - - -
          2.68618  4.42225  2.77519  2.73123  3.46354  2.40513  3.72494  3.29354  2.67741  2.69355  4.24690  2.90347  2.73739  3.18146  2.89801  2.37887  2.77519  2.98518  4.58477  3.61503
          0.01535  4.58037  5.30272  0.61958  0.77255  0.51519  0.90978
     38   4.06323  5.34423  5.32986  5.02251  3.57885  4.88095  5.47517  2.85795  4.79782  0.32733  3.46496  5.24252  5.22717  4.97968  4.83723  4.62578  4.34003  3.06787  5.65265  4.52456     70 L - - -
          2.68618  4.42225  2.77519  2.73123  3.46354  2.40513  3.72494  3.29354  2.67741  2.69355  4.24690  2.90347  2.73739  3.18146  2.89801  2.37887  2.77519  2.98518  4.58477  3.61503
          0.01535  4.58037  5.30272  0.61958  0.77255  0.51519  0.90978
     39   2.35563  5.21423  2.98630  2.07415  4.55075  3.24173  3.69136  4.02811  2.12069  3.51422  3.98765  2.51064  3.89896  2.57260  2.25130  2.62982  2.77027  3.60046  5.65056  4.24855     71 e - - -
          2.68618  4.42225  2.77519  2.73123  3.46354  2.40513  3.72494  3.29354  2.67741  2.69355  4.24690  2.90347  2.73739  3.18146  2.89801  2.37887  2.77519  2.98518  4.58477  3.61503
          0.01535  4.58037  5.30272  0.61958  0.77255  0.51519  0.90978
     40   2.35493  4.32112  4.00264  3.00471  3.37995  3.83084  4.10726  2.62613  3.30842  1.81772  3.39837  3.72051  4.20380  3.58836  3.55227  3.11010  3.00886  2.54615  1.87111  3.67681     72 l - - -
          2.68618  4.42225  2.77519  2.73123  3.46354  2.40513  3.72494  3.29354  2.67741  2.69355  4.24690  2.90347  2.73739  3.18146  2.89801  2.37887  2.77519  2.98518  4.58477  3.61503
          0.01535  4.58037  5.30272  0.61958  0.77255  0.51519  0.90978
     41   3.94765  5.17311  5.60049  5.10921  1.79022  5.15581  5.01761  2.65589  4.95136  0.63693  3.16527  5.19206  5.25273  4.84786  4.91891  4.56402  4.15600  2.91379  5.07826  3.68786     73 L - - -
          2.68618  4.42225  2.77519  2.73123  3.46354  2.40513  3.72494  3.29354  2.67741  2.69355  4.24690  2.90347  2.73739  3.18146  2.89801  2.37887  2.77519  2.98518  4.58477  3.61503
          0.01535  4.58037  5.30272  0.61958  0.77255  0.51519  0.90978
     42   1.74449  5.21528  2.79281  1.95618  4.54516  2.37445  3.77259  4.01027  2.55434  3.53027  4.30071  2.87712  3.94851  2.89088  2.84409  2.65085  3.04006  3.60628  5.69746  4.30081     74 a - - -
          2.68618  4.42225  2.77519  2.73123  3.46354  2.40513  3.72494  3.29354  2.67741  2.69355  4.24690  2.90347  2.73739  3.18146  2.89801  2.37887  2.77519  2.98518  4.58477  3.61503
          0.01535  4.58037  5.30272  0.61958  0.77255  0.51519  0.90978
     43   2.11737  5.24360  2.85695  1.79283  4.58058  3.04262  3.70615  4.06049  2.06017  3.54379  4.28882  2.78740  3.90980  2.70655  2.63767  2.71482  2.98379  3.63038  5.67862  4.27236     75 e - - -
          2.68618  4.42225  2.77519  2.73123  3.46354  2.40513  3.72494  3.29354  2.67741  2.69355  4.24690  2.90347  2.73739  3.18146  2.89801  2.37887  2.77519  2.98518  4.58477  3.61503
          0.01535  4.58037  5.30272  0.61958  0.77255  0.51519  0.90978
     44   1.50517  4.59134  3.41395  2.85669  3.79019  3.29537  3.90166  2.94105  2.83006  2.85154  3.72087  3.15372  3.26928  3.15391  3.23266  2.61959  2.75370  2.77575  5.18556  3.30822     76 a - - -
          2.68626  4.42233  2.77527  2.73119  3.46362  2.40520  3.72482  3.29362  2.67732  2.69363  4.24506  2.90339  2.73747  3.18142  2.89784  2.37895  2.77527  2.98526  4.58485  3.61511
          0.59849  1.19814  1.90646  0.13169  2.09244  0.51519  0.90978
     45   2.54868  5.17238  2.48647  2.21259  4.49550  2.32372  3.68329  3.96711  2.44900  3.47261  4.23130  2.81612  3.87356  2.70735  2.85134  2.16651  2.63218  3.55376  5.62738  4.22506     78 s - - -
          2.68618  4.42225  2.77519  2.73123  3.46354  2.40513  3.72494  3.29354  2.67741  2.69355  4.24690  2.90347  2.73739  3.18146  2.89801  2.37887  2.77519  2.98518  4.58477  3.61503
          0.01794  4.42532  5.14767  0.61958  0.77255  0.61562  0.77719
     46   2.68829  4.64258  2.93538  2.45548  3.25693  3.08269  3.80844  2.33499  2.69667  2.87375  3.73209  3.19475  2.99404  2.78625  3.12062  2.80415  2.78896  2.43341  5.19028  3.90958     79 i - - -
          2.68618  4.42225  2.77519  2.73123  3.46354  2.40513  3.72494  3.29354  2.67741  2.69355  4.24690  2.90347  2.73739  3.18146  2.89801  2.37887  2.77519  2.98518  4.58477  3.61503
          0.01702  4.47752  5.19986  0.61958  0.77255  0.58814  0.81048
     47   2.56988  5.12720  2.75591  2.43118  4.05803  2.22835  3.68400  3.90000  2.30304  3.41842  4.17925  2.75249  3.88463  2.69521  2.49962  2.56864  2.43040  3.49996  5.58257  4.19416     80 g - - -
          2.68618  4.42225  2.77519  2.73123  3.46354  2.40513  3.72494  3.29354  2.67741  2.69355  4.24690  2.90347  2.73739  3.18146  2.89801  2.37887  2.77519  2.98518  4.58477  3.61503
          0.01645  4.51122  5.23357  0.61958  0.77255  0.44534  1.02333
     48   1.83546  4.59081  3.47394  2.93671  3.91865  1.79378  3.98785  3.28373  2.79900  2.74033  3.84202  3.35527  3.70078  3.23455  3.30407  2.83934  2.71573  2.59894  5.30426  4.04402     81 g - - -
          2.68618  4.42225  2.77519  2.73123  3.46354  2.40513  3.72494  3.29354  2.67741  2.69355  4.24690  2.90347  2.73739  3.18146  2.89801  2.37887  2.77519  2.98518  4.58477  3.61503
          0.01535  4.58037  5.30272  0.61958  0.77255  0.51519  0.90978
     49   1.45642  4.88377  2.62304  2.84872  4.64806  3.43210  4.19144  4.07035  3.11122  3.69964  4.52350  3.29455  1.44249  3.38014  3.56578  2.86335  3.16440  3.61770  5.92275  4.59949     82 p - - -
          2.68537  4.42244  2.77495  2.73142  3.46373  2.40471  3.72513  3.29373  2.67760  2.69354  4.24709  2.90366  2.73737  3.18132  2.89820  2.37906  2.77539  2.98537  4.58496  3.61522
          0.06792  2.80204  5.30272  2.02127  0.14212  0.51519  0.90978
     50   2.49280  5.06163  3.06687  2.42278  3.46596  3.39371  3.15821  3.78050  2.30873  3.33609  4.12122  3.03893  3.65013  2.68356  1.75147  2.73729  2.96622  3.14480  5.53243  4.17148     97 r - - -
          2.68618  4.42225  2.77519  2.73123  3.46354  2.40513  3.72494  3.29354  2.67741  2.69355  4.24690  2.90347  2.73739  3.18146  2.89801  2.37887  2.77519  2.98518  4.58477  3.61503
          0.01535  4.58037  5.30272  0.61958  0.77255  0.51519  0.90978
     51   2.98675  4.53371  4.90996  4.38187  3.80218  4.45989  4.98738  1.87216  4.26074  2.37394  3.66225  4.55433  4.03274  4.51020  4.43561  3.81704  3.44352  0.75490  5.57302  4.37085     98 v - - -
          2.68618  4.42225  2.77519  2.73123  3.46354  2.40513  3.72494  3.29354  2.67741  2.69355  4.24690  2.90347  2.73739  3.18146  2.89801  2.37887  2.77519  2.98518  4.58477  3.61503
          0.01535  4.58037  5.30272  0.61958  0.77255  0.51519  0.90978
     52   2.75737  4.16351  4.50816  3.90880  3.23802  3.90728  4.22455  1.94179  3.73779  2.15301  3.26409  3.99496  3.34612  3.90886  3.82176  3.21048  2.98970  1.41954  4.08097  3.00822     99 v - - -
          2.68618  4.42225  2.77519  2.73123  3.46354  2.40513  3.72494  3.29354  2.67741  2.69355  4.24690  2.90347  2.73739  3.18146  2.89801  2.37887  2.77519  2.98518  4.58477  3.61503
          0.01535  4.58037  5.30272  0.61958  0.77255  0.51519  0.90978
     53   2.03675  5.29805  2.34514  2.07620  4.62696  2.46715  3.76004  4.10841  2.54006  3.60100  4.35789  2.87636  2.73009  2.75515  3.04410  2.68301  3.04971  3.68305  5.74687  4.33084    100 a - - -
          2.68618  4.42225  2.77519  2.73123  3.46354  2.40513  3.72494  3.29354  2.67741  2.69355  4.24690  2.90347  2.73739  3.18146  2.89801  2.37887  2.77519  2.98518  4.58477  3.61503
          0.01535  4.58037  5.30272  0.61958  0.77255  0.51519  0.90978
     54   2.64555  4.36659  3.75952  3.19477  3.26922  3.73612  3.10579  2.73294  3.12908  2.58010  3.48483  3.32258  4.12195  3.41639  3.43916  2.31912  2.96383  1.45983  4.96452  3.74008    101 v - - -
          2.68618  4.42225  2.77519  2.73123  3.46354  2.40513  3.72494  3.29354  2.67741  2.69355  4.24690  2.90347  2.73739  3.18146  2.89801  2.37887  2.77519  2.98518  4.58477  3.61503
          0.01535  4.58037  5.30272  0.61958  0.77255  0.51519  0.90978
     55   2.64710  4.59009  3.25779  2.83933  3.75211  2.14754  3.65087  3.12635  2.71108  2.25425  3.68517  3.29692  4.02991  3.04021  3.10842  2.87491  2.56265  2.35030  5.15103  3.39520    102 g - - -
          2.68618  4.42225  2.77519  2.73123  3.46354  2.40513  3.72494  3.29354  2.67741  2.69355  4.24690  2.90347  2.73739  3.18146  2.89801  2.37887  2.77519  2.98518  4.58477  3.61503
          0.01535  4.58037  5.30272  0.61958  0.77255  0.51519  0.90978
     56   2.55866  4.10416  2.59226  1.98741  4.03328  2.62659  3.71495  3.82196  2.47672  3.19340  4.14146  3.01449  3.91261  2.83348  2.67487  2.34223  2.83038  3.21545  5.55354  3.86044    103 e - - -
          2.68618  4.42225  2.77519  2.73123  3.46354  2.40513  3.72494  3.29354  2.67741  2.69355  4.24690  2.90347  2.73739  3.18146  2.89801  2.37887  2.77519  2.98518  4.58477  3.61503
          0.01535  4.58037  5.30272  0.61958  0.77255  0.51519  0.90978
     57   2.21026  4.05670  3.00008  3.00933  3.59496  3.69462  3.31381  2.42585  2.96599  2.52421  3.55844  3.17375  4.07442  3.27032  2.91644  2.74108  2.85668  2.10786  3.91800  3.79898    104 v - - -
          2.68618  4.42225  2.77519  2.73123  3.46354  2.40513  3.72494  3.29354  2.67741  2.69355  4.24690  2.90347  2.73739  3.18146  2.89801  2.37887  2.77519  2.98518  4.58477  3.61503
          0.03029  4.58037  3.93316  0.61958  0.77255  0.51519  0.90978
     58   2.62131  5.20811  2.65486  2.17129  4.54404  2.64344  3.50722  4.02367  2.26699  3.50942  3.44617  2.59845  3.88884  2.63005  2.68821  2.42067  2.61397  3.59385  5.64616  4.24066    105 e - - -
          2.68618  4.42225  2.77519  2.73123  3.46354  2.40513  3.72494  3.29354  2.67741  2.69355  4.24690  2.90347  2.73739  3.18146  2.89801  2.37887  2.77519  2.98518  4.58477  3.61503
          0.01558  4.56566  5.28801  0.61958  0.77255  0.54113  0.87249
     59   2.42482  5.23064  2.17156  2.34475  4.56579  2.53444  3.69975  4.04653  2.21129  3.53246  4.27700  2.63828  3.29196  2.80139  2.86468  2.55715  2.75909  3.61658  5.67013  4.26165    106 d - - -
          2.68618  4.42225  2.77519  2.73123  3.46354  2.40513  3.72494  3.29354  2.67741  2.69355  4.24690  2.90347  2.73739  3.18146  2.89801  2.37887  2.77519  2.98518  4.58477  3.61503
          0.01558  4.56566  5.28801  0.61958  0.77255  0.54113  0.87249
     60   2.75221  5.12900  1.86623  2.46705  4.41863  2.39462  2.92644  3.87603  2.50946  3.27296  4.19222  3.00794  3.92578  2.85661  2.99520  2.58248  2.76785  3.49436  5.59647  3.51392    107 d - - -
          2.68554  4.42232  2.77527  2.73131  3.46361  2.40514  3.72502  3.29361  2.67748  2.69362  4.24697  2.90354  2.73747  3.18154  2.89808  2.37872  2.77527  2.98526  4.58484  3.61510
          0.34974  1.23762  5.28801  0.13757  2.05160  0.49808  0.93572
     61   2.57952  4.47868  3.54461  2.62135  2.80572  3.68673  3.53224  2.98557  2.93684  2.44694  3.57991  3.39921  4.06713  2.83609  3.06552  2.82369  2.58294  2.75554  3.75620  2.29438    109 y - - -
          2.68618  4.42225  2.77519  2.73123  3.46354  2.40513  3.72494  3.29354  2.67741  2.69355  4.24690  2.90347  2.73739  3.18146  2.89801  2.37887  2.77519  2.98518  4.58477  3.61503
          0.01535  4.58037  5.30272  0.61958  0.77255  0.51519  0.90978
     62   3.82225  5.04566  5.70553  5.12866  3.05832  5.20148  5.49137  1.59808  4.99900  0.69930  2.83989  5.33152  5.25079  4.90045  4.97315  4.58431  4.02827  2.59721  5.53419  4.55162    110 l - - -
          2.68618  4.42225  2.77519  2.73123  3.46354  2.40513  3.72494  3.29354  2.67741  2.69355  4.24690  2.90347  2.73739  3.18146  2.89801  2.37887  2.77519  2.98518  4.58477  3.61503
          0.01535  4.58037  5.30272  0.61958  0.77255  0.51519  0.90978
     63   2.64812  4.61530  3.05134  2.54560  3.78268  3.63822  3.87024  2.87656  2.63992  2.07610  3.70919  3.27724  4.02295  3.11476  3.19727  2.22160  2.75688  2.23057  5.17380  3.90599    111 l - - -
          2.68618  4.42225  2.77519  2.73123  3.46354  2.40513  3.72494  3.29354  2.67741  2.69355  4.24690  2.90347  2.73739  3.18146  2.89801  2.37887  2.77519  2.98518  4.58477  3.61503
          0.01535  4.58037  5.30272  0.61958  0.77255  0.51519  0.90978
     64   2.83058  4.31659  4.21330  3.07255  3.37400  3.93465  4.23675  2.12924  3.51978  1.43235  2.88355  3.88087  4.29300  3.75639  3.72714  3.22067  2.16693  2.42517  4.94376  3.75822    112 l - - -
          2.68618  4.42225  2.77519  2.73123  3.46354  2.40513  3.72494  3.29354  2.67741  2.69355  4.24690  2.90347  2.73739  3.18146  2.89801  2.37887  2.77519  2.98518  4.58477  3.61503
          0.01535  4.58037  5.30272  0.61958  0.77255  0.51519  0.90978
     65   2.73779  5.22019  2.49821  1.82096  4.55432  3.50260  3.70091  4.03232  2.44425  3.52158  4.26729  2.97510  3.33006  2.80276  2.24405  2.34104  2.61772  3.44234  5.66144  4.25656    113 e - - -
          2.68618  4.42225  2.77519  2.73123  3.46354  2.40513  3.72494  3.29354  2.67741  2.69355  4.24690  2.90347  2.73739  3.18146  2.89801  2.37887  2.77519  2.98518  4.58477  3.61503
          0.01535  4.58037  5.30272  0.61958  0.77255  0.51519  0.90978
     66   2.37321  4.48560  3.60896  2.83968  2.91239  3.72273  3.94054  2.98948  2.97205  2.69261  3.58862  3.44625  4.10113  3.29115  1.92847  2.96836  2.98590  2.76395  3.36169  2.46957    114 r - - -
          2.68618  4.42225  2.77519  2.73123  3.46354  2.40513  3.72494  3.29354  2.67741  2.69355  4.24690  2.90347  2.73739  3.18146  2.89801  2.37887  2.77519  2.98518  4.58477  3.61503
          0.01535  4.58037  5.30272  0.61958  0.77255  0.51519  0.90978
     67   2.82070  4.24768  4.43803  3.84661  3.29536  3.95937  3.56006  1.91705  3.68443  1.50212  3.28482  3.99700  4.31496  3.51715  3.81338  3.25911  3.05250  1.74751  4.86807  3.68529    115 l - - -
          2.68618  4.42225  2.77519  2.73123  3.46354  2.40513  3.72494  3.29354  2.67741  2.69355  4.24690  2.90347  2.73739  3.18146  2.89801  2.37887  2.77519  2.98518  4.58477  3.61503
          0.01535  4.58037  5.30272  0.61958  0.77255  0.51519  0.90978
     68   2.56542  5.23192  2.63764  1.82708  4.57373  3.32090  3.51072  4.05771  2.32589  3.53562  4.27381  2.85473  3.28687  2.30437  2.55307  2.56502  2.95926  3.44289  5.66609  4.25652    116 e - - -
          2.68618  4.42225  2.77519  2.73123  3.46354  2.40513  3.72494  3.29354  2.67741  2.69355  4.24690  2.90347  2.73739  3.18146  2.89801  2.37887  2.77519  2.98518  4.58477  3.61503
          0.01535  4.58037  5.30272  0.61958  0.77255  0.51519  0.90978
     69   2.63908  5.16848  2.69647  1.69088  4.48482  3.50801  3.70349  3.51944  2.45313  3.25823  4.21831  2.98765  3.30560  2.65596  2.94122  2.27065  2.57850  3.54382  5.61968  4.22610    117 e - - -
          2.68619  4.42226  2.77521  2.73124  3.46355  2.40514  3.72496  3.29355  2.67742  2.69356  4.24691  2.90348  2.73741  3.18148  2.89802  2.37888  2.77498  2.98520  4.58478  3.61504
          0.07010  2.76901  5.30272  0.36987  1.17385  0.51519  0.90978
     70   2.39490  4.21527  3.21653  2.58067  4.00808  2.22901  3.80399  3.26480  2.41459  3.04624  3.88347  3.15729  3.97298  2.98631  2.94129  2.56347  2.21659  2.79626  5.32912  4.02355    119 t - - -
          2.68618  4.42225  2.77519  2.73123  3.46354  2.40513  3.72494  3.29354  2.67741  2.69355  4.24690  2.90347  2.73739  3.18146  2.89801  2.37887  2.77519  2.98518  4.58477  3.61503
          0.28516  4.58038  1.43611  0.61958  0.77255  0.51519  0.90978
     71   2.42091  4.85272  3.05584  2.49865  4.11980  3.26375  3.50042  3.53767  2.46631  3.13487  3.69917  3.01367  3.29752  2.83383  1.97093  2.37723  2.78050  3.08214  5.37070  4.03754    120 r - - -
          2.68618  4.42225  2.77519  2.73123  3.46354  2.40513  3.72494  3.29354  2.67741  2.69355  4.24690  2.90347  2.73739  3.18146  2.89801  2.37887  2.77519  2.98518  4.58477  3.61503
          0.02005  4.31527  5.03762  0.61958  0.77255  0.77351  0.61877
     72   2.39403  4.43902  3.47924  2.91972  3.59770  3.61477  3.88993  2.90634  2.86332  2.41180  3.34799  3.34014  2.11605  2.91066  3.22924  2.86541  2.90573  2.20455  5.03970  3.79766    121 p - - -
          2.68618  4.42225  2.77519  2.73123  3.46354  2.40513  3.72494  3.29354  2.67741  2.69355  4.24690  2.90347  2.73739  3.18146  2.89801  2.37887  2.77519  2.98518  4.58477  3.61503
          0.01924  4.35599  5.07833  0.61958  0.77255  0.39089  1.12842
     73   2.68247  5.16546  2.46219  2.44841  4.48611  3.39818  3.71734  3.94968  2.47239  3.46571  4.22793  2.87588  3.75097  2.65776  2.50979  2.48016  1.74940  3.54615  5.62795  4.23696    122 t - - -
          2.68618  4.42225  2.77519  2.73123  3.46354  2.40513  3.72494  3.29354  2.67741  2.69355  4.24690  2.90347  2.73739  3.18146  2.89801  2.37887  2.77519  2.98518  4.58477  3.61503
          0.01568  4.55905  5.28140  0.61958  0.77255  0.49083  0.94705
     74   2.29164  4.92372  3.12332  2.35292  4.16209  3.55399  3.75743  3.23372  2.51688  3.04932  3.99445  3.08478  2.46418  2.60621  2.69529  2.65237  2.48374  3.13648  4.35512  4.09111    123 a - - -
          2.68618  4.42225  2.77519  2.73123  3.46354  2.40513  3.72494  3.29354  2.67741  2.69355  4.24690  2.90347  2.73739  3.18146  2.89801  2.37887  2.77519  2.98518  4.58477  3.61503
          0.01535  4.58037  5.30272  0.61958  0.77255  0.51519  0.90978
     75   2.58029  5.23685  2.86457  1.89008  4.56837  2.49300  3.24556  4.04688  2.39448  3.27641  4.28308  2.78379  3.91032  2.09201  2.94793  2.71599  2.98448  3.62060  5.67556  4.26918    124 e - - -
          2.68618  4.42225  2.77519  2.73123  3.46354  2.40513  3.72494  3.29354  2.67741  2.69355  4.24690  2.90347  2.73739  3.18146  2.89801  2.37887  2.77519  2.98518  4.58477  3.61503
          0.01535  4.58037  5.30272  0.61958  0.77255  0.51519  0.90978
     76   1.35820  4.77027  2.82582  2.82370  4.40373  3.14668  4.01752  3.82933  2.85899  3.44199  4.24694  3.26191  3.98116  3.18574  3.30312  1.89337  2.58517  3.22018  5.67348  4.36263    125 a - - -
          2.68618  4.42225  2.77519  2.73123  3.46354  2.40513  3.72494  3.29354  2.67741  2.69355  4.24690  2.90347  2.73739  3.18146  2.89801  2.37887  2.77519  2.98518  4.58477  3.61503
          0.01535  4.58037  5.30272  0.61958  0.77255  0.51519  0.90978
     77   1.45966  5.09864  2.99103  2.31633  4.45301  3.54238  3.84633  3.87900  2.61679  3.45019  4.25574  3.09628  4.00006  1.99541  3.06478  2.83516  2.82345  3.51232  5.65544  4.30192    126 a - - -
          2.68618  4.42225  2.77519  2.73123  3.46354  2.40513  3.72494  3.29354  2.67741  2.69355  4.24690  2.90347  2.73739  3.18146  2.89801  2.37887  2.77519  2.98518  4.58477  3.61503
          0.01535  4.58037  5.30272  0.61958  0.77255  0.51519  0.90978
     78   2.66283  5.02638  3.06584  1.89743  2.92177  3.28228  3.73221  3.72952  2.42901  3.29802  4.08872  3.04159  3.50010  2.86205  2.25593  2.48043  2.95743  3.37536  5.50745  3.43733    127 e - - -
          2.68618  4.42225  2.77519  2.73123  3.46354  2.40513  3.72494  3.29354  2.67741  2.69355  4.24690  2.90347  2.73739  3.18146  2.89801  2.37887  2.77519  2.98518  4.58477  3.61503
          0.01535  4.58037  5.30272  0.61958  0.77255  0.51519  0.90978
     79   2.10882  4.36990  2.50384  1.88858  4.49528  3.50589  3.35102  3.49289  2.32240  3.46951  4.22223  2.98338  3.89970  2.53503  2.93068  2.58650  2.86860  3.55220  5.62241  4.22661    128 e - - -
          2.68618  4.42225  2.77519  2.73123  3.46354  2.40513  3.72494  3.29354  2.67741  2.69355  4.24690  2.90347  2.73739  3.18146  2.89801  2.37887  2.77519  2.98518  4.58477  3.61503
          0.01535  4.58037  5.30272  0.61958  0.77255  0.51519  0.90978
     80   3.31354  4.92079  5.20920  4.71027  1.13518  4.74685  4.71191  2.65769  4.54808  1.17124  3.26737  4.77719  4.98614  4.58186  4.58853  4.11285  3.83598  2.77758  4.91525  3.47656    129 f - - -
          2.68618  4.42225  2.77519  2.73123  3.46354  2.40513  3.72494  3.29354  2.67741  2.69355  4.24690  2.90347  2.73739  3.18146  2.89801  2.37887  2.77519  2.98518  4.58477  3.61503
          0.01535  4.58037  5.30272  0.61958  0.77255  0.51519  0.90978
     81   1.60508  4.54348  4.04521  3.92503  5.03082  0.71074  4.96950  4.46089  4.08907  4.18003  4.99603  3.88608  4.12392  4.30245  4.31023  2.81494  3.16818  3.75962  6.34415  5.22109    130 g - - -
          2.68618  4.42225  2.77519  2.73123  3.46354  2.40513  3.72494  3.29354  2.67741  2.69355  4.24690  2.90347  2.73739  3.18146  2.89801  2.37887  2.77519  2.98518  4.58477  3.61503
          0.01535  4.58037  5.30272  0.61958  0.77255  0.51519  0.90978
     82   2.41940  5.25591  3.11044  2.17282  4.60794  3.59021  3.73091  4.05699  2.11463  3.53870  4.30597  3.06763  3.97758  2.33328  1.68407  2.80690  3.05562  3.41084  5.66176  4.30602    131 r - - -
          2.68618  4.42225  2.77519  2.73123  3.46354  2.40513  3.72494  3.29354  2.67741  2.69355  4.24690  2.90347  2.73739  3.18146  2.89801  2.37887  2.77519  2.98518  4.58477  3.61503
          0.01535  4.58037  5.30272  0.61958  0.77255  0.51519  0.90978
     83   1.90822  4.96279  3.10351  1.91135  4.21327  3.54829  3.74986  3.63503  2.53609  2.66938  3.81319  3.07080  3.93944  2.66419  2.82757  2.61493  2.86182  3.16298  5.45828  4.11571    132 a - - -
          2.68618  4.42225  2.77519  2.73123  3.46354  2.40513  3.72494  3.29354  2.67741  2.69355  4.24690  2.90347  2.73739  3.18146  2.89801  2.37887  2.77519  2.98518  4.58477  3.61503
          0.01535  4.58037  5.30272  0.61958  0.77255  0.51519  0.90978
     84   3.64646  4.89062  5.52790  4.98445  3.50789  5.05248  5.46937  2.02959  4.85651  0.77430  3.26978  5.17474  5.20083  4.90415  4.91265  4.43970  3.87725  1.58572  5.65018  4.60067    133 l - - -
          2.68618  4.42225  2.77519  2.73123  3.46354  2.40513  3.72494  3.29354  2.67741  2.69355  4.24690  2.90347  2.73739  3.18146  2.89801  2.37887  2.77519  2.98518  4.58477  3.61503
          0.01535  4.58037  5.30272  0.61958  0.77255  0.46779  0.98453
     85   1.19248  4.68601  3.45453  2.89549  3.92896  3.64934  3.92881  3.27538  2.59667  2.81743  3.57431  3.33835  4.06763  3.15899  2.86073  2.91060  2.87832  3.01173  5.29064  4.03134    134 a - - -
          2.68618  4.42225  2.77519  2.73123  3.46354  2.40513  3.72494  3.29354  2.67741  2.69355  4.24690  2.90347  2.73739  3.18146  2.89801  2.37887  2.77519  2.98518  4.58477  3.61503
          0.01510  4.59636  5.31870  0.61958  0.77255  0.48576  0.95510
     86   2.32281  5.17965  2.91458  2.34899  4.50064  3.52259  2.84004  3.57233  1.92943  3.07529  4.22790  2.90304  3.91457  2.75319  2.19760  2.71660  2.97082  3.55755  5.62411  4.23534    135 k - - -
          2.68618  4.42225  2.77519  2.73123  3.46354  2.40513  3.72494  3.29354  2.67741  2.69355  4.24690  2.90347  2.73739  3.18146  2.89801  2.37887  2.77519  2.98518  4.58477  3.61503
          0.01510  4.59636  5.31870  0.61958  0.77255  0.48576  0.95510
     87   3.00719  4.39363  4.69784  4.11329  3.39673  4.20021  4.54176  2.07676  3.97108  1.68406  2.33881  4.25946  4.52892  4.14432  4.08767  3.51180  1.75368  1.96076  5.07935  3.91916    136 l - - -
          2.68618  4.42225  2.77519  2.73123  3.46354  2.40513  3.72494  3.29354  2.67741  2.69355  4.24690  2.90347  2.73739  3.18146  2.89801  2.37887  2.77519  2.98518  4.58477  3.61503
          0.01510  4.59636  5.31870  0.61958  0.77255  0.48576  0.95510
     88   4.13708  5.71017  4.17799  4.05804  4.10317  4.30097  0.26211  4.97518  3.90252  4.34081  5.48483  4.41641  4.91129  4.45061  4.09441  4.22084  4.48807  4.69349  5.53057  4.04527    137 H - - -
          2.68630  4.42245  2.77509  2.73139  3.46374  2.40533  3.72504  3.29316  2.67743  2.69375  4.24710  2.90367  2.73716  3.18067  2.89769  2.37871  2.77540  2.98538  4.58497  3.61494
          0.38138  1.16416  5.31870  0.85410  0.55454  0.48576  0.95510
     89   1.91798  5.15329  2.79523  2.04962  4.46433  3.51542  3.46365  3.92682  2.26049  3.30733  4.20312  2.83215  3.90815  2.53811  2.85771  2.70770  2.95939  3.22811  4.05507  3.99469    144 a - - -
          2.68618  4.42225  2.77519  2.73123  3.46354  2.40513  3.72494  3.29354  2.67741  2.69355  4.24690  2.90347  2.73739  3.18146  2.89801  2.37887  2.77519  2.98518  4.58477  3.61503
          0.01510  4.59636  5.31870  0.61958  0.77255  0.48576  0.95510
     90   1.66663  4.93790  3.14086  2.60263  4.24014  3.54518  3.80003  3.65989  2.58816  3.13599  3.80376  2.89008  3.96197  2.27747  3.04226  2.09623  2.98314  3.32029  5.49135  4.15654    145 a - - -
          2.68618  4.42225  2.77519  2.73123  3.46354  2.40513  3.72494  3.29354  2.67741  2.69355  4.24690  2.90347  2.73739  3.18146  2.89801  2.37887  2.77519  2.98518  4.58477  3.61503
          0.01510  4.59636  5.31870  0.61958  0.77255  0.48576  0.95510
     91   2.91546  5.35326  2.62331  2.21203  4.66348  1.44802  3.48982  4.13435  2.68651  3.65495  4.44180  3.01158  2.71461  2.88986  3.19663  2.67082  3.16526  3.73318  5.82744  4.41344    146 g - - -
          2.68618  4.42225  2.77519  2.73123  3.46354  2.40513  3.72494  3.29354  2.67741  2.69355  4.24690  2.90347  2.73739  3.18146  2.89801  2.37887  2.77519  2.98518  4.58477  3.61503
          0.01510  4.59636  5.31870  0.61958  0.77255  0.48576  0.95510
     92   1.52495  5.25047  2.48886  2.32281  4.56638  3.51809  3.46848  4.03797  2.43113  3.54321  4.30415  2.67835  3.93991  2.62177  3.01210  2.75858  2.81466  3.62638  5.69830  4.29470    147 a - - -
          2.68618  4.42225  2.77519  2.73123  3.46354  2.40513  3.72494  3.29354  2.67741  2.69355  4.24690  2.90347  2.73739  3.18146  2.89801  2.37887  2.77519  2.98518  4.58477  3.61503
          0.01510  4.59636  5.31870  0.61958  0.77255  0.48576  0.95510
     93   2.58644  5.25020  2.57033  2.19762  4.58346  2.36749  3.71958  4.06389  2.28834  3.55166  4.29859  2.55845  2.57704  2.82287  2.96791  2.52251  2.99467  3.47194  5.69127  4.28192    148 e - - -
          2.68618  4.42225  2.77519  2.73123  3.46354  2.40513  3.72494  3.29354  2.67741  2.69355  4.24690  2.90347  2.73739  3.18146  2.89801  2.37887  2.77519  2.98518  4.58477  3.61503
          0.01510  4.59636  5.31870  0.61958  0.77255  0.48576  0.95510
     94   2.26687  3.72781  3.14033  2.58195  4.14593  2.88643  3.25177  3.56019  2.04505  3.16866  3.98472  2.88893  3.95333  2.50613  3.03082  2.76809  2.96019  3.24193  3.82570  3.11269    149 k - - -
          2.68618  4.42225  2.77519  2.73123  3.46354  2.40513  3.72494  3.29354  2.67741  2.69355  4.24690  2.90347  2.73739  3.18146  2.89801  2.37887  2.77519  2.98518  4.58477  3.61503
          0.01510  4.59636  5.31870  0.61958  0.77255  0.48576  0.95510
     95   4.28734  5.36258  5.39561  5.20216  0.70870  4.97879  3.82249  3.91852  4.98839  2.56024  4.47682  4.61684  5.24918  4.74408  4.84781  4.35752  4.49146  3.84217  2.47769  1.74832    150 f - - -
          2.68618  4.42225  2.77519  2.73123  3.46354  2.40513  3.72494  3.29354  2.67741  2.69355  4.24690  2.90347  2.73739  3.18146  2.89801  2.37887  2.77519  2.98518  4.58477  3.61503
          0.01510  4.59636  5.31870  0.61958  0.77255  0.48576  0.95510
     96   3.79105  5.43669  4.60056  4.60816  5.62973  0.16076  5.61907  5.46521  4.87886  4.99467  6.01564  4.76836  4.83876  5.14719  4.98004  3.99097  4.32159  4.85542  6.47748  5.77442    151 G - - -
          2.68618  4.42225  2.77519  2.73123  3.46354  2.40513  3.72494  3.29354  2.67741  2.69355  4.24690  2.90347  2.73739  3.18146  2.89801  2.37887  2.77519  2.98518  4.58477  3.61503
          0.01510  4.59636  5.31870  0.61958  0.77255  0.48576  0.95510
     97   1.76397  4.38964  3.73444  3.17156  2.32655  3.72766  4.01953  2.88151  3.11049  2.20514  3.50914  3.53618  4.11876  2.97740  3.42966  2.46573  2.86895  2.66482  4.99103  3.76580    152 a - - -
          2.68626  4.42233  2.77505  2.73132  3.46362  2.40505  3.72385  3.29362  2.67749  2.69363  4.24698  2.90355  2.73726  3.18155  2.89809  2.37895  2.77528  2.98499  4.58485  3.61511
          0.41226  2.78499  1.28693  1.34546  0.30167  0.48576  0.95510
     98   1.95665  4.65122  3.18318  2.71220  4.25390  2.51296  3.88203  3.67223  2.68371  3.28654  4.10255  3.14664  2.04016  3.05588  2.58372  2.65250  2.89717  3.27407  5.51867  4.22054    159 a - - -
          2.68618  4.42225  2.77519  2.73123  3.46354  2.40513  3.72494  3.29354  2.67741  2.69355  4.24690  2.90347  2.73739  3.18146  2.89801  2.37887  2.77519  2.98518  4.58477  3.61503
          0.08693  4.27998  2.66769  0.61958  0.77255  0.89839  0.52294
     99   3.27403  4.95868  3.92008  3.81821  4.76155  3.62755  4.85476  4.41185  3.90824  3.99393  5.06730  4.08414  0.38181  4.28563  4.10237  3.45519  3.74464  4.01480  5.83830  4.89109    160 P - - -
          2.68584  4.42232  2.77526  2.73130  3.46361  2.40504  3.72501  3.29361  2.67747  2.69362  4.24696  2.90328  2.73746  3.18153  2.89807  2.37893  2.77526  2.98498  4.58484  3.61510
          0.09938  2.43691  4.93758  1.20311  0.35705  0.27570  1.42311
    100   2.39824  5.24956  2.03504  2.08499  4.58515  3.50690  3.71470  4.06662  2.46399  3.55175  4.29671  2.80256  2.85508  2.81679  2.55562  2.53751  2.78855  3.63592  5.68897  4.27929    166 d - - -
          2.68618  4.42225  2.77519  2.73123  3.46354  2.40513  3.72494  3.29354  2.67741  2.69355  4.24690  2.90347  2.73739  3.18146  2.89801  2.37887  2.77519  2.98518  4.58477  3.61503
          0.01510  4.59636  5.31870  0.61958  0.77255  0.48576  0.95510
    101   2.74057  4.43828  3.64618  2.97357  2.71324  1.94752  3.45959  2.93258  3.03241  2.16872  3.54337  3.47626  3.34975  3.33096  3.37486  2.97515  2.97253  2.71133  4.98721  2.99844    167 g - - -
          2.68618  4.42225  2.77519  2.73123  3.46354  2.40513  3.72494  3.29354  2.67741  2.69355  4.24690  2.90347  2.73739  3.18146  2.89801  2.37887  2.77519  2.98518  4.58477  3.61503
          0.40353  4.59636  1.13335  0.61958  0.77255  0.48576  0.95510
    102   2.41130  4.93982  2.54357  2.33065  3.66862  2.98279  3.63697  3.66139  2.41786  3.22586  4.01515  2.92772  2.69705  2.76662  2.79602  2.38549  2.86445  3.30035  5.43179  4.06819    168 e - - -
          2.68618  4.42225  2.77519  2.73123  3.46354  2.40513  3.72494  3.29354  2.67741  2.69355  4.24690  2.90347  2.73739  3.18146  2.89801  2.37887  2.77519  2.98518  4.58477  3.61503
          0.02219  4.21502  4.93737  0.61958  0.77255  0.32561  1.28044
    103   2.72602  4.56178  2.97505  2.87630  3.24410  3.65852  3.13690  3.09047  2.84607  2.78073  3.65892  3.13325  3.77126  3.16522  3.23991  2.65566  2.86069  2.76684  2.23225  2.63677    169 w - - -
          2.68618  4.42225  2.77519  2.73123  3.46354  2.40513  3.72494  3.29354  2.67741  2.69355  4.24690  2.90347  2.73739  3.18146  2.89801  2.37887  2.77519  2.98518  4.58477  3.61503
          0.01559  4.56448  5.28683  0.61958  0.77255  0.54317  0.86965
    104   2.72825  5.21904  2.73255  1.63796  4.55562  3.36473  3.68942  3.76976  2.26078  3.52021  4.26294  2.85726  3.32830  2.78950  2.40185  2.52826  2.83467  3.60531  5.65606  4.24998    170 e - - -
          2.68618  4.42225  2.77519  2.73123  3.46354  2.40513  3.72494  3.29354  2.67741  2.69355  4.24690  2.90347  2.73739  3.18146  2.89801  2.37887  2.77519  2.98518  4.58477  3.61503
          0.01559  4.56448  5.28683  0.61958  0.77255  0.54317  0.86965
    105   2.65491  4.94945  2.74047  2.67593  4.37975  1.18498  3.98436  3.79962  2.86066  2.91687  4.25426  3.17361  4.03416  3.00050  3.31738  2.71562  3.11949  3.44251  5.66882  4.33662    171 g - - -
          2.68621  4.42228  2.77522  2.73126  3.46357  2.40515  3.72497  3.29357  2.67743  2.69358  4.24692  2.90349  2.73742  3.18115  2.89803  2.37889  2.77522  2.98493  4.58480  3.61506
          0.40310  2.75311  1.31668  0.65546  0.73231  0.45147  1.01251
    106   2.51000  5.09640  2.29606  2.36571  4.41484  3.27648  3.12961  3.88028  2.25934  3.38984  4.14818  2.90890  3.60984  2.73539  2.36870  2.63369  2.43694  3.47351  5.54619  4.15420    174 k - - -
          2.68618  4.42225  2.77519  2.73123  3.46354  2.40513  3.72494  3.29354  2.67741  2.69355  4.24690  2.90347  2.73739  3.18146  2.89801  2.37887  2.77519  2.98518  4.58477  3.61503
          0.02031  4.30237  5.02472  0.61958  0.77255  0.83308  0.57041
    107   2.22674  3.47114  3.33978  2.82612  4.07672  1.71416  3.93283  3.47690  2.80318  3.13032  3.96555  2.62488  3.88794  3.14015  2.98076  2.66224  2.60376  3.11808  5.40809  4.13330    175 g - - -
          2.68618  4.42225  2.77519  2.73123  3.46354  2.40513  3.72494  3.29354  2.67741  2.69355  4.24690  2.90347  2.73739  3.18146  2.89801  2.37887  2.77519  2.98518  4.58477  3.61503
          0.01991  4.32213  5.04447  0.61958  0.77255  0.85849  0.55130
    108   4.19011  5.24224  5.14930  4.96709  1.67673  4.80648  3.58865  3.85870  4.76376  3.10760  4.40465  4.39681  5.07594  4.53006  4.64696  4.18863  4.39129  3.77692  1.68683  0.95981    176 y - - -
          2.68618  4.42225  2.77519  2.73123  3.46354  2.40513  3.72494  3.29354  2.67741  2.69355  4.24690  2.90347  2.73739  3.18146  2.89801  2.37887  2.77519  2.98518  4.58477  3.61503
          0.01991  4.32213  5.04447  0.61958  0.77255  0.85849  0.55130
    109   2.88718  4.31032  4.44397  3.85535  2.57032  4.03118  4.32723  1.80995  3.72070  1.63755  2.31134  4.04472  4.35281  2.88787  3.86038  3.33112  3.11444  2.40811  4.87982  3.72511    177 l - - -
          2.68618  4.42225  2.77519  2.73123  3.46354  2.40513  3.72494  3.29354  2.67741  2.69355  4.24690  2.90347  2.73739  3.18146  2.89801  2.37887  2.77519  2.98518  4.58477  3.61503
          0.01991  4.32213  5.04447  0.61958  0.77255  0.30796  1.32783
    110   2.41634  4.56925  3.75176  3.42945  4.74851  0.89889  4.53588  4.18841  3.47623  3.83684  4.63865  3.62458  4.05252  3.77635  3.47187  2.01995  2.62224  3.60551  6.05405  4.83455    178 g - - -
          2.68618  4.42225  2.77519  2.73123  3.46354  2.40513  3.72494  3.29354  2.67741  2.69355  4.24690  2.90347  2.73739  3.18146  2.89801  2.37887  2.77519  2.98518  4.58477  3.61503
          0.01510  4.59636  5.31870  0.61958  0.77255  0.48576  0.95510
    111   2.28150  5.12276  2.58168  2.46977  4.42330  3.52088  3.71378  3.87827  2.39118  3.40904  3.49713  3.00897  2.62300  2.72884  2.28470  2.57820  2.65567  3.31772  5.58397  4.20257    179 a - - -
          2.68618  4.42225  2.77519  2.73123  3.46354  2.40513  3.72494  3.29354  2.67741  2.69355  4.24690  2.90347  2.73739  3.18146  2.89801  2.37887  2.77519  2.98518  4.58477  3.61503
          0.01510  4.59636  5.31870  0.61958  0.77255  0.48576  0.95510
    112   2.15401  4.17233  3.36578  2.63615  3.80269  3.63876  3.86796  2.34817  2.51116  2.43997  3.72589  2.79669  4.02316  2.75475  3.19033  2.86326  2.56850  2.77992  5.18856  3.91813    180 a - - -
          2.68639  4.42253  2.77512  2.73107  3.46341  2.40540  3.72465  3.29382  2.67768  2.69243  4.24717  2.90342  2.73728  3.18096  2.89820  2.37901  2.77547  2.98526  4.58505  3.61531
          0.34369  1.25194  5.31870  1.21100  0.35368  0.48576  0.95510
    113   2.73548  5.18887  2.79249  2.23881  4.51081  3.51250  3.70513  3.98050  2.38327  3.48381  4.23645  2.98928  2.28020  2.66978  2.58460  2.12093  2.71088  3.56718  5.63509  3.69946    185 s - - -
          2.68618  4.42225  2.77519  2.73123  3.46354  2.40513  3.72494  3.29354  2.67741  2.69355  4.24690  2.90347  2.73739  3.18146  2.89801  2.37887  2.77519  2.98518  4.58477  3.61503
          0.01510  4.59636  5.31870  0.61958  0.77255  0.48576  0.95510
    114   2.45798  4.30636  3.90094  3.32425  2.23316  3.77960  4.05786  2.49600  3.05598  2.13820  2.62696  3.64003  4.15300  2.52249  3.05235  3.04656  2.96392  2.56488  4.90550  3.69784    186 l - - -
          2.68618  4.42225  2.77519  2.73123  3.46354  2.40513  3.72494  3.29354  2.67741  2.69355  4.24690  2.90347  2.73739  3.18146  2.89801  2.37887  2.77519  2.98518  4.58477  3.61503
          0.01510  4.59636  5.31870  0.61958  0.77255  0.48576  0.95510
    115   2.36552  5.11205  1.99558  2.50636  4.46829  3.51079  3.78075  3.58927  2.56100  3.46282  4.23874  2.90346  2.19176  2.90328  3.04651  2.33639  2.89586  3.52669  5.64538  4.26624    187 d - - -
          2.68619  4.42226  2.77521  2.73125  3.46355  2.40498  3.72496  3.29355  2.67742  2.69356  4.24691  2.90348  2.73741  3.18148  2.89802  2.37888  2.77521  2.98520  4.58478  3.61504
          0.09095  2.74728  3.77960  0.36319  1.18892  0.48576  0.95510
    116   2.61362  3.40821  3.50659  2.94528  3.68832  3.14527  3.93302  3.05429  2.90856  2.13778  3.19258  1.99330  4.05246  3.22305  3.28786  2.45592  2.82900  2.81336  5.11013  3.86267    189 n - - -
          2.68618  4.42225  2.77519  2.73123  3.46354  2.40513  3.72494  3.29354  2.67741  2.69355  4.24690  2.90347  2.73739  3.18146  2.89801  2.37887  2.77519  2.98518  4.58477  3.61503
          0.03480  4.57826  3.73260  0.61958  0.77255  0.51898  0.90418
    117   2.17524  5.17074  2.86105  1.85587  4.49175  3.06576  3.33884  3.74192  2.32509  3.46578  4.21859  2.97681  3.89407  2.79670  2.78539  2.45515  2.53174  3.54855  5.61838  4.22232    190 e - - -
          2.68618  4.42225  2.77519  2.73123  3.46354  2.40513  3.72494  3.29354  2.67741  2.69355  4.24690  2.90347  2.73739  3.18146  2.89801  2.37887  2.77519  2.98518  4.58477  3.61503
          0.01568  4.55914  5.28149  0.61958  0.77255  0.55231  0.85713
    118   2.74791  4.61659  2.93213  2.85485  2.87599  3.66406  3.63275  3.15770  2.82459  2.83428  3.71238  3.30855  2.27784  3.14867  2.83954  2.89357  2.97919  2.90997  2.53765  3.18068    191 p - - -
          2.68618  4.42225  2.77519  2.73123  3.46354  2.40513  3.72494  3.29354  2.67741  2.69355  4.24690  2.90347  2.73739  3.18146  2.89801  2.37887  2.77519  2.98518  4.58477  3.61503
          0.01568  4.55914  5.28149  0.61958  0.77255  0.49887  0.93450
    119   2.72537  3.10728  3.10618  2.54756  4.20943  3.54825  3.54334  3.32837  2.31025  3.22288  4.02816  2.86509  3.93832  2.51952  2.49261  2.37921  2.24129  3.16555  5.45447  4.11253    192 t - - -
          2.68620  4.42227  2.77521  2.73125  3.46356  2.40509  3.72496  3.29356  2.67743  2.69335  4.24692  2.90349  2.73741  3.18148  2.89803  2.37889  2.77521  2.98520  4.58479  3.61505
          0.14611  2.47228  2.96529  0.31800  1.30050  0.46482  0.98954
    120   2.68953  5.25755  2.05800  1.99971  4.59359  2.78675  3.71087  4.07747  2.46738  3.56037  4.30630  2.83109  3.01087  2.81417  2.70827  2.42853  2.85303  3.64450  5.69655  4.28284    194 e - - -
          2.68618  4.42225  2.77519  2.73123  3.46354  2.40513  3.72494  3.29354  2.67741  2.69355  4.24690  2.90347  2.73739  3.18146  2.89801  2.37887  2.77519  2.98518  4.58477  3.61503
          0.01583  4.54959  5.27194  0.61958  0.77255  0.43740  1.03764
    121   2.65843  5.16956  2.78165  2.33577  4.48845  3.51881  3.73452  3.94972  2.49231  3.47027  4.23519  2.76728  3.92713  2.84743  2.57539  1.91767  1.94444  3.54981  5.63639  4.24761    195 s - - -
          2.68618  4.42225  2.77519  2.73123  3.46354  2.40513  3.72494  3.29354  2.67741  2.69355  4.24690  2.90347  2.73739  3.18146  2.89801  2.37887  2.77519  2.98518  4.58477  3.61503
          0.01510  4.59636  5.31870  0.61958  0.77255  0.48576  0.95510
    122   4.27938  5.45172  5.24356  5.02477  2.23473  4.84005  4.04423  3.90131  4.77133  3.11654  4.47051  4.68884  5.21005  4.76469  4.74375  4.38440  4.53188  3.88674  0.52703  2.44034    196 W - - -
          2.68618  4.42225  2.77519  2.73123  3.46354  2.40513  3.72494  3.29354  2.67741  2.69355  4.24690  2.90347  2.73739  3.18146  2.89801  2.37887  2.77519  2.98518  4.58477  3.61503
          0.01510  4.59636  5.31870  0.61958  0.77255  0.48576  0.95510
    123   2.18971  4.51780  2.97906  2.56644  4.26907  1.94498  3.77549  3.46102  2.23707  3.28169  4.08068  3.08444  3.69384  2.91490  3.03079  2.39623  2.84976  3.34612  5.50489  4.15895    197 g - - -
          2.68618  4.42225  2.77519  2.73123  3.46354  2.40513  3.72494  3.29354  2.67741  2.69355  4.24690  2.90347  2.73739  3.18146  2.89801  2.37887  2.77519  2.98518  4.58477  3.61503
          0.01510  4.59636  5.31870  0.61958  0.77255  0.48576  0.95510
    124   2.79873  5.39778  2.22939  1.27248  4.72203  3.52219  3.81062  4.20878  2.44221  3.69431  4.45855  2.98686  3.98503  2.92657  2.98334  2.83244  2.55118  3.77967  5.83645  4.40926    198 e - - -
          2.68613  4.42228  2.77522  2.73126  3.46357  2.40516  3.72497  3.29344  2.67744  2.69358  4.24693  2.90350  2.73735  3.18149  2.89804  2.37884  2.77514  2.98511  4.58480  3.61506
          0.05290  3.06565  5.31870  0.83621  0.56802  0.48576  0.95510
    125   2.81557  4.21876  4.54393  3.95340  1.55842  3.95590  4.20707  2.21188  3.78473  2.18794  3.30523  4.02921  4.31543  3.94653  3.86728  2.80221  3.04749  2.16421  4.71430  2.70757    202 f - - -
          2.68618  4.42225  2.77519  2.73123  3.46354  2.40513  3.72494  3.29354  2.67741  2.69355  4.24690  2.90347  2.73739  3.18146  2.89801  2.37887  2.77519  2.98518  4.58477  3.61503
          0.01510  4.59636  5.31870  0.61958  0.77255  0.48576  0.95510
    126   4.26111  5.34401  5.38692  5.18802  0.95578  4.96239  3.81940  3.50643  4.97578  2.90798  4.47974  4.60777  5.23610  4.73545  4.83667  4.33932  4.46625  3.82499  2.36083  1.26594    203 f - - -
          2.68618  4.42225  2.77519  2.73123  3.46354  2.40513  3.72494  3.29354  2.67741  2.69355  4.24690  2.90347  2.73739  3.18146  2.89801  2.37887  2.77519  2.98518  4.58477  3.61503
          0.01510  4.59636  5.31870  0.61958  0.77255  0.48576  0.95510
    127   1.46229  4.33202  4.24137  3.67490  3.50573  3.92079  4.31079  2.34237  3.57236  2.04015  3.47566  3.91163  4.31778  3.81799  3.79223  3.06061  2.89832  1.83502  5.05347  3.85499    204 a - - -
          2.68618  4.42225  2.77519  2.73123  3.46354  2.40513  3.72494  3.29354  2.67741  2.69355  4.24690  2.90347  2.73739  3.18146  2.89801  2.37887  2.77519  2.98518  4.58477  3.61503
          0.01510  4.59636  5.31870  0.61958  0.77255  0.48576  0.95510
    128   2.68543  5.21985  2.58028  1.78265  4.55421  3.50591  3.69746  4.03311  2.33969  3.52041  4.26372  2.57572  3.90166  2.38908  2.84454  2.69979  2.58636  3.12267  5.65853  3.76497    205 e - - -
          2.68618  4.42225  2.77519  2.73123  3.46354  2.40513  3.72494  3.29354  2.67741  2.69355  4.24690  2.90347  2.73739  3.18146  2.89801  2.37887  2.77519  2.98518  4.58477  3.61503
          0.06681  4.59636  2.90893  0.61958  0.77255  0.48576  0.95510
    129   2.74122  5.18424  3.00381  2.04725  4.51073  2.95779  3.51243  3.97544  2.37124  3.47576  4.23244  2.99193  3.90802  1.85979  2.35993  2.71454  2.97020  3.38843  5.62212  3.66637    206 q - - -
          2.68618  4.42225  2.77519  2.73123  3.46354  2.40513  3.72494  3.29354  2.67741  2.69355  4.24690  2.90347  2.73739  3.18146  2.89801  2.37887  2.77519  2.98518  4.58477  3.61503
          0.01590  4.54545  5.26780  0.61958  0.77255  0.43368  1.04446
    130   3.29365  5.18457  4.02607  3.29400  4.25079  4.03187  4.01804  3.59997  2.36967  2.58952  3.69364  3.65406  4.39303  3.20414  0.82391  3.38916  3.48481  3.43769  5.52826  4.30431    207 r - - -
          2.68618  4.42225  2.77519  2.73123  3.46354  2.40513  3.72494  3.29354  2.67741  2.69355  4.24690  2.90347  2.73739  3.18146  2.89801  2.37887  2.77519  2.98518  4.58477  3.61503
          0.01510  4.59636  5.31870  0.61958  0.77255  0.48576  0.95510
    131   3.53921  4.79151  5.49124  4.93017  3.49810  4.92670  5.32607  1.31408  4.79851  1.22904  2.39211  5.06679  5.10501  4.83774  4.82798  4.29541  3.76702  1.78455  5.55445  4.49352    208 l - - -
          2.68618  4.42225  2.77519  2.73123  3.46354  2.40513  3.72494  3.29354  2.67741  2.69355  4.24690  2.90347  2.73739  3.18146  2.89801  2.37887  2.77519  2.98518  4.58477  3.61503
          0.01510  4.59636  5.31870  0.61958  0.77255  0.48576  0.95510
    132   2.64811  5.04471  2.16448  2.23203  4.31364  2.91844  3.74682  3.74747  2.52551  2.18008  4.10909  3.04614  3.93766  2.87769  2.69432  2.74866  2.97491  2.97229  5.52761  4.16750    209 d - - -
          2.68618  4.42225  2.77519  2.73123  3.46354  2.40513  3.72494  3.29354  2.67741  2.69355  4.24690  2.90347  2.73739  3.18146  2.89801  2.37887  2.77519  2.98518  4.58477  3.61503
          0.01510  4.59636  5.31870  0.61958  0.77255  0.48576  0.95510
    133   2.76763  4.79719  3.28169  2.72286  3.98239  3.46321  3.04823  3.39615  2.29920  3.03964  3.88744  3.21038  1.74710  3.02539  3.04508  2.85240  2.99797  2.85219  3.44565  4.00995    210 p - - -
          2.68618  4.42225  2.77519  2.73123  3.46354  2.40513  3.72494  3.29354  2.67741  2.69355  4.24690  2.90347  2.73739  3.18146  2.89801  2.37887  2.77519  2.98518  4.58477  3.61503
          0.01510  4.59636  5.31870  0.61958  0.77255  0.48576  0.95510
    134   2.57647  3.31028  4.30493  3.71269  2.70483  3.84979  3.39480  2.56741  3.57367  1.54463  2.96580  3.87400  4.21750  2.96201  3.71655  3.14214  2.96198  2.42879  4.78776  2.89673    211 l - - -
          2.68618  4.42225  2.77519  2.73123  3.46354  2.40513  3.72494  3.29354  2.67741  2.69355  4.24690  2.90347  2.73739  3.18146  2.89801  2.37887  2.77519  2.98518  4.58477  3.61503
          0.01510  4.59636  5.31870  0.61958  0.77255  0.48576  0.95510
    135   2.15734  4.36958  3.75544  3.18287  3.49443  3.74575  4.01123  2.56868  2.65046  1.80935  3.18649  3.54498  4.12207  3.28300  2.89711  2.86333  2.96228  2.25199  4.96209  3.74305    212 l - - -
          2.68618  4.42225  2.77519  2.73123  3.46354  2.40513  3.72494  3.29354  2.67741  2.69355  4.24690  2.90347  2.73739  3.18146  2.89801  2.37887  2.77519  2.98518  4.58477  3.61503
          0.01510  4.59636  5.31870  0.61958  0.77255  0.48576  0.95510
    136   2.66218  5.24895  2.22027  1.94067  4.59193  3.23930  3.69786  4.07732  2.15605  3.55300  4.29096  2.74867  3.34480  2.54494  2.53735  2.70146  2.97191  3.47153  5.68187  4.27056    213 e - - -
          2.68618  4.42225  2.77519  2.73123  3.46354  2.40513  3.72494  3.29354  2.67741  2.69355  4.24690  2.90347  2.73739  3.18146  2.89801  2.37887  2.77519  2.98518  4.58477  3.61503
          0.11213  4.59636  2.34357  0.61958  0.77255  0.48576  0.95510
    137   2.62469  4.97880  2.94222  2.16404  4.24067  3.51130  3.71002  3.67177  2.29324  2.48322  3.76905  2.92646  3.29316  2.45870  2.96201  2.61329  2.92857  2.96412  5.46467  3.19895    214 e - - -
          2.68618  4.42225  2.77519  2.73123  3.46354  2.40513  3.72494  3.29354  2.67741  2.69355  4.24690  2.90347  2.73739  3.18146  2.89801  2.37887  2.77519  2.98518  4.58477  3.61503
          0.01663  4.50085  5.22320  0.61958  0.77255  0.64408  0.74474
    138   1.40290  3.47808  4.08998  3.56958  3.63993  3.03079  4.27446  2.90025  3.47072  1.66923  3.62521  3.74397  4.11504  3.72933  3.70769  2.92675  2.97015  2.65914  5.13575  3.93909    215 a - - -
          2.68618  4.42225  2.77519  2.73123  3.46354  2.40513  3.72494  3.29354  2.67741  2.69355  4.24690  2.90347  2.73739  3.18146  2.89801  2.37887  2.77519  2.98518  4.58477  3.61503
          0.04799  4.50085  3.33101  0.61958  0.77255  0.64408  0.74474
    139   2.39173  4.19006  4.02942  3.44690  3.16658  3.76282  3.80572  2.24621  2.76769  2.15645  2.88816  3.69841  4.13397  3.58193  2.99240  2.88708  2.91205  2.16589  3.36335  3.27057    216 l - - -
          2.68618  4.42225  2.77519  2.73123  3.46354  2.40513  3.72494  3.29354  2.67741  2.69355  4.24690  2.90347  2.73739  3.18146  2.89801  2.37887  2.77519  2.98518  4.58477  3.61503
          0.09576  4.47002  2.52736  0.61958  0.77255  0.68750  0.69883
    140   2.64686  5.24502  2.01643  1.95535  4.58032  3.44300  3.53144  4.06618  2.21859  3.54451  4.29331  2.55966  3.86885  2.78070  2.54060  2.59087  2.97045  3.63140  5.67754  4.26061    217 e - - -
          2.68618  4.42225  2.77519  2.73123  3.46354  2.40513  3.72494  3.29354  2.67741  2.69355  4.24690  2.90347  2.73739  3.18146  2.89801  2.37887  2.77519  2.98518  4.58477  3.61503
          0.01854  4.39280  5.11515  0.61958  0.77255  0.57343  0.82917
    141   2.46332  5.04243  3.01671  2.35418  4.32694  3.24713  3.43869  3.60510  2.00453  2.95106  3.86488  2.47396  3.88782  2.81014  2.45805  2.69271  2.92677  2.93012  5.51220  4.14372    218 k - - -
          2.68618  4.42225  2.77519  2.73123  3.46354  2.40513  3.72494  3.29354  2.67741  2.69355  4.24690  2.90347  2.73739  3.18146  2.89801  2.37887  2.77519  2.98518  4.58477  3.61503
          0.01694  4.48230  5.20464  0.61958  0.77255  0.48787  0.95174
    142   2.51605  5.14547  2.87944  2.45312  4.45565  1.81454  3.32892  3.91453  2.24255  3.43730  4.20322  2.93182  3.44079  2.76861  2.83075  2.58159  2.86676  3.51886  5.60521  4.21948    219 g - - -
          2.68618  4.42225  2.77519  2.73123  3.46354  2.40513  3.72494  3.29354  2.67741  2.69355  4.24690  2.90347  2.73739  3.18146  2.89801  2.37887  2.77519  2.98518  4.58477  3.61503
          0.01577  4.55313  5.27548  0.61958  0.77255  0.44065  1.03176
    143   2.43718  4.79520  2.97812  2.49569  3.99910  3.00826  3.33788  2.88414  2.64753  2.19856  3.57397  3.04753  3.97883  2.98910  3.09253  2.15641  2.86779  3.10758  5.32327  4.01825    220 s - - -
          2.68618  4.42225  2.77519  2.73123  3.46354  2.40513  3.72494  3.29354  2.67741  2.69355  4.24690  2.90347  2.73739  3.18146  2.89801  2.37887  2.77519  2.98518  4.58477  3.61503
          0.09255  4.59636  2.54709  0.61958  0.77255  0.48576  0.95510
    144   2.45948  4.15402  4.58988  3.98575  2.72471  3.92081  4.23046  2.25070  3.80058  1.62449  2.74529  4.03522  4.27619  3.94690  3.85296  3.22795  2.99462  2.37899  2.45355  3.19930    221 l - - -
          2.68618  4.42225  2.77519  2.73123  3.46354  2.40513  3.72494  3.29354  2.67741  2.69355  4.24690  2.90347  2.73739  3.18146  2.89801  2.37887  2.77519  2.98518  4.58477  3.61503
          0.01631  4.52011  5.24246  0.61958  0.77255  0.61526  0.77762
    145   2.76798  5.21721  2.25306  2.42405  4.56627  3.29606  3.74250  4.04096  2.46623  3.54536  4.30595  2.51506  2.65561  2.85545  3.01848  1.89418  2.65269  3.62049  5.69919  4.29343    222 s - - -
          2.68618  4.42225  2.77519  2.73123  3.46354  2.40513  3.72494  3.29354  2.67741  2.69355  4.24690  2.90347  2.73739  3.18146  2.89801  2.37887  2.77519  2.98518  4.58477  3.61503
          0.01631  4.52011  5.24246  0.61958  0.77255  0.61526  0.77762
    146   2.11060  5.20872  2.77720  1.93895  4.54478  2.78845  3.45316  4.02539  2.28428  3.50987  4.25268  2.78683  3.66845  2.64578  2.65994  2.60655  2.94822  3.59469  5.64590  4.23867    223 e - - -
          2.68618  4.42225  2.77519  2.73123  3.46354  2.40513  3.72494  3.29354  2.67741  2.69355  4.24690  2.90347  2.73739  3.18146  2.89801  2.37887  2.77519  2.98518  4.58477  3.61503
          0.01631  4.52011  5.24246  0.61958  0.77255  0.61526  0.77762
    147   2.41104  5.19798  2.46904  1.96715  4.53291  3.07778  3.67360  4.01229  2.29545  3.49885  4.24186  2.80934  3.87762  2.77380  2.43897  2.44269  2.81781  3.58327  5.63642  3.65045    224 e - - -
          2.68618  4.42225  2.77519  2.73123  3.46354  2.40513  3.72494  3.29354  2.67741  2.69355  4.24690  2.90347  2.73739  3.18146  2.89801  2.37887  2.77519  2.98518  4.58477  3.61503
          0.01631  4.52011  5.24246  0.61958  0.77255  0.41255  1.08459
    148   2.46465  5.13074  1.84875  2.27670  4.43129  3.14168  3.71604  3.88726  2.47250  3.28108  4.18393  3.00720  3.91502  2.62027  2.83331  2.71744  2.83612  2.94630  5.59098  3.50919    225 d - - -
          2.68618  4.42225  2.77519  2.73123  3.46354  2.40513  3.72494  3.29354  2.67741  2.69355  4.24690  2.90347  2.73739  3.18146  2.89801  2.37887  2.77519  2.98518  4.58477  3.61503
          0.01510  4.59636  5.31870  0.61958  0.77255  0.48576  0.95510
    149   2.64250  4.48514  3.43159  2.84327  2.83327  3.69140  3.93899  2.54536  2.86590  2.08788  2.97586  3.05786  4.07185  2.86858  2.48726  2.81893  2.95883  2.66404  5.06186  3.82056    226 l - - -
          2.68618  4.42225  2.77519  2.73123  3.46354  2.40513  3.72494  3.29354  2.67741  2.69355  4.24690  2.90347  2.73739  3.18146  2.89801  2.37887  2.77519  2.98518  4.58477  3.61503
          0.01510  4.59636  5.31870  0.61958  0.77255  0.48576  0.95510
    150   2.40536  5.22263  2.52988  2.10567  4.56063  2.92299  3.69256  4.04154  2.20099  3.52475  3.87511  2.97444  3.89807  2.55921  2.41640  2.34800  2.96021  3.60949  5.65936  3.94011    227 e - - -
          2.68618  4.42225  2.77519  2.73123  3.46354  2.40513  3.72494  3.29354  2.67741  2.69355  4.24690  2.90347  2.73739  3.18146  2.89801  2.37887  2.77519  2.98518  4.58477  3.61503
          0.01510  4.59636  5.31870  0.61958  0.77255  0.48576  0.95510
    151   2.27710  4.58688  2.96461  2.85287  3.74724  3.65391  3.58093  2.65276  2.63203  2.33758  3.53403  3.12596  4.03714  3.14699  2.87739  2.88269  2.71999  2.09106  5.14903  3.88789    228 v - - -
          2.68618  4.42225  2.77519  2.73123  3.46354  2.40513  3.72494  3.29354  2.67741  2.69355  4.24690  2.90347  2.73739  3.18146  2.89801  2.37887  2.77519  2.98518  4.58477  3.61503
          0.01510  4.59636  5.31870  0.61958  0.77255  0.48576  0.95510
    152   2.47485  4.16820  4.51435  3.91530  3.00606  3.91560  4.24120  2.20546  3.74748  2.32883  2.87002  4.00394  4.27828  3.91936  3.83329  3.21890  2.64765  1.62105  4.80095  2.23084    229 v - - -
          2.68618  4.42225  2.77519  2.73123  3.46354  2.40513  3.72494  3.29354  2.67741  2.69355  4.24690  2.90347  2.73739  3.18146  2.89801  2.37887  2.77519  2.98518  4.58477  3.61503
          0.01510  4.59636  5.31870  0.61958  0.77255  0.48576  0.95510
    153   2.51580  5.27625  2.10675  1.73236  4.61480  3.33831  3.45813  4.10012  2.40655  3.57815  4.32115  2.97451  3.91860  2.61682  2.53303  2.58849  3.00179  3.66388  5.70992  4.29612    230 e - - -
          2.68618  4.42225  2.77519  2.73123  3.46354  2.40513  3.72494  3.29354  2.67741  2.69355  4.24690  2.90347  2.73739  3.18146  2.89801  2.37887  2.77519  2.98518  4.58477  3.61503
          0.01510  4.59636  5.31870  0.61958  0.77255  0.48576  0.95510
    154   2.15669  5.19147  2.88018  2.36266  4.51691  3.52240  3.70539  3.71252  2.03103  3.19273  4.23882  2.99957  3.91461  2.33215  2.14648  2.64022  2.97299  3.57183  5.63285  4.24223    231 k - - -
          2.68618  4.42225  2.77519  2.73123  3.46354  2.40513  3.72494  3.29354  2.67741  2.69355  4.24690  2.90347  2.73739  3.18146  2.89801  2.37887  2.77519  2.98518  4.58477  3.61503
          0.01510  4.59636  5.31870  0.61958  0.77255  0.48576  0.95510
    155   2.55834  4.56143  5.15049  4.60468  3.71328  4.62191  5.08719  1.70136  4.48046  1.49788  3.55677  4.73376  4.91379  4.66552  4.59361  3.97592  3.51094  1.17383  5.54417  4.37197    232 v - - -
          2.68618  4.42225  2.77519  2.73123  3.46354  2.40513  3.72494  3.29354  2.67741  2.69355  4.24690  2.90347  2.73739  3.18146  2.89801  2.37887  2.77519  2.98518  4.58477  3.61503
          0.01510  4.59636  5.31870  0.61958  0.77255  0.48576  0.95510
    156   2.06009  2.98399  4.11161  3.52832  3.34570  3.82394  4.12255  2.23769  3.41895  2.17494  3.35048  3.77051  4.19489  3.65582  2.32839  3.10521  2.86384  2.19105  4.85064  3.44438    233 a - - -
          2.68618  4.42225  2.77519  2.73123  3.46354  2.40513  3.72494  3.29354  2.67741  2.69355  4.24690  2.90347  2.73739  3.18146  2.89801  2.37887  2.77519  2.98518  4.58477  3.61503
          0.01510  4.59636  5.31870  0.61958  0.77255  0.48576  0.95510
    157   2.40268  5.22533  2.36711  1.63367  4.55879  3.50743  3.70255  4.03731  2.23400  3.35840  4.06166  2.97869  3.90579  2.69633  2.86831  2.57610  2.85845  3.60990  5.66421  4.25899    234 e - - -
          2.68618  4.42225  2.77519  2.73123  3.46354  2.40513  3.72494  3.29354  2.67741  2.69355  4.24690  2.90347  2.73739  3.18146  2.89801  2.37887  2.77519  2.98518  4.58477  3.61503
          0.01510  4.59636  5.31870  0.61958  0.77255  0.48576  0.95510
    158   2.37128  4.68164  3.34529  2.77960  3.86049  3.63738  3.55722  2.84803  2.56686  2.55901  3.77164  3.25334  4.02137  2.85769  1.93966  2.86116  2.84893  2.39015  5.22717  3.95208    235 r - - -
          2.68618  4.42225  2.77519  2.73123  3.46354  2.40513  3.72494  3.29354  2.67741  2.69355  4.24690  2.90347  2.73739  3.18146  2.89801  2.37887  2.77519  2.98518  4.58477  3.61503
          0.01510  4.59636  5.31870  0.61958  0.77255  0.48576  0.95510
    159   3.22933  4.54804  5.09791  4.52023  3.46018  4.50947  4.88311  1.51120  4.36862  1.24664  2.65752  4.62579  4.78827  4.48907  4.43164  3.84497  2.82973  1.89933  5.29141  4.16325    236 l - - -
          2.68618  4.42225  2.77519  2.73123  3.46354  2.40513  3.72494  3.29354  2.67741  2.69355  4.24690  2.90347  2.73739  3.18146  2.89801  2.37887  2.77519  2.98518  4.58477  3.61503
          0.01510  4.59636  5.31870  0.61958  0.77255  0.48576  0.95510
    160   2.23670  5.12245  2.77368  2.40812  4.42230  3.35937  3.71268  3.61474  2.30195  2.95466  4.17531  2.88507  3.44541  2.64943  2.29122  2.47811  2.95866  3.03440  5.58314  3.81895    237 a - - -
          2.68618  4.42225  2.77519  2.73123  3.46354  2.40513  3.72494  3.29354  2.67741  2.69355  4.24690  2.90347  2.73739  3.18146  2.89801  2.37887  2.77519  2.98518  4.58477  3.61503
          0.01510  4.59636  5.31870  0.61958  0.77255  0.48576  0.95510
    161   2.13966  5.22478  2.28836  2.31280  4.55969  2.97620  3.35145  4.03943  2.31358  3.31181  4.26870  2.75918  3.90254  2.53662  2.93272  2.37733  2.81921  3.61006  5.66317  4.25687    238 a - - -
          2.68618  4.42225  2.77519  2.73123  3.46354  2.40513  3.72494  3.29354  2.67741  2.69355  4.24690  2.90347  2.73739  3.18146  2.89801  2.37887  2.77519  2.98518  4.58477  3.61503
          0.01510  4.59636  5.31870  0.61958  0.77255  0.48576  0.95510
    162   2.61180  5.03785  2.92883  2.10687  3.49048  2.11184  3.73350  3.51442  2.38685  3.16052  4.09896  3.04124  3.92779  2.78184  2.67043  2.73385  2.86275  3.38794  5.51762  3.49128    239 e - - -
          2.68618  4.42225  2.77519  2.73123  3.46354  2.40513  3.72494  3.29354  2.67741  2.69355  4.24690  2.90347  2.73739  3.18146  2.89801  2.37887  2.77519  2.98518  4.58477  3.61503
          0.01510  4.59636  5.31870  0.61958  0.77255  0.48576  0.95510
    163   2.58127  5.00598  2.27043  2.24566  4.26462  3.07245  3.75034  3.69338  2.53609  2.05077  3.76845  3.05833  3.93957  2.79467  3.00866  2.51887  2.96781  3.21938  5.49555  4.14331    240 l - - -
          2.68618  4.42225  2.77519  2.73123  3.46354  2.40513  3.72494  3.29354  2.67741  2.69355  4.24690  2.90347  2.73739  3.18146  2.89801  2.37887  2.77519  2.98518  4.58477  3.61503
          0.01510  4.59636  5.31870  0.61958  0.77255  0.48576  0.95510
    164   2.62469  4.78916  2.73659  2.48819  2.70186  3.21825  3.52948  3.38795  2.65092  2.35604  3.87075  3.06526  3.31472  2.85593  2.92171  2.58808  2.95849  2.99707  3.90529  3.75169    241 l - - -
          2.68618  4.42225  2.77519  2.73123  3.46354  2.40513  3.72494  3.29354  2.67741  2.69355  4.24690  2.90347  2.73739  3.18146  2.89801  2.37887  2.77519  2.98518  4.58477  3.61503
          0.01510  4.59636  5.31870  0.61958  0.77255  0.48576  0.95510
    165   2.68790  5.22880  1.85688  2.30946  4.56615  3.50631  3.44833  4.04664  2.09703  3.53024  3.87499  2.72169  3.90254  2.74510  2.69245  2.56339  2.67189  3.61541  5.66523  4.25887    242 d - - -
          2.68618  4.42225  2.77519  2.73123  3.46354  2.40513  3.72494  3.29354  2.67741  2.69355  4.24690  2.90347  2.73739  3.18146  2.89801  2.37887  2.77519  2.98518  4.58477  3.61503
          0.01510  4.59636  5.31870  0.61958  0.77255  0.48576  0.95510
    166   2.37953  5.01240  2.73921  2.52614  4.27494  3.54260  2.15583  3.70636  2.52577  3.28275  4.07831  2.87578  3.93615  2.87931  2.84246  2.30644  2.96448  2.64304  5.49976  3.83074    243 h - - -
          2.68618  4.42225  2.77519  2.73123  3.46354  2.40513  3.72494  3.29354  2.67741  2.69355  4.24690  2.90347  2.73739  3.18146  2.89801  2.37887  2.77519  2.98518  4.58477  3.61503
          0.01510  4.59636  5.31870  0.61958  0.77255  0.48576  0.95510
    167   2.31004  5.25101  2.55161  2.02909  4.58821  3.24005  3.70907  4.07133  2.39629  3.55316  4.29563  2.69003  2.66300  2.40411  2.95087  2.63475  2.71350  3.63779  5.68760  4.27673    244 e - - -
          2.68618  4.42225  2.77519  2.73123  3.46354  2.40513  3.72494  3.29354  2.67741  2.69355  4.24690  2.90347  2.73739  3.18146  2.89801  2.37887  2.77519  2.98518  4.58477  3.61503
          0.07679  4.59636  2.75162  0.61958  0.77255  0.48576  0.95510
    168   2.62705  5.17552  2.97127  2.22136  4.50276  3.05660  3.68283  3.97504  2.42533  3.47381  4.22353  2.59141  3.00142  2.39981  2.62167  2.06804  2.84744  3.33965  5.62121  4.22258    245 s - - -
          2.68618  4.42225  2.77519  2.73123  3.46354  2.40513  3.72494  3.29354  2.67741  2.69355  4.24690  2.90347  2.73739  3.18146  2.89801  2.37887  2.77519  2.98518  4.58477  3.61503
          0.01605  4.53563  5.25797  0.61958  0.77255  0.59100  0.80693
    169   2.72104  5.20102  2.60378  2.30055  4.53257  3.48855  3.68456  4.00968  2.02141  3.50040  4.24662  2.78860  2.42372  2.57901  2.91833  2.41754  2.66432  3.31808  5.64149  4.23751    246 k - - -
          2.68551  4.42242  2.77528  2.73141  3.46401  2.40491  3.72483  3.29401  2.67755  2.69300  4.24737  2.90394  2.73731  3.18161  2.89829  2.37888  2.77512  2.98477  4.58524  3.61550
          0.38237  1.16299  5.25797  1.68158  0.20589  0.42517  1.06034
    170   1.79257  4.52230  3.90861  3.65912  4.82912  3.28897  4.72059  4.25888  3.73630  3.94268  4.75114  3.73978  0.90103  4.00153  4.02705  2.21124  3.08977  3.63325  6.16175  4.97242    259 p - - -
          2.68618  4.42225  2.77519  2.73123  3.46354  2.40513  3.72494  3.29354  2.67741  2.69355  4.24690  2.90347  2.73739  3.18146  2.89801  2.37887  2.77519  2.98518  4.58477  3.61503
          0.01510  4.59636  5.31870  0.61958  0.77255  0.48576  0.95510
    171   1.19911  4.46384  4.07089  3.66256  4.43383  3.35044  4.59096  3.70792  3.62616  3.50546  4.36863  3.75470  4.07656  3.90080  3.91860  1.34325  3.04517  2.38883  5.83728  4.64034    260 a - - -
          2.68618  4.42225  2.77519  2.73123  3.46354  2.40513  3.72494  3.29354  2.67741  2.69355  4.24690  2.90347  2.73739  3.18146  2.89801  2.37887  2.77519  2.98518  4.58477  3.61503
          0.01510  4.59636  5.31870  0.61958  0.77255  0.48576  0.95510
    172   3.34865  5.08429  4.19528  3.51999  3.98952  4.12288  4.20007  3.35478  2.64301  1.32100  3.93171  3.85088  4.49795  3.43966  1.22761  3.52176  3.55893  3.27586  5.46406  4.24982    261 r - - -
          2.68618  4.42225  2.77519  2.73123  3.46354  2.40513  3.72494  3.29354  2.67741  2.69355  4.24690  2.90347  2.73739  3.18146  2.89801  2.37887  2.77519  2.98518  4.58477  3.61503
          0.01510  4.59636  5.31870  0.61958  0.77255  0.48576  0.95510
    173   3.11268  3.28718  5.04474  4.47672  3.58755  4.41187  4.83051  1.48251  4.32176  1.46632  3.49029  4.54751  4.73060  4.48793  4.39336  3.75056  3.01195  1.54144  5.30139  4.12390    262 l - - -
          2.68618  4.42225  2.77519  2.73123  3.46354  2.40513  3.72494  3.29354  2.67741  2.69355  4.24690  2.90347  2.73739  3.18146  2.89801  2.37887  2.77519  2.98518  4.58477  3.61503
          0.01510  4.59636  5.31870  0.61958  0.77255  0.48576  0.95510
    174   4.13708  5.71017  4.17799  4.05804  4.10317  4.30097  0.26211  4.97518  3.90252  4.34081  5.48483  4.41641  4.91129  4.45061  4.09441  4.22084  4.48807  4.69349  5.53057  4.04527    263 H - - -
          2.68618  4.42225  2.77519  2.73123  3.46354  2.40513  3.72494  3.29354  2.67741  2.69355  4.24690  2.90347  2.73739  3.18146  2.89801  2.37887  2.77519  2.98518  4.58477  3.61503
          0.01510  4.59636  5.31870  0.61958  0.77255  0.48576  0.95510
    175   3.79105  5.43669  4.60056  4.60816  5.62973  0.16076  5.61907  5.46521  4.87886  4.99467  6.01564  4.76836  4.83876  5.14719  4.98004  3.99097  4.32159  4.85542  6.47748  5.77442    264 G - - -
          2.68618  4.42225  2.77519  2.73123  3.46354  2.40513  3.72494  3.29354  2.67741  2.69355  4.24690  2.90347  2.73739  3.18146  2.89801  2.37887  2.77519  2.98518  4.58477  3.61503
          0.01510  4.59636  5.31870  0.61958  0.77255  0.48576  0.95510
    176   3.47059  6.06809  0.58287  2.46619  5.39794  3.57149  4.26705  5.05025  3.44507  4.52127  5.44032  2.46135  4.27120  3.46425  4.12871  3.32214  3.80916  4.56864  6.60313  5.02971    265 D - - -
          2.68618  4.42225  2.77519  2.73123  3.46354  2.40513  3.72494  3.29354  2.67741  2.69355  4.24690  2.90347  2.73739  3.18146  2.89801  2.37887  2.77519  2.98518  4.58477  3.61503
          0.01510  4.59636  5.31870  0.61958  0.77255  0.48576  0.95510
    177   3.99351  5.22774  5.69186  5.14861  3.31354  5.29659  5.56501  2.54365  4.93154  0.44980  2.56541  5.40909  5.33089  4.90682  4.93718  4.72130  4.20208  2.82056  5.57344  4.58196    266 L - - -
          2.68618  4.42225  2.77519  2.73123  3.46354  2.40513  3.72494  3.29354  2.67741  2.69355  4.24690  2.90347  2.73739  3.18146  2.89801  2.37887  2.77519  2.98518  4.58477  3.61503
          0.01510  4.59636  5.31870  0.61958  0.77255  0.48576  0.95510
    178   4.76371  5.82796  5.32013  5.23362  3.75815  4.66452  5.05352  4.91204  5.00566  4.15588  5.49447  5.27731  5.24449  5.34479  4.98571  4.96420  5.11131  4.81189  0.17642  3.73307    267 W - - -
          2.68618  4.42225  2.77519  2.73123  3.46354  2.40513  3.72494  3.29354  2.67741  2.69355  4.24690  2.90347  2.73739  3.18146  2.89801  2.37887  2.77519  2.98518  4.58477  3.61503
          0.01510  4.59636  5.31870  0.61958  0.77255  0.48576  0.95510
    179   1.85018  4.63854  3.38556  2.82970  3.87296  2.83374  3.90234  2.98600  2.80633  2.92995  3.79060  3.28572  3.14362  3.13477  3.21967  2.02189  2.62999  2.98349  4.15298  3.97847    268 a - - -
          2.68618  4.42225  2.77519  2.73123  3.46354  2.40513  3.72494  3.29354  2.67741  2.69355  4.24690  2.90347  2.73739  3.18146  2.89801  2.37887  2.77519  2.98518  4.58477  3.61503
          0.01510  4.59636  5.31870  0.61958  0.77255  0.48576  0.95510
    180   3.33069  5.31647  3.24252  2.67705  5.24550  0.45043  4.70794  4.80351  3.71329  4.39444  5.30595  3.67716  4.43452  3.96890  4.09742  3.40449  3.76877  4.29416  6.35549  5.18847    269 G - - -
          2.68618  4.42225  2.77519  2.73123  3.46354  2.40513  3.72494  3.29354  2.67741  2.69355  4.24690  2.90347  2.73739  3.18146  2.89801  2.37887  2.77519  2.98518  4.58477  3.61503
          0.01510  4.59636  5.31870  0.61958  0.77255  0.48576  0.95510
    181   3.55774  5.47404  3.42393  3.40724  4.98195  3.87054  4.80309  4.92469  3.81570  4.48704  5.48205  0.33859  4.57511  4.12701  4.15429  3.62595  3.98965  4.46111  6.18566  4.91651    270 N - - -
          2.68618  4.42225  2.77519  2.73123  3.46354  2.40513  3.72494  3.29354  2.67741  2.69355  4.24690  2.90347  2.73739  3.18146  2.89801  2.37887  2.77519  2.98518  4.58477  3.61503
          0.01510  4.59636  5.31870  0.61958  0.77255  0.48576  0.95510
    182   2.58925  3.42480  4.48040  3.87908  2.80568  3.87631  4.19830  2.47584  3.70888  2.03559  3.25826  3.96503  4.24189  3.88023  3.14659  3.17796  2.74766  1.60920  4.76142  2.58815    271 v - - -
          2.68618  4.42225  2.77519  2.73123  3.46354  2.40513  3.72494  3.29354  2.67741  2.69355  4.24690  2.90347  2.73739  3.18146  2.89801  2.37887  2.77519  2.98518  4.58477  3.61503
          0.01510  4.59636  5.31870  0.61958  0.77255  0.48576  0.95510
    183   2.54796  4.61786  4.95141  4.36759  3.35524  4.46647  4.79984  2.34659  4.22347  1.13694  1.67678  4.53438  4.73973  4.34523  4.31839  3.79045  3.48417  2.31452  5.22591  4.12431    272 l - - -
          2.68618  4.42225  2.77519  2.73123  3.46354  2.40513  3.72494  3.29354  2.67741  2.69355  4.24690  2.90347  2.73739  3.18146  2.89801  2.37887  2.77519  2.98518  4.58477  3.61503
          0.01510  4.59636  5.31870  0.61958  0.77255  0.48576  0.95510
    184   2.94525  4.32922  4.69249  4.10929  1.71066  4.08608  4.26103  2.20288  3.93185  2.13234  3.05432  4.15738  3.96175  4.06494  3.99280  3.39598  3.17469  2.52730  1.96099  3.35280    273 f - - -
          2.68618  4.42225  2.77519  2.73123  3.46354  2.40513  3.72494  3.29354  2.67741  2.69355  4.24690  2.90347  2.73739  3.18146  2.89801  2.37887  2.77519  2.98518  4.58477  3.61503
          0.01510  4.59636  5.31870  0.61958  0.77255  0.48576  0.95510
    185   2.46927  4.91419  2.32695  2.59421  4.19111  2.96056  3.78999  3.60596  2.59538  2.58933  4.02543  3.10740  3.95502  2.94210  3.05797  2.24853  2.18038  3.01839  5.45720  4.12387    274 t - - -
          2.68576  4.42249  2.77472  2.73147  3.46378  2.40503  3.72518  3.29378  2.67764  2.69357  4.24713  2.90370  2.73717  3.18134  2.89797  2.37894  2.77519  2.98542  4.58355  3.61527
          0.07150  2.74728  5.31870  2.17287  0.12087  0.48576  0.95510
    186   1.90830  5.03467  3.06925  2.38409  4.30700  3.23158  3.73569  3.74300  2.41179  3.30940  3.84615  3.04397  2.70451  2.80150  2.72108  2.51996  2.58862  3.16675  5.51699  4.15717    291 a - - -
          2.68618  4.42225  2.77519  2.73123  3.46354  2.40513  3.72494  3.29354  2.67741  2.69355  4.24690  2.90347  2.73739  3.18146  2.89801  2.37887  2.77519  2.98518  4.58477  3.61503
          0.01510  4.59636  5.31870  0.61958  0.77255  0.48576  0.95510
    187   2.41350  5.36807  1.60113  2.12657  4.69488  3.35990  3.48337  4.18411  2.57705  3.66646  4.42298  2.47883  3.96386  2.79666  3.08848  2.53469  2.92287  3.75069  5.80582  4.37846    292 d - - -
          2.68618  4.42225  2.77519  2.73123  3.46354  2.40513  3.72494  3.29354  2.67741  2.69355  4.24690  2.90347  2.73739  3.18146  2.89801  2.37887  2.77519  2.98518  4.58477  3.61503
          0.01510  4.59636  5.31870  0.61958  0.77255  0.48576  0.95510
    188   3.06662  5.53890  2.31921  2.35069  4.88011  1.16975  3.97914  4.36951  2.89448  3.88107  4.69055  2.84030  4.08773  2.79920  3.43913  2.45201  3.34053  3.95039  6.05266  4.60293    293 g - - -
          2.68604  4.42266  2.77508  2.73164  3.46395  2.40501  3.72474  3.29361  2.67760  2.69318  4.24731  2.90342  2.73742  3.18145  2.89765  2.37907  2.77500  2.98520  4.58395  3.61544
          0.62073  1.92193  1.15162  2.12113  0.12771  0.48576  0.95510
    189   2.67173  4.92744  3.02243  2.22434  4.20153  3.46873  3.64570  3.62169  2.18881  3.19229  3.99623  2.98353  3.85952  2.70936  2.19095  2.49841  2.75409  2.54250  5.39870  4.06506    315 k - - -
          2.68618  4.42225  2.77519  2.73123  3.46354  2.40513  3.72494  3.29354  2.67741  2.69355  4.24690  2.90347  2.73739  3.18146  2.89801  2.37887  2.77519  2.98518  4.58477  3.61503
          0.02200  4.22352  4.94586  0.61958  0.77255  0.27785  1.41639
    190   1.56571  4.57458  3.65405  3.15314  4.28984  2.33273  4.21811  3.69156  3.13603  3.35768  4.19046  3.47565  2.07380  3.44799  3.52430  2.38574  2.69726  2.59067  5.63709  4.38498    316 a - - -
          2.68618  4.42225  2.77519  2.73123  3.46354  2.40513  3.72494  3.29354  2.67741  2.69355  4.24690  2.90347  2.73739  3.18146  2.89801  2.37887  2.77519  2.98518  4.58477  3.61503
          0.01510  4.59636  5.31870  0.61958  0.77255  0.48576  0.95510
    191   2.26274  4.13764  4.55244  3.94806  2.95006  3.89416  4.21783  2.26858  3.76579  2.18631  3.25052  4.00480  4.25812  3.92495  3.82767  3.19924  2.83535  1.47845  3.52999  2.91225    317 v - - -
          2.68618  4.42225  2.77519  2.73123  3.46354  2.40513  3.72494  3.29354  2.67741  2.69355  4.24690  2.90347  2.73739  3.18146  2.89801  2.37887  2.77519  2.98518  4.58477  3.61503
          0.01510  4.59636  5.31870  0.61958  0.77255  0.48576  0.95510
    192   3.37967  4.69006  5.20506  4.62466  3.40003  4.65985  5.00938  1.98441  4.47884  0.86099  2.61241  4.76517  4.89319  4.55735  4.53428  3.99965  3.10390  2.05758  5.34600  4.26392    318 l - - -
          2.68618  4.42225  2.77519  2.73123  3.46354  2.40513  3.72494  3.29354  2.67741  2.69355  4.24690  2.90347  2.73739  3.18146  2.89801  2.37887  2.77519  2.98518  4.58477  3.61503
          0.01510  4.59636  5.31870  0.61958  0.77255  0.48576  0.95510
    193   3.24121  4.57340  4.99822  4.45077  1.77975  4.42269  4.47889  1.13489  4.28136  2.16222  3.39075  4.47483  4.72404  4.37590  4.32768  3.75278  3.47130  2.35110  4.79635  2.95688    319 i - - -
          2.68618  4.42225  2.77519  2.73123  3.46354  2.40513  3.72494  3.29354  2.67741  2.69355  4.24690  2.90347  2.73739  3.18146  2.89801  2.37887  2.77519  2.98518  4.58477  3.61503
          0.01510  4.59636  5.31870  0.61958  0.77255  0.48576  0.95510
    194   3.96488  6.02638  0.27480  3.08981  5.54806  3.94609  4.80652  5.34521  4.05418  4.82797  5.87441  3.66491  4.64578  4.08159  4.62618  3.88052  4.33292  4.92007  6.54012  5.37093    320 D - - -
          2.68618  4.42225  2.77519  2.73123  3.46354  2.40513  3.72494  3.29354  2.67741  2.69355  4.24690  2.90347  2.73739  3.18146  2.89801  2.37887  2.77519  2.98518  4.58477  3.61503
          0.01510  4.59636  5.31870  0.61958  0.77255  0.48576  0.95510
    195   3.97650  5.54823  4.65931  4.63105  5.48244  4.19887  5.58942  5.29232  4.76470  4.79835  5.91194  4.84667  0.16325  5.12250  4.87438  4.17723  4.47633  4.83889  6.40117  5.62812    321 P - - -
          2.68618  4.42225  2.77519  2.73123  3.46354  2.40513  3.72494  3.29354  2.67741  2.69355  4.24690  2.90347  2.73739  3.18146  2.89801  2.37887  2.77519  2.98518  4.58477  3.61503
          0.01510  4.59636  5.31870  0.61958  0.77255  0.48576  0.95510
    196   0.84608  3.10314  3.39636  3.48585  4.36852  3.35994  4.46567  3.74736  3.47621  3.45674  4.30069  3.66182  4.05518  3.75486  3.80272  2.15532  3.02735  3.31075  5.75256  4.54044    322 a - - -
          2.68618  4.42225  2.77519  2.73123  3.46354  2.40513  3.72494  3.29354  2.67741  2.69355  4.24690  2.90347  2.73739  3.18146  2.89801  2.37887  2.77519  2.98518  4.58477  3.61503
          0.01510  4.59636  5.31870  0.61958  0.77255  0.48576  0.95510
    197   1.02835  3.07170  4.13639  3.68075  4.25922  3.36624  4.53662  3.61369  3.61566  3.34988  4.21103  3.76218  2.01139  3.88049  3.89335  2.57748  3.01747  2.91635  5.67757  4.48761    323 a - - -
          2.68618  4.42225  2.77519  2.73123  3.46354  2.40513  3.72494  3.29354  2.67741  2.69355  4.24690  2.90347  2.73739  3.18146  2.89801  2.37887  2.77519  2.98518  4.58477  3.61503
          0.01510  4.59636  5.31870  0.61958  0.77255  0.48576  0.95510
    198   2.77541  3.48689  3.83348  3.26421  2.93391  3.79314  2.04499  2.86583  3.18956  1.99161  3.49581  3.60356  4.16708  2.64246  3.48694  3.05430  3.00675  2.65761  4.85188  2.84461    324 l - - -
          2.68618  4.42225  2.77519  2.73123  3.46354  2.40513  3.72494  3.29354  2.67741  2.69355  4.24690  2.90347  2.73739  3.18146  2.89801  2.37887  2.77519  2.98518  4.58477  3.61503
          0.01510  4.59636  5.31870  0.61958  0.77255  0.48576  0.95510
    199   2.92740  4.65437  3.73495  3.18614  3.22726  1.62781  3.92719  3.19229  3.04169  2.85234  3.77682  3.55925  4.23230  3.40409  2.83282  3.11424  3.16105  2.96769  3.14888  2.03716    325 g - - -
          2.68618  4.42225  2.77519  2.73123  3.46354  2.40513  3.72494  3.29354  2.67741  2.69355  4.24690  2.90347  2.73739  3.18146  2.89801  2.37887  2.77519  2.98518  4.58477  3.61503
          0.01510  4.59636  5.31870  0.61958  0.77255  0.48576  0.95510
    200   3.79105  5.43669  4.60056  4.60816  5.62973  0.16076  5.61907  5.46521  4.87886  4.99467  6.01564  4.76836  4.83876  5.14719  4.98004  3.99097  4.32159  4.85542  6.47748  5.77442    326 G - - -
          2.68618  4.42225  2.77519  2.73123  3.46354  2.40513  3.72494  3.29354  2.67741  2.69355  4.24690  2.90347  2.73739  3.18146  2.89801  2.37887  2.77519  2.98518  4.58477  3.61503
          0.01510  4.59636  5.31870  0.61958  0.77255  0.48576  0.95510
    201   2.83065  5.61003  1.45265  2.47450  4.84143  3.55303  1.38299  4.44735  2.98441  3.95988  4.79585  3.04545  4.13715  3.20332  3.52626  3.07509  3.43469  4.03349  6.06665  4.58527    327 h - - -
          2.68618  4.42225  2.77519  2.73123  3.46354  2.40513  3.72494  3.29354  2.67741  2.69355  4.24690  2.90347  2.73739  3.18146  2.89801  2.37887  2.77519  2.98518  4.58477  3.61503
          0.01510  4.59636  5.31870  0.61958  0.77255  0.48576  0.95510
    202   2.13254  4.89945  3.20746  2.65037  4.18744  3.15188  3.81139  3.59902  2.58340  3.20724  4.02733  3.15070  2.82928  2.96978  1.69345  2.70422  2.99148  3.27459  4.29601  4.13328    328 r - - -
          2.68618  4.42225  2.77519  2.73123  3.46354  2.40513  3.72494  3.29354  2.67741  2.69355  4.24690  2.90347  2.73739  3.18146  2.89801  2.37887  2.77519  2.98518  4.58477  3.61503
          0.01510  4.59636  5.31870  0.61958  0.77255  0.48576  0.95510
    203   2.84184  5.00642  3.17710  1.16038  3.89312  3.63806  3.57366  3.65390  2.61786  2.89773  4.07890  3.16869  4.03636  3.00118  3.04652  2.87282  3.07155  3.34606  4.51675  3.56687    329 e - - -
          2.68618  4.42225  2.77519  2.73123  3.46354  2.40513  3.72494  3.29354  2.67741  2.69355  4.24690  2.90347  2.73739  3.18146  2.89801  2.37887  2.77519  2.98518  4.58477  3.61503
          0.01510  4.59636  5.31870  0.61958  0.77255  0.48576  0.95510
    204   2.64195  3.22520  3.71725  2.47547  2.34755  3.73524  4.00037  2.86555  2.77197  2.59222  3.26673  3.52041  4.11307  3.37812  3.41273  2.98903  2.06485  2.40937  4.97748  3.75473    330 t - - -
          2.68618  4.42225  2.77519  2.73123  3.46354  2.40513  3.72494  3.29354  2.67741  2.69355  4.24690  2.90347  2.73739  3.18146  2.89801  2.37887  2.77519  2.98518  4.58477  3.61503
          0.01510  4.59636  5.31870  0.61958  0.77255  0.48576  0.95510
    205   3.96488  6.02638  0.27480  3.08981  5.54806  3.94609  4.80652  5.34521  4.05418  4.82797  5.87441  3.66491  4.64578  4.08159  4.62618  3.88052  4.33292  4.92007  6.54012  5.37093    331 D - - -
          2.68618  4.42225  2.77519  2.73123  3.46354  2.40513  3.72494  3.29354  2.67741  2.69355  4.24690  2.90347  2.73739  3.18146  2.89801  2.37887  2.77519  2.98518  4.58477  3.61503
          0.01510  4.59636  5.31870  0.61958  0.77255  0.48576  0.95510
    206   3.84576  5.06663  5.70361  5.15528  3.41525  5.25164  5.60639  1.80260  5.01175  0.59722  3.16267  5.38041  5.31454  4.97460  5.02399  4.65645  4.06412  2.35858  5.65055  4.65656    332 L - - -
          2.68618  4.42225  2.77519  2.73123  3.46354  2.40513  3.72494  3.29354  2.67741  2.69355  4.24690  2.90347  2.73739  3.18146  2.89801  2.37887  2.77519  2.98518  4.58477  3.61503
          0.01510  4.59636  5.31870  0.61958  0.77255  0.48576  0.95510
    207   0.70786  4.52343  4.12654  3.96079  4.98136  1.63432  4.95651  4.40172  4.06990  4.12172  4.93423  3.89664  4.11731  4.28809  4.29225  2.80007  3.14625  3.71883  6.30822  5.18050    333 a - - -
          2.68618  4.42225  2.77519  2.73123  3.46354  2.40513  3.72494  3.29354  2.67741  2.69355  4.24690  2.90347  2.73739  3.18146  2.89801  2.37887  2.77519  2.98518  4.58477  3.61503
          0.01510  4.59636  5.31870  0.61958  0.77255  0.48576  0.95510
    208   2.34357  4.19413  3.43435  3.65017  3.01005  3.84063  4.14695  2.13629  3.52321  2.27407  2.01137  3.83960  4.20924  3.73560  3.68865  2.87020  2.96223  2.20617  4.80784  3.03825    334 m - - -
          2.68618  4.42225  2.77519  2.73123  3.46354  2.40513  3.72494  3.29354  2.67741  2.69355  4.24690  2.90347  2.73739  3.18146  2.89801  2.37887  2.77519  2.98518  4.58477  3.61503
          0.01510  4.59636  5.31870  0.61958  0.77255  0.48576  0.95510
    209   2.78900  4.34819  4.06879  3.50562  3.45227  3.82779  4.19442  2.73022  3.39576  1.31362  2.90154  3.77747  4.23144  3.66301  3.63774  2.38965  2.30734  2.55609  4.99151  3.79524    335 l - - -
          2.68618  4.42225  2.77519  2.73123  3.46354  2.40513  3.72494  3.29354  2.67741  2.69355  4.24690  2.90347  2.73739  3.18146  2.89801  2.37887  2.77519  2.98518  4.58477  3.61503
          0.01510  4.59636  5.31870  0.61958  0.77255  0.48576  0.95510
    210   2.42632  5.22364  2.52443  2.06755  4.55436  3.50762  3.25260  4.03176  2.45380  3.52315  4.26990  2.97988  3.37835  2.56668  2.94630  2.32981  2.14534  3.60692  5.66508  4.26016    336 e - - -
          2.68618  4.42225  2.77519  2.73123  3.46354  2.40513  3.72494  3.29354  2.67741  2.69355  4.24690  2.90347  2.73739  3.18146  2.89801  2.37887  2.77519  2.98518  4.58477  3.61503
          0.01510  4.59636  5.31870  0.61958  0.77255  0.48576  0.95510
    211   3.57111  4.81910  5.47583  4.94631  3.62438  4.99586  5.46690  2.02995  4.82196  1.05591  3.39734  5.12091  5.18724  4.93063  4.90722  4.38509  3.81149  1.13873  5.71763  4.61996    337 l - - -
          2.68618  4.42225  2.77519  2.73123  3.46354  2.40513  3.72494  3.29354  2.67741  2.69355  4.24690  2.90347  2.73739  3.18146  2.89801  2.37887  2.77519  2.98518  4.58477  3.61503
          0.01510  4.59636  5.31870  0.61958  0.77255  0.48576  0.95510
    212   4.18427  5.40593  4.96573  4.76123  0.47493  4.79285  2.91637  3.97838  4.58946  3.24189  4.53676  4.50518  5.15107  4.59938  4.60967  4.24109  4.42846  3.90171  4.03306  2.29643    338 F - - -
          2.68618  4.42225  2.77519  2.73123  3.46354  2.40513  3.72494  3.29354  2.67741  2.69355  4.24690  2.90347  2.73739  3.18146  2.89801  2.37887  2.77519  2.98518  4.58477  3.61503
          0.01510  4.59636  5.31870  0.61958  0.77255  0.48576  0.95510
    213   2.72370  4.77253  3.28944  3.02675  4.70059  0.90843  4.29666  4.14488  3.18699  3.75988  4.57402  3.40511  3.48045  2.99001  3.58705  2.43854  2.87661  3.64127  5.97258  4.68717    339 g - - -
          2.68618  4.42225  2.77519  2.73123  3.46354  2.40513  3.72494  3.29354  2.67741  2.69355  4.24690  2.90347  2.73739  3.18146  2.89801  2.37887  2.77519  2.98518  4.58477  3.61503
          0.41226  4.59636  1.11548  0.61958  0.77255  0.48576  0.95510
    214   2.04877  4.40239  3.41995  2.85691  3.55710  3.57660  3.83680  2.53033  2.80757  2.58732  3.07939  3.28468  3.96343  2.44458  3.18032  2.82048  2.65328  2.47112  4.99810  3.75378    340 a - - -
          2.68618  4.42225  2.77519  2.73123  3.46354  2.40513  3.72494  3.29354  2.67741  2.69355  4.24690  2.90347  2.73739  3.18146  2.89801  2.37887  2.77519  2.98518  4.58477  3.61503
          0.02238  4.20648  4.92883  0.61958  0.77255  0.27349  1.43011
    215   2.46270  4.99019  3.07129  2.39863  4.44555  1.97577  3.88274  3.88517  2.68507  3.45833  4.25357  3.12829  1.92818  3.02568  3.01716  2.55599  2.92240  3.49240  5.66510  4.31478    341 p - - -
          2.68618  4.42225  2.77519  2.73123  3.46354  2.40513  3.72494  3.29354  2.67741  2.69355  4.24690  2.90347  2.73739  3.18146  2.89801  2.37887  2.77519  2.98518  4.58477  3.61503
          0.01510  4.59636  5.31870  0.61958  0.77255  0.48576  0.95510
    216   2.88887  4.50789  3.87265  3.15331  1.61873  3.45091  2.69851  3.00062  3.24879  2.55736  3.62039  3.65123  4.24779  3.25194  3.54717  3.14093  3.11926  2.79231  4.68012  2.17116    342 f - - -
          2.68618  4.42225  2.77519  2.73123  3.46354  2.40513  3.72494  3.29354  2.67741  2.69355  4.24690  2.90347  2.73739  3.18146  2.89801  2.37887  2.77519  2.98518  4.58477  3.61503
          0.01510  4.59636  5.31870  0.61958  0.77255  0.48576  0.95510
    217   2.66120  4.92773  2.82749  2.57015  3.69860  3.08439  3.76293  3.58241  2.56356  2.16351  3.99854  2.85859  3.40071  2.64622  2.81822  2.55143  2.44822  3.25943  5.43057  3.61803    343 l - - -
          2.68618  4.42225  2.77519  2.73123  3.46354  2.40513  3.72494  3.29354  2.67741  2.69355  4.24690  2.90347  2.73739  3.18146  2.89801  2.37887  2.77519  2.98518  4.58477  3.61503
          0.01510  4.59636  5.31870  0.61958  0.77255  0.48576  0.95510
    218   2.59682  5.25396  2.34432  1.97741  4.59277  2.67331  3.70740  4.07700  2.32896  3.55666  4.29787  2.88189  2.87042  2.60476  2.89203  2.57358  2.75000  3.64155  5.68932  4.27761    344 e - - -
          2.68618  4.42225  2.77519  2.73123  3.46354  2.40513  3.72494  3.29354  2.67741  2.69355  4.24690  2.90347  2.73739  3.18146  2.89801  2.37887  2.77519  2.98518  4.58477  3.61503
          0.01510  4.59636  5.31870  0.61958  0.77255  0.48576  0.95510
    219   2.61044  5.28166  2.30265  1.78300  4.62093  3.03467  3.72145  4.10715  2.47190  3.58409  4.32681  2.81501  3.91972  2.32107  2.42337  2.72867  2.89839  3.66976  5.71514  4.30015    345 e - - -
          2.68618  4.42225  2.77519  2.73123  3.46354  2.40513  3.72494  3.29354  2.67741  2.69355  4.24690  2.90347  2.73739  3.18146  2.89801  2.37887  2.77519  2.98518  4.58477  3.61503
          0.01510  4.59636  5.31870  0.61958  0.77255  0.48576  0.95510
    220   2.66393  4.51029  4.97786  4.42136  1.87684  4.41197  4.79157  1.13930  4.27640  2.21268  3.42359  4.52491  4.73475  4.43383  4.36867  3.75265  3.41144  2.06186  5.24154  4.02474    346 i - - -
          2.68618  4.42225  2.77519  2.73123  3.46354  2.40513  3.72494  3.29354  2.67741  2.69355  4.24690  2.90347  2.73739  3.18146  2.89801  2.37887  2.77519  2.98518  4.58477  3.61503
          0.01510  4.59636  5.31870  0.61958  0.77255  0.48576  0.95510
    221   2.79930  4.29462  4.15902  3.58177  3.05401  3.87425  4.08124  2.75026  3.45680  1.89761  3.40752  3.80562  4.24219  3.69411  2.96929  2.94177  2.88559  2.55582  3.48785  1.66538    347 y - - -
          2.68618  4.42225  2.77519  2.73123  3.46354  2.40513  3.72494  3.29354  2.67741  2.69355  4.24690  2.90347  2.73739  3.18146  2.89801  2.37887  2.77519  2.98518  4.58477  3.61503
          0.01510  4.59636  5.31870  0.61958  0.77255  0.48576  0.95510
    222   2.09647  5.26324  2.29245  1.94409  4.59969  2.94498  3.71716  4.08291  2.38858  3.56463  4.30877  2.91476  3.91642  2.70538  2.46074  2.64447  2.99597  3.64976  5.69923  4.28763    348 e - - -
          2.68618  4.42225  2.77519  2.73123  3.46354  2.40513  3.72494  3.29354  2.67741  2.69355  4.24690  2.90347  2.73739  3.18146  2.89801  2.37887  2.77519  2.98518  4.58477  3.61503
          0.01510  4.59636  5.31870  0.61958  0.77255  0.48576  0.95510
    223   1.89706  4.93813  3.12264  2.28327  4.20502  2.09725  3.78726  3.27221  2.52540  3.22378  4.03666  3.10342  3.96078  2.93824  2.93268  2.77571  2.64371  3.29172  5.46509  4.13089    349 a - - -
          2.68618  4.42225  2.77519  2.73123  3.46354  2.40513  3.72494  3.29354  2.67741  2.69355  4.24690  2.90347  2.73739  3.18146  2.89801  2.37887  2.77519  2.98518  4.58477  3.61503
          0.01510  4.59636  5.31870  0.61958  0.77255  0.48576  0.95510
    224   4.43480  5.62518  4.98026  4.88408  2.68685  4.73054  4.19409  4.37624  4.73521  3.63203  4.97459  4.71617  5.20597  4.84553  4.74752  4.47720  4.73433  4.28379  4.34125  0.29379    350 Y - - -
          2.68618  4.42225  2.77519  2.73123  3.46354  2.40513  3.72494  3.29354  2.67741  2.69355  4.24690  2.90347  2.73739  3.18146  2.89801  2.37887  2.77519  2.98518  4.58477  3.61503
          0.01510  4.59636  5.31870  0.61958  0.77255  0.48576  0.95510
    225   2.45152  5.22257  2.78443  1.85730  4.55821  3.11103  3.69681  4.03784  2.37766  3.27898  3.88749  2.41315  3.90134  2.21101  2.82598  2.69934  2.96491  3.60822  5.66045  4.25471    351 e - - -
          2.68618  4.42225  2.77519  2.73123  3.46354  2.40513  3.72494  3.29354  2.67741  2.69355  4.24690  2.90347  2.73739  3.18146  2.89801  2.37887  2.77519  2.98518  4.58477  3.61503
          0.01510  4.59636  5.31870  0.61958  0.77255  0.48576  0.95510
    226   2.23963  5.23808  2.88229  1.74658  4.57110  3.51438  3.71467  4.04762  2.18897  3.53675  4.28517  2.98622  3.91774  2.62845  2.75520  2.11630  2.99036  3.62290  5.67627  4.27323    352 e - - -
          2.68618  4.42225  2.77519  2.73123  3.46354  2.40513  3.72494  3.29354  2.67741  2.69355  4.24690  2.90347  2.73739  3.18146  2.89801  2.37887  2.77519  2.98518  4.58477  3.61503
          0.01510  4.59636  5.31870  0.61958  0.77255  0.48576  0.95510
    227   2.10762  4.92677  2.83275  2.14741  4.16433  3.38712  3.14894  2.77987  2.56475  2.97804  3.99775  3.09045  3.54548  2.84659  3.02844  2.76255  2.77462  2.69123  5.42993  4.09513    353 a - - -
          2.68618  4.42225  2.77519  2.73123  3.46354  2.40513  3.72494  3.29354  2.67741  2.69355  4.24690  2.90347  2.73739  3.18146  2.89801  2.37887  2.77519  2.98518  4.58477  3.61503
          0.01510  4.59636  5.31870  0.61958  0.77255  0.48576  0.95510
    228   2.26799  4.46781  3.38522  3.00632  2.68773  3.69810  3.15556  2.80710  2.76282  2.62223  3.38020  3.27253  4.07806  3.26925  3.32598  2.17550  2.86190  2.74307  4.25315  2.84829    354 s - - -
          2.68618  4.42225  2.77519  2.73123  3.46354  2.40513  3.72494  3.29354  2.67741  2.69355  4.24690  2.90347  2.73739  3.18146  2.89801  2.37887  2.77519  2.98518  4.58477  3.61503
          0.01510  4.59636  5.31870  0.61958  0.77255  0.48576  0.95510
    229   2.92469  5.35799  2.58815  2.39877  4.69417  2.56485  3.85967  4.16339  2.06331  3.67567  4.46172  3.02809  1.55453  2.98840  3.14701  2.88257  3.17526  3.75649  5.83737  4.43105    355 p - - -
          2.68618  4.42225  2.77519  2.73123  3.46354  2.40513  3.72494  3.29354  2.67741  2.69355  4.24690  2.90347  2.73739  3.18146  2.89801  2.37887  2.77519  2.98518  4.58477  3.61503
          0.01510  4.59636  5.31870  0.61958  0.77255  0.48576  0.95510
    230   2.81627  4.25792  4.38436  3.79099  3.26677  3.93890  4.23130  2.54196  3.09153  1.11614  3.17241  3.95709  4.29468  3.84073  3.77248  3.23408  3.04667  2.30368  3.54429  3.43183    356 l - - -
          2.68618  4.42225  2.77519  2.73123  3.46354  2.40513  3.72494  3.29354  2.67741  2.69355  4.24690  2.90347  2.73739  3.18146  2.89801  2.37887  2.77519  2.98518  4.58477  3.61503
          0.09117  4.59636  2.56326  0.61958  0.77255  0.48576  0.95510
    231   2.05019  5.29251  2.01686  1.95499  4.62038  2.95715  3.55173  4.10482  2.28285  3.59121  4.34527  2.95193  3.57649  2.84297  3.01474  2.74512  3.02878  3.67536  5.73214  4.31315    357 e - - -
          2.68619  4.42226  2.77520  2.73124  3.46355  2.40513  3.72495  3.29355  2.67729  2.69356  4.24690  2.90347  2.73740  3.18147  2.89801  2.37887  2.77520  2.98519  4.58478  3.61504
          0.05126  3.10808  5.24381  0.43891  1.03490  0.41361  1.08251
    232   2.20099  5.23780  2.35957  2.12269  4.57030  3.50828  3.71674  4.04875  2.15766  3.53927  4.28704  2.98077  2.63748  2.82023  2.96131  2.49060  2.67594  3.62274  5.68081  4.27397    359 e - - -
          2.68618  4.42225  2.77519  2.73123  3.46354  2.40513  3.72494  3.29354  2.67741  2.69355  4.24690  2.90347  2.73739  3.18146  2.89801  2.37887  2.77519  2.98518  4.58477  3.61503
          0.01510  4.59636  5.31870  0.61958  0.77255  0.48576  0.95510
    233   3.00432  5.45251  2.26309  2.31772  4.79695  1.23932  3.93743  4.27697  2.59867  3.79387  4.59399  3.02080  4.05997  3.07860  3.34502  2.55469  3.07718  3.86325  5.96622  4.53372    360 g - - -
          2.68618  4.42225  2.77519  2.73123  3.46354  2.40513  3.72494  3.29354  2.67741  2.69355  4.24690  2.90347  2.73739  3.18146  2.89801  2.37887  2.77519  2.98518  4.58477  3.61503
          0.01510  4.59636  5.31870  0.61958  0.77255  0.48576  0.95510
    234   2.47218  3.83965  4.34593  3.75359  2.53280  3.86289  4.15834  2.62148  3.60738  2.28818  3.09387  3.89734  4.23007  3.80232  3.38797  2.98372  2.97227  2.43116  1.78935  3.05133    361 w - - -
          2.68618  4.42225  2.77519  2.73123  3.46354  2.40513  3.72494  3.29354  2.67741  2.69355  4.24690  2.90347  2.73739  3.18146  2.89801  2.37887  2.77519  2.98518  4.58477  3.61503
          0.04609  4.59636  3.35356  0.61958  0.77255  0.48576  0.95510
    235   2.48948  5.15314  3.00948  2.15694  4.46797  3.51123  3.57627  3.62119  2.20194  3.13334  4.20264  2.99248  3.90326  1.98245  2.43153  2.56172  2.95648  3.37592  5.60246  4.01352    362 q - - -
          2.68618  4.42225  2.77519  2.73123  3.46354  2.40513  3.72494  3.29354  2.67741  2.69355  4.24690  2.90347  2.73739  3.18146  2.89801  2.37887  2.77519  2.98518  4.58477  3.61503
          0.03087  4.56584  3.91239  0.61958  0.77255  0.54083  0.87290
    236   2.64986  5.19357  2.50450  1.74442  4.52392  3.49484  3.68489  3.47683  2.15419  3.16587  4.23862  2.96807  3.88967  2.34337  2.81957  2.68857  2.95088  3.57636  5.63424  4.00601    363 e - - -
          2.68618  4.42225  2.77519  2.73123  3.46354  2.40513  3.72494  3.29354  2.67741  2.69355  4.24690  2.90347  2.73739  3.18146  2.89801  2.37887  2.77519  2.98518  4.58477  3.61503
          0.01581  4.55078  5.27313  0.61958  0.77255  0.56634  0.83841
    237   3.18782  5.17607  3.83606  3.17514  4.53574  3.86878  3.95859  3.95497  2.29523  2.91470  4.40300  3.53759  4.29150  3.12818  0.83000  2.89332  3.41409  3.66057  5.61158  4.39139    364 r - - -
          2.68618  4.42225  2.77519  2.73123  3.46354  2.40513  3.72494  3.29354  2.67741  2.69355  4.24690  2.90347  2.73739  3.18146  2.89801  2.37887  2.77519  2.98518  4.58477  3.61503
          0.01581  4.55078  5.27313  0.61958  0.77255  0.47831  0.96714
    238   2.74008  3.62295  4.42780  3.83057  3.25803  3.88045  4.20027  1.92930  3.26868  1.76031  2.81877  3.94608  4.24523  3.26808  3.77829  3.17963  2.75914  1.89133  4.78576  3.60276    365 l - - -
          2.68618  4.42225  2.77519  2.73123  3.46354  2.40513  3.72494  3.29354  2.67741  2.69355  4.24690  2.90347  2.73739  3.18146  2.89801  2.37887  2.77519  2.98518  4.58477  3.61503
          0.01532  4.58176  5.30411  0.61958  0.77255  0.46928  0.98203
    239   2.75946  5.22063  2.64189  1.84037  4.54182  2.75440  3.35287  4.01421  2.48031  3.04584  4.27082  2.88248  2.41171  2.83090  2.97316  2.72825  2.76849  3.59903  5.66750  4.26576    366 e - - -
          2.68618  4.42225  2.77519  2.73123  3.46354  2.40513  3.72494  3.29354  2.67741  2.69355  4.24690  2.90347  2.73739  3.18146  2.89801  2.37887  2.77519  2.98518  4.58477  3.61503
          0.01510  4.59636  5.31870  0.61958  0.77255  0.48576  0.95510
    240   2.51284  4.21956  4.66780  4.06521  2.16285  4.00627  4.33633  2.24716  3.88410  1.48920  2.84253  4.12301  4.35637  4.03159  3.93958  3.09471  3.06707  2.03895  4.84843  3.67889    367 l - - -
          2.68618  4.42225  2.77519  2.73123  3.46354  2.40513  3.72494  3.29354  2.67741  2.69355  4.24690  2.90347  2.73739  3.18146  2.89801  2.37887  2.77519  2.98518  4.58477  3.61503
          0.01510  4.59636  5.31870  0.61958  0.77255  0.48576  0.95510
    241   4.29847  5.47711  5.05166  4.75576  2.24910  4.90591  1.24562  4.14166  4.52982  3.39175  4.66676  4.46800  5.19559  4.53176  4.57570  4.26972  4.50185  4.03549  3.02581  1.00104    368 y - - -
          2.68618  4.42225  2.77519  2.73123  3.46354  2.40513  3.72494  3.29354  2.67741  2.69355  4.24690  2.90347  2.73739  3.18146  2.89801  2.37887  2.77519  2.98518  4.58477  3.61503
          0.01510  4.59636  5.31870  0.61958  0.77255  0.48576  0.95510
    242   3.38307  5.52594  3.68743  3.08784  4.97090  3.96072  3.94451  4.38352  2.23006  3.78665  4.66305  3.50015  4.35126  1.01443  1.63509  3.36670  3.55867  4.05079  5.79753  4.61241    369 q - - -
          2.68618  4.42225  2.77519  2.73123  3.46354  2.40513  3.72494  3.29354  2.67741  2.69355  4.24690  2.90347  2.73739  3.18146  2.89801  2.37887  2.77519  2.98518  4.58477  3.61503
          0.01510  4.59636  5.31870  0.61958  0.77255  0.48576  0.95510
    243   2.70989  4.80743  4.95128  4.47432  3.51089  4.44834  5.06048  2.49652  4.29588  0.63278  3.32974  4.63959  4.83939  4.49644  4.42826  3.84907  3.65642  2.38712  5.50815  4.40132    370 L - - -
          2.68618  4.42225  2.77519  2.73123  3.46354  2.40513  3.72494  3.29354  2.67741  2.69355  4.24690  2.90347  2.73739  3.18146  2.89801  2.37887  2.77519  2.98518  4.58477  3.61503
          0.01510  4.59636  5.31870  0.61958  0.77255  0.48576  0.95510
    244   3.54995  5.02424  4.44312  3.98003  2.38807  4.40117  1.48154  3.56380  3.86203  3.06316  4.15516  4.08987  4.74508  4.04329  4.07497  3.70554  3.77534  2.69113  4.14550  1.20400    371 y - - -
          2.68618  4.42225  2.77519  2.73123  3.46354  2.40513  3.72494  3.29354  2.67741  2.69355  4.24690  2.90347  2.73739  3.18146  2.89801  2.37887  2.77519  2.98518  4.58477  3.61503
          0.01510  4.59636  5.31870  0.61958  0.77255  0.48576  0.95510
    245   2.59295  4.20716  4.28965  3.69982  3.29393  3.86925  4.17814  2.12424  3.56686  1.72645  2.75846  3.87911  2.42069  3.77450  3.72278  3.16047  2.83360  2.43207  4.82190  2.88711    372 l - - -
          2.68618  4.42225  2.77519  2.73123  3.46354  2.40513  3.72494  3.29354  2.67741  2.69355  4.24690  2.90347  2.73739  3.18146  2.89801  2.37887  2.77519  2.98518  4.58477  3.61503
          0.01510  4.59636  5.31870  0.61958  0.77255  0.48576  0.95510
    246   3.44374  4.75997  5.22055  4.63711  2.69362  4.67088  4.88411  2.30529  4.48137  0.70166  3.13231  4.75730  4.88603  4.51295  4.51035  4.00554  3.66077  2.44779  5.15855  3.34826    373 l - - -
          2.68618  4.42225  2.77519  2.73123  3.46354  2.40513  3.72494  3.29354  2.67741  2.69355  4.24690  2.90347  2.73739  3.18146  2.89801  2.37887  2.77519  2.98518  4.58477  3.61503
          0.01510  4.59636  5.31870  0.61958  0.77255  0.48576  0.95510
    247   2.11287  4.42548  4.79632  4.20087  2.78578  4.23009  4.55012  2.35211  4.04295  1.38679  1.89461  4.31676  4.54174  4.17270  4.11877  3.54285  3.27563  2.35784  5.02233  3.88626    374 l - - -
          2.68618  4.42225  2.77519  2.73123  3.46354  2.40513  3.72494  3.29354  2.67741  2.69355  4.24690  2.90347  2.73739  3.18146  2.89801  2.37887  2.77519  2.98518  4.58477  3.61503
          0.01510  4.59636  5.31870  0.61958  0.77255  0.48576  0.95510
    248   2.62366  4.24143  4.12090  3.53869  3.35399  3.32599  4.13390  2.25507  3.25139  2.17652  2.93781  2.96507  4.20431  3.66700  3.63927  3.11573  2.97531  1.49678  4.86122  3.66482    375 v - - -
          2.68618  4.42225  2.77519  2.73123  3.46354  2.40513  3.72494  3.29354  2.67741  2.69355  4.24690  2.90347  2.73739  3.18146  2.89801  2.37887  2.77519  2.98518  4.58477  3.61503
          0.01510  4.59636  5.31870  0.61958  0.77255  0.48576  0.95510
    249   3.20785  5.02026  3.77308  3.24865  2.68005  4.01491  1.01855  3.61433  2.99835  3.14633  4.13183  3.61875  4.39134  3.44234  2.80912  3.29600  3.43072  3.38903  4.55992  2.77243    376 h - - -
          2.68618  4.42225  2.77519  2.73123  3.46354  2.40513  3.72494  3.29354  2.67741  2.69355  4.24690  2.90347  2.73739  3.18146  2.89801  2.37887  2.77519  2.98518  4.58477  3.61503
          0.01510  4.59636  5.31870  0.61958  0.77255  0.48576  0.95510
    250   1.60702  2.96308  4.26020  3.69786  3.44869  3.76772  4.25397  2.69180  3.57909  1.77037  3.44777  3.86472  4.21650  3.80315  3.76303  2.67065  3.00183  2.18874  4.96513  3.77469    377 a - - -
          2.68618  4.42225  2.77519  2.73123  3.46354  2.40513  3.72494  3.29354  2.67741  2.69355  4.24690  2.90347  2.73739  3.18146  2.89801  2.37887  2.77519  2.98518  4.58477  3.61503
          0.01510  4.59636  5.31870  0.61958  0.77255  0.48576  0.95510
    251   2.21617  4.56474  3.24219  2.62360  3.52834  3.66125  3.20926  2.97729  2.84728  2.27639  3.66129  2.97728  4.04395  3.16722  3.06976  2.80384  2.86369  2.03948  4.53916  3.87327    378 v - - -
          2.68618  4.42225  2.77519  2.73123  3.46354  2.40513  3.72494  3.29354  2.67741  2.69355  4.24690  2.90347  2.73739  3.18146  2.89801  2.37887  2.77519  2.98518  4.58477  3.61503
          0.01510  4.59636  5.31870  0.61958  0.77255  0.48576  0.95510
    252   2.73091  4.39099  3.71420  3.14308  3.14108  3.73638  3.99851  2.56658  2.24551  1.82779  3.49641  3.51795  4.11350  3.37329  2.97637  2.65553  2.68436  2.34571  4.98115  3.75820    379 l - - -
          2.68618  4.42225  2.77519  2.73123  3.46354  2.40513  3.72494  3.29354  2.67741  2.69355  4.24690  2.90347  2.73739  3.18146  2.89801  2.37887  2.77519  2.98518  4.58477  3.61503
          0.01510  4.59636  5.31870  0.61958  0.77255  0.48576  0.95510
    253   4.14650  5.38991  4.91225  4.67670  0.56068  4.77324  2.31622  3.97401  4.50524  3.25410  4.53028  4.46371  5.12489  4.54196  4.55155  4.20170  4.38449  3.88492  4.02604  2.28981    380 F - - -
          2.68618  4.42225  2.77519  2.73123  3.46354  2.40513  3.72494  3.29354  2.67741  2.69355  4.24690  2.90347  2.73739  3.18146  2.89801  2.37887  2.77519  2.98518  4.58477  3.61503
          0.01510  4.59636  5.31870  0.61958  0.77255  0.48576  0.95510
    254   2.97075  4.92887  3.47187  3.44672  5.11301  0.47714  4.80794  4.75644  3.86305  4.37526  5.23374  2.96729  4.29276  4.10461  4.18655  3.11188  3.48096  4.09995  6.34099  5.13286    381 G - - -
          2.68618  4.42225  2.77519  2.73123  3.46354  2.40513  3.72494  3.29354  2.67741  2.69355  4.24690  2.90347  2.73739  3.18146  2.89801  2.37887  2.77519  2.98518  4.58477  3.61503
          0.01510  4.59636  5.31870  0.61958  0.77255  0.48576  0.95510
    255   2.64422  5.21655  2.92845  2.28495  4.54258  1.61730  3.78449  4.00050  2.46322  3.52437  4.30099  2.66315  2.94880  2.90529  2.79564  2.79573  3.05911  3.60505  5.69326  4.30734    382 g - - -
          2.68618  4.42225  2.77519  2.73123  3.46354  2.40513  3.72494  3.29354  2.67741  2.69355  4.24690  2.90347  2.73739  3.18146  2.89801  2.37887  2.77519  2.98518  4.58477  3.61503
          0.01510  4.59636  5.31870  0.61958  0.77255  0.48576  0.95510
    256   2.53169  4.57421  3.43624  2.87386  3.74100  2.22537  3.90091  2.96238  2.84324  2.71518  2.82060  3.32344  4.04177  2.85830  3.23987  2.17808  2.66984  2.59204  5.14667  3.88828    383 s - - -
          2.68618  4.42225  2.77519  2.73123  3.46354  2.40513  3.72494  3.29354  2.67741  2.69355  4.24690  2.90347  2.73739  3.18146  2.89801  2.37887  2.77519  2.98518  4.58477  3.61503
          0.01510  4.59636  5.31870  0.61958  0.77255  0.48576  0.95510
    257   4.29641  5.52793  4.77859  4.58095  2.32871  4.80689  2.89350  4.22984  4.35347  3.45976  4.75101  4.41934  5.16144  4.49170  4.42874  4.25753  4.52378  4.12225  3.99822  0.45442    384 Y - - -
          2.68618  4.42225  2.77519  2.73123  3.46354  2.40513  3.72494  3.29354  2.67741  2.69355  4.24690  2.90347  2.73739  3.18146  2.89801  2.37887  2.77519  2.98518  4.58477  3.61503
          0.01510  4.59636  5.31870  0.61958  0.77255  0.48576  0.95510
    258   2.30121  4.75445  2.98962  2.55757  3.94900  2.30176  3.81987  3.07419  2.67695  2.73921  3.83886  3.07490  3.98929  3.01592  2.75368  2.81682  2.95927  2.32269  5.28971  3.54331    385 a - - -
          2.68618  4.42225  2.77519  2.73123  3.46354  2.40513  3.72494  3.29354  2.67741  2.69355  4.24690  2.90347  2.73739  3.18146  2.89801  2.37887  2.77519  2.98518  4.58477  3.61503
          0.01510  4.59636  5.31870  0.61958  0.77255  0.48576  0.95510
    259   2.52100  5.20254  2.49958  2.43584  4.53213  2.85469  3.16256  4.00712  2.44084  3.50158  4.24843  2.66026  3.39952  2.73711  2.52685  2.07837  2.96208  3.18443  5.64552  4.24410    386 s - - -
          2.68618  4.42225  2.77519  2.73123  3.46354  2.40513  3.72494  3.29354  2.67741  2.69355  4.24690  2.90347  2.73739  3.18146  2.89801  2.37887  2.77519  2.98518  4.58477  3.61503
          0.01510  4.59636  5.31870  0.61958  0.77255  0.48576  0.95510
    260   2.23134  5.12101  3.02825  2.21237  4.42096  3.52334  3.71639  3.59190  2.46944  3.13579  4.17570  3.01246  3.09111  2.11368  2.75394  2.19001  2.96311  3.48752  5.58288  4.20318    387 q - - -
          2.68618  4.42225  2.77519  2.73123  3.46354  2.40513  3.72494  3.29354  2.67741  2.69355  4.24690  2.90347  2.73739  3.18146  2.89801  2.37887  2.77519  2.98518  4.58477  3.61503
          0.01510  4.59636  5.31870  0.61958  0.77255  0.48576  0.95510
    261   1.91197  4.24360  4.18518  3.60311  3.14819  3.85779  4.16970  2.61219  3.49060  2.18220  3.35622  3.82749  4.22973  3.71920  3.68663  3.14485  2.21220  1.72283  4.87199  3.21895    388 v - - -
          2.68618  4.42225  2.77519  2.73123  3.46354  2.40513  3.72494  3.29354  2.67741  2.69355  4.24690  2.90347  2.73739  3.18146  2.89801  2.37887  2.77519  2.98518  4.58477  3.61503
          0.01510  4.59636  5.31870  0.61958  0.77255  0.48576  0.95510
    262   2.30641  5.10814  2.76119  2.14593  4.40287  3.13596  3.71592  3.19968  2.47405  3.24867  3.44937  2.53539  3.91480  2.57265  2.75021  2.63365  2.77849  3.07357  5.57220  4.19385    389 e - - -
          2.68618  4.42225  2.77519  2.73123  3.46354  2.40513  3.72494  3.29354  2.67741  2.69355  4.24690  2.90347  2.73739  3.18146  2.89801  2.37887  2.77519  2.98518  4.58477  3.61503
          0.01510  4.59636  5.31870  0.61958  0.77255  0.48576  0.95510
    263   2.23760  5.14378  2.73178  2.40702  4.45132  3.39276  3.57057  3.91119  2.34585  3.05928  3.90489  3.00155  3.91028  2.64410  2.26335  2.54541  2.25891  3.51413  5.59936  4.21296    390 a - - -
          2.68618  4.42225  2.77519  2.73123  3.46354  2.40513  3.72494  3.29354  2.67741  2.69355  4.24690  2.90347  2.73739  3.18146  2.89801  2.37887  2.77519  2.98518  4.58477  3.61503
          0.01510  4.59636  5.31870  0.61958  0.77255  0.48576  0.95510
    264   1.91525  4.29814  3.95916  3.38380  3.42193  3.79550  4.09403  2.37164  3.30035  2.29200  2.84952  3.68322  4.17392  3.55970  3.56091  2.30960  2.29338  2.34566  4.91660  3.71119    391 a - - -
          2.68618  4.42225  2.77519  2.73123  3.46354  2.40513  3.72494  3.29354  2.67741  2.69355  4.24690  2.90347  2.73739  3.18146  2.89801  2.37887  2.77519  2.98518  4.58477  3.61503
          0.01510  4.59636  5.31870  0.61958  0.77255  0.48576  0.95510
    265   1.85293  2.99009  4.63128  4.03582  3.32257  4.01296  4.35516  2.17951  3.86695  1.93177  2.33482  4.11529  4.36856  4.03348  3.94489  3.32273  3.07089  1.94827  4.89479  3.71675    392 a - - -
          2.68618  4.42225  2.77519  2.73123  3.46354  2.40513  3.72494  3.29354  2.67741  2.69355  4.24690  2.90347  2.73739  3.18146  2.89801  2.37887  2.77519  2.98518  4.58477  3.61503
          0.01510  4.59636  5.31870  0.61958  0.77255  0.48576  0.95510
    266   2.50335  5.21862  2.52067  1.94636  4.55488  3.50755  3.19501  4.03347  2.14135  3.36829  3.26052  2.97873  3.90111  2.64467  2.36352  2.69857  2.96289  3.60460  5.65574  4.25187    393 e - - -
          2.68618  4.42225  2.77519  2.73123  3.46354  2.40513  3.72494  3.29354  2.67741  2.69355  4.24690  2.90347  2.73739  3.18146  2.89801  2.37887  2.77519  2.98518  4.58477  3.61503
          0.01510  4.59636  5.31870  0.61958  0.77255  0.48576  0.95510
    267   2.47571  5.18832  3.01000  2.27729  4.51300  3.51775  3.06865  3.58694  2.11425  3.48261  3.97995  2.89753  3.90993  2.58426  2.01562  2.54457  2.73485  3.56815  5.63129  4.23833    394 r - - -
          2.68618  4.42225  2.77519  2.73123  3.46354  2.40513  3.72494  3.29354  2.67741  2.69355  4.24690  2.90347  2.73739  3.18146  2.89801  2.37887  2.77519  2.98518  4.58477  3.61503
          0.01510  4.59636  5.31870  0.61958  0.77255  0.48576  0.95510
    268   2.38827  4.16460  4.36505  3.77003  3.25852  3.85868  4.17199  1.93879  3.62003  1.93721  3.28031  3.90581  4.22604  3.81183  3.74287  2.77731  2.59163  2.41185  3.86048  2.29040    395 l - - -
          2.68618  4.42225  2.77519  2.73123  3.46354  2.40513  3.72494  3.29354  2.67741  2.69355  4.24690  2.90347  2.73739  3.18146  2.89801  2.37887  2.77519  2.98518  4.58477  3.61503
          0.03640  4.59636  3.66275  0.61958  0.77255  0.48576  0.95510
    269   2.74352  4.28835  4.57163  3.98097  3.10507  4.05095  4.38112  2.23558  3.82758  1.24051  3.28944  4.11291  4.39711  4.00805  3.48962  3.35676  2.96454  1.77779  4.94190  3.77051    396 l - - -
          2.68618  4.42225  2.77519  2.73123  3.46354  2.40513  3.72494  3.29354  2.67741  2.69355  4.24690  2.90347  2.73739  3.18146  2.89801  2.37887  2.77519  2.98518  4.58477  3.61503
          0.21017  4.57538  1.71899  0.61958  0.77255  0.52412  0.89667
    270   2.18255  5.13491  2.81552  2.14161  4.46088  3.20501  3.63907  3.93266  2.21740  3.13749  4.18157  2.61916  3.84322  2.57909  2.46711  2.52682  2.90410  3.51544  5.57809  4.18011    397 e - - -
          2.68618  4.42225  2.77519  2.73123  3.46354  2.40513  3.72494  3.29354  2.67741  2.69355  4.24690  2.90347  2.73739  3.18146  2.89801  2.37887  2.77519  2.98518  4.58477  3.61503
          0.23466  4.38392  1.62615  0.61958  0.77255  0.79357  0.60189
    271   2.43603  4.76293  2.92980  2.28440  3.98656  3.44824  3.66144  3.39445  2.36275  2.23506  3.83928  2.84712  3.50912  2.71486  2.92638  2.66568  2.84885  3.08681  5.27458  3.49119    398 l - - -
          2.68609  4.42239  2.77533  2.73111  3.46368  2.40486  3.72508  3.29368  2.67740  2.69351  4.24704  2.90348  2.73753  3.18160  2.89815  2.37867  2.77524  2.98532  4.58452  3.61517
          0.40331  1.10293        *  0.85031  0.55736  0.00000        *
//
HMMER3/f [3.1b2 | February 2015]
NAME  CE_RS08740
LENG  269
ALPH  amino
RF    no
MM    no
CONS  yes
CS    no
MAP   yes
DATE  Tue Feb  4 17:08:12 2020
NSEQ  6
EFFN  0.899414
CKSUM 618897423
GA 82 82
TC 82 82
NC 82 82
STATS LOCAL MSV      -11.0896  0.70222
STATS LOCAL VITERBI  -11.8910  0.70222
STATS LOCAL FORWARD   -4.9993  0.70222
HMM          A        C        D        E        F        G        H        I        K        L        M        N        P        Q        R        S        T        V        W        Y   
            m->m     m->i     m->d     i->m     i->i     d->m     d->d
  COMPO   2.50771  4.55004  2.81165  2.72441  3.34010  2.74310  3.39486  3.10321  2.79130  2.58521  3.75850  3.06075  3.02783  3.07636  2.89006  2.64496  2.81170  2.78082  3.88094  3.40246
          2.68499  4.42422  2.77509  2.73132  3.46258  2.40559  3.72459  3.29452  2.67938  2.69370  4.24459  2.90477  2.73651  3.18048  2.89549  2.37977  2.77479  2.98484  4.58248  3.61700
          0.52044  1.33314  1.95129  3.53366  0.02963  0.00000        *
      1   2.66473  4.27840  3.84395  3.30562  3.41416  3.67059  4.13183  2.35635  3.19789  2.20934  2.38711  3.61786  4.10601  3.50651  3.48362  2.98907  2.07356  1.97682  5.03668  3.83303     81 v - - -
          2.68618  4.42225  2.77519  2.73123  3.46354  2.40513  3.72494  3.29354  2.67741  2.69355  4.24690  2.90347  2.73739  3.18146  2.89801  2.37887  2.77519  2.98518  4.58477  3.61503
          0.02789  3.98928  4.71162  0.61958  0.77255  0.63351  0.75656
      2   2.77629  4.81788  3.22404  2.65562  3.56301  3.55287  2.53107  3.46566  2.27741  3.03057  3.91124  3.10898  3.93539  2.85034  1.93904  2.82614  2.98974  3.18287  4.94167  2.86612     82 r - - -
          2.68618  4.42225  2.77519  2.73123  3.46354  2.40513  3.72494  3.29354  2.67741  2.69355  4.24690  2.90347  2.73739  3.18146  2.89801  2.37887  2.77519  2.98518  4.58477  3.61503
          0.02789  3.98928  4.71162  0.61958  0.77255  0.51350  0.91229
      3   2.76140  4.23498  4.13368  3.56791  3.31934  3.89312  4.24181  1.80700  3.46434  2.12905  2.75020  3.83721  3.18611  3.71647  3.69447  3.19226  3.00314  1.62888  4.96455  3.77540     83 v - - -
          2.68618  4.42225  2.77519  2.73123  3.46354  2.40513  3.72494  3.29354  2.67741  2.69355  4.24690  2.90347  2.73739  3.18146  2.89801  2.37887  2.77519  2.98518  4.58477  3.61503
          0.02588  4.06294  4.78528  0.61958  0.77255  0.56344  0.84222
      4   2.78005  4.81462  3.32360  2.81876  4.33117  3.44953  3.76751  3.77421  2.22216  3.33016  4.20379  3.20727  3.95266  2.94066  1.27997  2.35518  3.06859  3.41737  5.44054  4.19785     84 r - - -
          2.68618  4.42225  2.77519  2.73123  3.46354  2.40513  3.72494  3.29354  2.67741  2.69355  4.24690  2.90347  2.73739  3.18146  2.89801  2.37887  2.77519  2.98518  4.58477  3.61503
          0.02588  4.06294  4.78528  0.61958  0.77255  0.56344  0.84222
      5   2.67220  4.69217  3.20419  2.61632  3.90467  3.51303  3.66500  2.66233  2.15294  2.56852  3.76936  3.08874  3.89144  2.31094  2.43641  2.75348  2.89159  3.00458  5.18748  3.91646     85 k - - -
          2.68618  4.42225  2.77519  2.73123  3.46354  2.40513  3.72494  3.29354  2.67741  2.69355  4.24690  2.90347  2.73739  3.18146  2.89801  2.37887  2.77519  2.98518  4.58477  3.61503
          0.02588  4.06294  4.78528  0.61958  0.77255  0.56344  0.84222
      6   2.93323  5.41315  1.58595  2.17428  4.73660  3.25065  3.81344  4.29539  2.82193  3.81388  4.66657  1.55061  3.87427  2.98624  3.39761  2.84255  3.23574  3.86466  5.94089  4.45077     86 n - - -
          2.68618  4.42225  2.77519  2.73123  3.46354  2.40513  3.72494  3.29354  2.67741  2.69355  4.24690  2.90347  2.73739  3.18146  2.89801  2.37887  2.77519  2.98518  4.58477  3.61503
          0.02588  4.06294  4.78528  0.61958  0.77255  0.56344  0.84222
      7   2.68669  4.65919  3.16240  2.64431  3.70909  3.51401  2.48499  2.46609  2.46782  2.84296  3.74057  3.11260  3.91316  2.32199  2.82241  2.78184  2.91550  2.95946  5.08219  3.74646     87 q - - -
          2.68618  4.42225  2.77519  2.73123  3.46354  2.40513  3.72494  3.29354  2.67741  2.69355  4.24690  2.90347  2.73739  3.18146  2.89801  2.37887  2.77519  2.98518  4.58477  3.61503
          0.02588  4.06294  4.78528  0.61958  0.77255  0.56344  0.84222
      8   2.39984  4.65271  3.27354  2.71960  3.71127  3.52181  3.70261  3.26134  2.41250  2.89538  3.78471  3.16068  3.93025  2.93677  1.87271  2.80387  2.93754  2.99578  5.06988  2.62065     88 r - - -
          2.68618  4.42225  2.77519  2.73123  3.46354  2.40513  3.72494  3.29354  2.67741  2.69355  4.24690  2.90347  2.73739  3.18146  2.89801  2.37887  2.77519  2.98518  4.58477  3.61503
          0.02588  4.06294  4.78528  0.61958  0.77255  0.56344  0.84222
      9   2.10751  4.74948  2.89722  2.47165  4.11102  3.34116  3.02851  3.53881  2.50852  3.14776  3.97225  2.18305  3.81660  2.86972  2.94399  2.64349  2.53251  3.19260  5.37811  4.04736     89 a - - -
          2.68618  4.42225  2.77519  2.73123  3.46354  2.40513  3.72494  3.29354  2.67741  2.69355  4.24690  2.90347  2.73739  3.18146  2.89801  2.37887  2.77519  2.98518  4.58477  3.61503
          0.02588  4.06294  4.78528  0.61958  0.77255  0.44008  1.03278
     10   3.43078  4.77570  4.89583  4.35508  3.09834  4.62649  4.91370  2.26510  4.14394  0.76014  2.41078  4.63259  4.81325  4.30861  4.27020  3.99996  3.65713  2.42449  5.21237  4.12114     90 l - - -
          2.68618  4.42225  2.77519  2.73123  3.46354  2.40513  3.72494  3.29354  2.67741  2.69355  4.24690  2.90347  2.73739  3.18146  2.89801  2.37887  2.77519  2.98518  4.58477  3.61503
          0.02410  4.13350  4.85585  0.61958  0.77255  0.48576  0.95510
     11   2.63321  4.85890  1.97391  2.42430  4.38526  3.27556  3.79314  3.81816  2.66506  3.41266  4.22484  2.93497  3.82733  2.95238  3.14994  2.07488  2.00529  3.40952  5.62324  4.25572     91 d - - -
          2.68618  4.42225  2.77519  2.73123  3.46354  2.40513  3.72494  3.29354  2.67741  2.69355  4.24690  2.90347  2.73739  3.18146  2.89801  2.37887  2.77519  2.98518  4.58477  3.61503
          0.02410  4.13350  4.85585  0.61958  0.77255  0.48576  0.95510
     12   2.42686  5.12378  2.03678  2.31277  4.44371  3.37536  3.64197  3.90655  2.40768  3.42210  4.20286  2.86041  3.82471  2.13037  2.55510  2.66906  2.94375  3.50773  5.58351  4.18961     92 d - - -
          2.68618  4.42225  2.77519  2.73123  3.46354  2.40513  3.72494  3.29354  2.67741  2.69355  4.24690  2.90347  2.73739  3.18146  2.89801  2.37887  2.77519  2.98518  4.58477  3.61503
          0.02410  4.13350  4.85585  0.61958  0.77255  0.48576  0.95510
     13   1.38500  4.78226  2.78536  1.94497  4.30300  3.30787  3.89412  3.61351  2.75844  3.31709  4.19466  3.03720  3.88929  3.08673  3.18210  2.74812  3.01713  3.26496  5.59490  4.27213     93 a - - -
          2.68618  4.42225  2.77519  2.73123  3.46354  2.40513  3.72494  3.29354  2.67741  2.69355  4.24690  2.90347  2.73739  3.18146  2.89801  2.37887  2.77519  2.98518  4.58477  3.61503
          0.02410  4.13350  4.85585  0.61958  0.77255  0.48576  0.95510
     14   2.82036  5.33148  2.16802  1.82391  4.63792  2.24611  3.71132  4.12868  2.58087  3.62538  4.41942  2.79271  3.85218  2.19340  3.11094  2.74868  3.07733  3.70878  5.78250  4.33609     94 e - - -
          2.68618  4.42225  2.77519  2.73123  3.46354  2.40513  3.72494  3.29354  2.67741  2.69355  4.24690  2.90347  2.73739  3.18146  2.89801  2.37887  2.77519  2.98518  4.58477  3.61503
          0.02410  4.13350  4.85585  0.61958  0.77255  0.48576  0.95510
     15   2.88909  5.03985  3.33686  2.68856  4.37197  3.62269  3.64295  3.74627  1.73883  2.42178  4.10954  3.14116  3.98517  2.44050  1.81733  2.90485  3.07943  3.43263  5.40825  4.17167     95 k - - -
          2.68618  4.42225  2.77519  2.73123  3.46354  2.40513  3.72494  3.29354  2.67741  2.69355  4.24690  2.90347  2.73739  3.18146  2.89801  2.37887  2.77519  2.98518  4.58477  3.61503
          0.02410  4.13350  4.85585  0.61958  0.77255  0.48576  0.95510
     16   2.75370  5.25512  1.99058  1.89250  4.57505  3.35734  3.65628  4.05835  2.44634  3.54429  4.31896  2.82122  3.83192  2.22697  2.57185  2.69554  2.99690  3.63591  5.68587  4.26353     96 e - - -
          2.68618  4.42225  2.77519  2.73123  3.46354  2.40513  3.72494  3.29354  2.67741  2.69355  4.24690  2.90347  2.73739  3.18146  2.89801  2.37887  2.77519  2.98518  4.58477  3.61503
          0.02410  4.13350  4.85585  0.61958  0.77255  0.48576  0.95510
     17   2.40186  4.97028  2.52094  2.46770  4.35251  3.40818  3.70052  3.77033  2.38893  3.33534  4.15487  2.97654  3.87353  2.84445  1.59845  2.73129  2.97869  3.40574  5.51539  4.18221     97 r - - -
          2.68618  4.42225  2.77519  2.73123  3.46354  2.40513  3.72494  3.29354  2.67741  2.69355  4.24690  2.90347  2.73739  3.18146  2.89801  2.37887  2.77519  2.98518  4.58477  3.61503
          0.02410  4.13350  4.85585  0.61958  0.77255  0.48576  0.95510
     18   3.19601  4.61154  4.57566  4.14188  1.15889  4.19888  4.18349  2.48741  4.00997  1.98380  3.32448  4.21504  4.57774  4.15181  4.13884  3.58761  3.47206  2.10168  4.46825  2.90234     98 f - - -
          2.68618  4.42225  2.77519  2.73123  3.46354  2.40513  3.72494  3.29354  2.67741  2.69355  4.24690  2.90347  2.73739  3.18146  2.89801  2.37887  2.77519  2.98518  4.58477  3.61503
          0.02410  4.13350  4.85585  0.61958  0.77255  0.48576  0.95510
     19   2.62899  4.60787  3.15282  2.62402  3.80313  3.48975  3.73179  2.75933  2.57009  2.83158  3.70970  2.34633  3.89272  2.38915  2.97593  2.73486  2.86699  2.34820  5.16471  3.87468     99 n - - -
          2.68618  4.42225  2.77519  2.73123  3.46354  2.40513  3.72494  3.29354  2.67741  2.69355  4.24690  2.90347  2.73739  3.18146  2.89801  2.37887  2.77519  2.98518  4.58477  3.61503
          0.02410  4.13350  4.85585  0.61958  0.77255  0.48576  0.95510
     20   2.41758  5.10950  2.28673  2.13396  4.42735  3.37486  3.60945  3.89652  2.37219  3.40251  4.16710  2.85094  3.80077  2.45610  2.44615  2.39356  2.89474  3.48736  5.55751  4.15726    100 e - - -
          2.68618  4.42225  2.77519  2.73123  3.46354  2.40513  3.72494  3.29354  2.67741  2.69355  4.24690  2.90347  2.73739  3.18146  2.89801  2.37887  2.77519  2.98518  4.58477  3.61503
          0.02410  4.13350  4.85585  0.61958  0.77255  0.48576  0.95510
     21   0.89045  4.23757  3.58062  3.35958  4.42588  2.34400  4.41513  3.77143  3.44428  3.53006  4.38495  3.45768  3.79372  3.71929  3.71967  2.50868  2.82539  3.23466  5.77431  4.59380    101 a - - -
          2.68618  4.42225  2.77519  2.73123  3.46354  2.40513  3.72494  3.29354  2.67741  2.69355  4.24690  2.90347  2.73739  3.18146  2.89801  2.37887  2.77519  2.98518  4.58477  3.61503
          0.02410  4.13350  4.85585  0.61958  0.77255  0.48576  0.95510
     22   3.17117  4.53059  4.75360  4.24677  3.37597  4.40607  4.87911  1.98788  4.09086  1.28884  3.21552  4.47271  4.71644  4.32791  4.26244  3.78637  3.43209  1.27986  5.34887  4.17066    102 v - - -
          2.68618  4.42225  2.77519  2.73123  3.46354  2.40513  3.72494  3.29354  2.67741  2.69355  4.24690  2.90347  2.73739  3.18146  2.89801  2.37887  2.77519  2.98518  4.58477  3.61503
          0.02410  4.13350  4.85585  0.61958  0.77255  0.48576  0.95510
     23   2.72126  4.95122  2.98280  2.47889  4.22216  3.47128  3.64651  3.64275  2.10443  2.49563  4.02817  2.37785  3.87678  2.15891  2.68748  2.73331  2.94542  3.31029  5.40115  4.08035    103 k - - -
          2.68618  4.42225  2.77519  2.73123  3.46354  2.40513  3.72494  3.29354  2.67741  2.69355  4.24690  2.90347  2.73739  3.18146  2.89801  2.37887  2.77519  2.98518  4.58477  3.61503
          0.02410  4.13350  4.85585  0.61958  0.77255  0.48576  0.95510
     24   2.44142  5.01333  2.96122  2.43876  4.34333  2.61883  3.62525  3.77173  2.09295  3.30233  4.09787  2.95553  3.85291  2.14132  2.41086  2.69509  2.92841  3.40433  5.46707  4.13223    104 k - - -
          2.68618  4.42225  2.77519  2.73123  3.46354  2.40513  3.72494  3.29354  2.67741  2.69355  4.24690  2.90347  2.73739  3.18146  2.89801  2.37887  2.77519  2.98518  4.58477  3.61503
          0.02410  4.13350  4.85585  0.61958  0.77255  0.48576  0.95510
     25   2.54655  4.36118  4.66354  4.12390  3.55734  4.31327  4.77925  1.53000  4.02193  1.96503  3.39872  4.34459  4.63215  4.26581  4.21980  3.65649  3.26506  1.23968  5.36969  4.17729    105 v - - -
          2.68618  4.42225  2.77519  2.73123  3.46354  2.40513  3.72494  3.29354  2.67741  2.69355  4.24690  2.90347  2.73739  3.18146  2.89801  2.37887  2.77519  2.98518  4.58477  3.61503
          0.02410  4.13350  4.85585  0.61958  0.77255  0.48576  0.95510
     26   2.99005  5.17197  3.17144  2.67651  4.39122  3.61019  2.25748  3.95509  1.30231  3.43104  4.28958  3.13632  4.02203  2.83511  2.37219  2.97990  3.19015  3.62276  5.44468  4.14869    106 k - - -
          2.68618  4.42225  2.77519  2.73123  3.46354  2.40513  3.72494  3.29354  2.67741  2.69355  4.24690  2.90347  2.73739  3.18146  2.89801  2.37887  2.77519  2.98518  4.58477  3.61503
          0.02410  4.13350  4.85585  0.61958  0.77255  0.48576  0.95510
     27   1.73647  4.53149  3.28351  2.77691  4.06255  3.32460  3.85141  3.41001  2.61172  3.08421  3.93837  3.17815  3.85593  3.05159  2.24780  2.65501  2.17676  3.06755  5.36386  4.09997    107 a - - -
          2.68618  4.42225  2.77519  2.73123  3.46354  2.40513  3.72494  3.29354  2.67741  2.69355  4.24690  2.90347  2.73739  3.18146  2.89801  2.37887  2.77519  2.98518  4.58477  3.61503
          0.02410  4.13350  4.85585  0.61958  0.77255  0.48576  0.95510
     28   2.69345  5.01155  2.13760  2.36074  4.40390  3.33660  3.71368  3.86658  2.52484  3.41679  4.21814  2.89425  3.83650  2.85630  2.60369  1.69732  2.96585  3.47046  5.59633  4.21368    108 s - - -
          2.68618  4.42225  2.77519  2.73123  3.46354  2.40513  3.72494  3.29354  2.67741  2.69355  4.24690  2.90347  2.73739  3.18146  2.89801  2.37887  2.77519  2.98518  4.58477  3.61503
          0.02410  4.13350  4.85585  0.61958  0.77255  0.48576  0.95510
     29   3.02312  4.76440  3.74969  3.68617  4.80803  0.42013  4.78264  4.47894  3.90250  4.09742  5.08095  3.91507  4.16325  4.20649  4.10238  3.20377  3.52458  3.95671  5.82624  4.92148    109 G - - -
          2.68618  4.42225  2.77519  2.73123  3.46354  2.40513  3.72494  3.29354  2.67741  2.69355  4.24690  2.90347  2.73739  3.18146  2.89801  2.37887  2.77519  2.98518  4.58477  3.61503
          0.02410  4.13350  4.85585  0.61958  0.77255  0.48576  0.95510
     30   1.87981  4.70213  3.10204  2.58388  4.05135  3.41102  3.71962  3.44315  2.46746  3.06706  3.90370  3.05903  3.85784  2.55563  2.54206  2.68430  2.30046  3.12097  5.32113  4.02572    110 a - - -
          2.68618  4.42225  2.77519  2.73123  3.46354  2.40513  3.72494  3.29354  2.67741  2.69355  4.24690  2.90347  2.73739  3.18146  2.89801  2.37887  2.77519  2.98518  4.58477  3.61503
          0.02410  4.13350  4.85585  0.61958  0.77255  0.48576  0.95510
     31   3.64605  5.02825  4.23457  4.01994  2.35365  4.14283  3.77315  3.62167  3.87064  3.00611  4.27055  4.06018  4.61378  4.11212  3.99742  3.75357  3.93581  3.50546  4.00493  0.62199    111 Y - - -
          2.68618  4.42225  2.77519  2.73123  3.46354  2.40513  3.72494  3.29354  2.67741  2.69355  4.24690  2.90347  2.73739  3.18146  2.89801  2.37887  2.77519  2.98518  4.58477  3.61503
          0.02410  4.13350  4.85585  0.61958  0.77255  0.48576  0.95510
     32   2.99855  5.58364  1.26245  1.77432  4.89132  2.59743  3.82758  4.41603  2.84909  3.90344  4.74577  2.74537  3.90391  2.99079  3.45501  2.88184  3.28862  3.97596  6.06065  4.54769    112 d - - -
          2.68618  4.42225  2.77519  2.73123  3.46354  2.40513  3.72494  3.29354  2.67741  2.69355  4.24690  2.90347  2.73739  3.18146  2.89801  2.37887  2.77519  2.98518  4.58477  3.61503
          0.02410  4.13350  4.85585  0.61958  0.77255  0.48576  0.95510
     33   2.72261  5.12334  2.87125  2.17976  4.45460  3.43580  2.68265  3.90435  2.26714  3.40020  4.18075  2.59213  3.84670  2.12528  2.41801  2.69305  2.94686  3.51189  5.53518  4.17672    113 q - - -
          2.68618  4.42225  2.77519  2.73123  3.46354  2.40513  3.72494  3.29354  2.67741  2.69355  4.24690  2.90347  2.73739  3.18146  2.89801  2.37887  2.77519  2.98518  4.58477  3.61503
          0.02410  4.13350  4.85585  0.61958  0.77255  0.48576  0.95510
     34   3.41923  4.74086  4.85421  4.37133  1.54551  4.52128  4.37859  2.44584  4.21904  1.11579  3.06490  4.47631  4.75523  4.28600  4.30117  3.89270  3.64635  2.57033  4.58771  3.09349    114 l - - -
          2.68618  4.42225  2.77519  2.73123  3.46354  2.40513  3.72494  3.29354  2.67741  2.69355  4.24690  2.90347  2.73739  3.18146  2.89801  2.37887  2.77519  2.98518  4.58477  3.61503
          0.02410  4.13350  4.85585  0.61958  0.77255  0.48576  0.95510
     35   1.77093  4.24091  3.79224  3.32554  3.82453  3.32782  4.22631  2.73925  3.26245  2.78174  3.74811  3.53570  3.94622  3.56174  3.56195  2.71689  1.86248  1.90830  5.32258  4.11033    115 a - - -
          2.68618  4.42225  2.77519  2.73123  3.46354  2.40513  3.72494  3.29354  2.67741  2.69355  4.24690  2.90347  2.73739  3.18146  2.89801  2.37887  2.77519  2.98518  4.58477  3.61503
          0.02410  4.13350  4.85585  0.61958  0.77255  0.48576  0.95510
     36   1.89569  4.93215  2.91857  2.03695  4.27556  3.42417  3.68161  3.68087  2.37670  3.25746  4.07754  2.97984  3.86763  2.82699  2.22725  2.71929  2.94977  3.33279  5.45871  4.13315    116 a - - -
          2.68618  4.42225  2.77519  2.73123  3.46354  2.40513  3.72494  3.29354  2.67741  2.69355  4.24690  2.90347  2.73739  3.18146  2.89801  2.37887  2.77519  2.98518  4.58477  3.61503
          0.02410  4.13350  4.85585  0.61958  0.77255  0.48576  0.95510
     37   2.63273  4.52922  3.28119  2.71375  3.70845  3.52838  3.74671  3.04519  2.57779  2.47354  3.62184  3.16961  3.91603  2.41385  2.62971  2.76988  2.57985  2.19402  5.08571  3.82455    117 v - - -
          2.68618  4.42225  2.77519  2.73123  3.46354  2.40513  3.72494  3.29354  2.67741  2.69355  4.24690  2.90347  2.73739  3.18146  2.89801  2.37887  2.77519  2.98518  4.58477  3.61503
          0.02410  4.13350  4.85585  0.61958  0.77255  0.48576  0.95510
     38   3.32462  5.08116  3.42227  3.21614  3.50156  3.69721  0.69373  4.06869  3.05365  3.52583  4.59556  3.61170  4.26786  3.58805  3.29958  3.39533  3.64020  3.79911  4.96103  3.44668    118 h - - -
          2.68618  4.42225  2.77519  2.73123  3.46354  2.40513  3.72494  3.29354  2.67741  2.69355  4.24690  2.90347  2.73739  3.18146  2.89801  2.37887  2.77519  2.98518  4.58477  3.61503
          0.02410  4.13350  4.85585  0.61958  0.77255  0.48576  0.95510
     39   2.10296  4.68409  3.09439  2.56284  3.88454  3.46812  2.75951  2.87193  2.49033  2.93106  3.78303  3.05353  3.87045  2.36611  2.89849  2.70880  2.86748  3.00648  5.20520  3.89970    119 a - - -
          2.68618  4.42225  2.77519  2.73123  3.46354  2.40513  3.72494  3.29354  2.67741  2.69355  4.24690  2.90347  2.73739  3.18146  2.89801  2.37887  2.77519  2.98518  4.58477  3.61503
          0.02410  4.13350  4.85585  0.61958  0.77255  0.48576  0.95510
     40   2.43203  5.20570  2.00908  2.07198  4.50994  3.35346  2.64700  3.98841  2.46871  3.49342  4.27151  2.82240  3.82486  2.47095  2.97545  2.68186  2.97625  3.57802  5.65160  4.23178    120 d - - -
          2.68618  4.42225  2.77519  2.73123  3.46354  2.40513  3.72494  3.29354  2.67741  2.69355  4.24690  2.90347  2.73739  3.18146  2.89801  2.37887  2.77519  2.98518  4.58477  3.61503
          0.02410  4.13350  4.85585  0.61958  0.77255  0.48576  0.95510
     41   2.36182  4.33786  3.42967  2.87299  3.00882  3.54503  3.81862  2.84175  2.82150  2.54299  2.50274  3.28369  3.93826  2.76822  3.17954  2.31080  2.82708  2.61609  4.92464  3.68162    121 s - - -
          2.68618  4.42225  2.77519  2.73123  3.46354  2.40513  3.72494  3.29354  2.67741  2.69355  4.24690  2.90347  2.73739  3.18146  2.89801  2.37887  2.77519  2.98518  4.58477  3.61503
          0.02410  4.13350  4.85585  0.61958  0.77255  0.48576  0.95510
     42   2.60663  4.23627  3.66884  3.10757  3.31659  3.61374  3.90675  2.66957  3.02516  2.39340  2.32824  3.45074  4.00580  3.31812  3.32413  2.20925  2.84875  2.25738  4.81584  3.01576    122 s - - -
          2.68618  4.42225  2.77519  2.73123  3.46354  2.40513  3.72494  3.29354  2.67741  2.69355  4.24690  2.90347  2.73739  3.18146  2.89801  2.37887  2.77519  2.98518  4.58477  3.61503
          0.02410  4.13350  4.85585  0.61958  0.77255  0.48576  0.95510
     43   2.66383  4.59884  3.22522  2.68528  3.61647  3.52884  2.13032  3.15276  2.56840  2.51095  3.10508  2.75415  3.92265  2.96992  2.94381  2.77787  2.89573  2.89907  5.02172  3.67435    123 h - - -
          2.68618  4.42225  2.77519  2.73123  3.46354  2.40513  3.72494  3.29354  2.67741  2.69355  4.24690  2.90347  2.73739  3.18146  2.89801  2.37887  2.77519  2.98518  4.58477  3.61503
          0.02410  4.13350  4.85585  0.61958  0.77255  0.48576  0.95510
     44   2.40536  4.98614  2.85652  2.01599  4.33594  2.57718  3.65766  3.76894  2.37617  3.31633  4.11502  2.93289  3.84167  2.79103  2.14151  2.68192  2.92889  3.39622  5.49780  4.14799    124 e - - -
          2.68618  4.42225  2.77519  2.73123  3.46354  2.40513  3.72494  3.29354  2.67741  2.69355  4.24690  2.90347  2.73739  3.18146  2.89801  2.37887  2.77519  2.98518  4.58477  3.61503
          0.02410  4.13350  4.85585  0.61958  0.77255  0.48576  0.95510
     45   2.16159  4.60516  2.45705  2.59651  3.86557  3.43268  3.74843  3.18708  2.61911  2.88877  2.57165  3.07788  3.86753  2.95051  3.05180  2.69558  2.55226  2.90858  5.22101  3.92711    125 a - - -
          2.68618  4.42225  2.77519  2.73123  3.46354  2.40513  3.72494  3.29354  2.67741  2.69355  4.24690  2.90347  2.73739  3.18146  2.89801  2.37887  2.77519  2.98518  4.58477  3.61503
          0.02410  4.13350  4.85585  0.61958  0.77255  0.48576  0.95510
     46   2.27629  4.59567  3.08526  2.63006  4.03001  2.80252  2.44458  3.43960  2.63228  3.08063  3.91848  3.08299  3.83707  2.98891  3.04576  2.64360  2.03529  3.09838  5.34194  4.04413    126 t - - -
          2.68627  4.42234  2.77529  2.73133  3.46288  2.40522  3.72504  3.29363  2.67750  2.69364  4.24699  2.90356  2.73712  3.18156  2.89810  2.37896  2.77529  2.98481  4.58254  3.61512
          0.17482  1.87989  4.85585  1.14822  0.38155  0.48576  0.95510
     47   2.85410  5.34347  1.88881  1.78563  4.67102  3.30815  3.75497  4.16289  2.67313  3.67393  4.48414  2.78810  3.86609  2.90194  3.22141  1.78475  3.12645  3.74314  5.84089  4.38459    131 s - - -
          2.68618  4.42225  2.77519  2.73123  3.46354  2.40513  3.72494  3.29354  2.67741  2.69355  4.24690  2.90347  2.73739  3.18146  2.89801  2.37887  2.77519  2.98518  4.58477  3.61503
          0.02410  4.13350  4.85585  0.61958  0.77255  0.48576  0.95510
     48   2.65368  4.89470  2.31239  2.19175  4.15219  3.39744  3.66589  3.57116  2.48682  3.16875  2.65033  2.92211  3.83217  2.81692  2.96096  2.21518  2.89513  3.23685  5.40528  4.05259    132 e - - -
          2.68618  4.42225  2.77519  2.73123  3.46354  2.40513  3.72494  3.29354  2.67741  2.69355  4.24690  2.90347  2.73739  3.18146  2.89801  2.37887  2.77519  2.98518  4.58477  3.61503
          0.09645  4.13350  2.57812  0.61958  0.77255  0.48576  0.95510
     49   2.30206  4.26983  3.26488  3.06901  4.44779  1.43355  4.25213  3.92562  3.24007  3.58928  4.41076  3.28230  3.73735  3.51619  3.56877  1.56898  2.79643  3.33122  5.76147  4.52840    133 g - - -
          2.68618  4.42225  2.77519  2.73123  3.46354  2.40513  3.72494  3.29354  2.67741  2.69355  4.24690  2.90347  2.73739  3.18146  2.89801  2.37887  2.77519  2.98518  4.58477  3.61503
          0.02588  4.06294  4.78528  0.61958  0.77255  0.56344  0.84222
     50   2.48521  4.42404  3.22537  2.84982  3.98002  1.61040  3.96001  3.36627  2.85512  2.49734  3.94463  3.21490  2.89516  3.20839  3.21552  2.63220  2.85545  3.02206  5.35011  4.07923    134 g - - -
          2.68618  4.42225  2.77519  2.73123  3.46354  2.40513  3.72494  3.29354  2.67741  2.69355  4.24690  2.90347  2.73739  3.18146  2.89801  2.37887  2.77519  2.98518  4.58477  3.61503
          0.02588  4.06294  4.78528  0.61958  0.77255  0.56344  0.84222
     51   2.73686  4.91586  3.06178  2.54137  4.17898  3.47304  2.58578  3.65594  2.24961  3.20977  4.04183  3.02738  2.46702  2.79923  2.08663  2.75946  2.96602  3.32342  5.35401  4.03882    135 r - - -
          2.68618  4.42225  2.77519  2.73123  3.46354  2.40513  3.72494  3.29354  2.67741  2.69355  4.24690  2.90347  2.73739  3.18146  2.89801  2.37887  2.77519  2.98518  4.58477  3.61503
          0.02588  4.06294  4.78528  0.61958  0.77255  0.56344  0.84222
     52   3.11658  4.49344  4.65052  4.14589  3.35257  4.32976  4.80231  1.96757  3.98898  1.34772  3.20160  4.38297  4.65372  4.24328  4.17429  3.70797  3.38019  1.30069  5.30819  4.11786    136 v - - -
          2.68627  4.42234  2.77529  2.73133  3.46363  2.40522  3.72504  3.29363  2.67750  2.69329  4.24699  2.90313  2.73749  3.18156  2.89767  2.37871  2.77529  2.98528  4.58486  3.61512
          0.45213  1.80933  1.60963  1.14822  0.38155  0.44008  1.03278
     53   1.51362  4.29104  3.57055  3.09819  3.30574  3.39512  3.90282  2.90047  2.96151  2.58390  3.57246  3.39337  3.92120  3.32348  3.24913  2.76717  2.87011  2.67056  3.13369  3.45210    141 a - - -
          2.68618  4.42225  2.77519  2.73123  3.46354  2.40513  3.72494  3.29354  2.67741  2.69355  4.24690  2.90347  2.73739  3.18146  2.89801  2.37887  2.77519  2.98518  4.58477  3.61503
          0.02941  3.93681  4.65916  0.61958  0.77255  0.67777  0.70877
     54   3.06635  4.87232  3.18948  2.95597  3.33048  3.50247  1.01373  3.77921  2.79731  3.26508  4.31310  3.36268  4.05858  3.32306  3.05913  3.13647  3.37193  3.51311  4.79468  3.27954    142 h - - -
          2.68618  4.42225  2.77519  2.73123  3.46354  2.40513  3.72494  3.29354  2.67741  2.69355  4.24690  2.90347  2.73739  3.18146  2.89801  2.37887  2.77519  2.98518  4.58477  3.61503
          0.02941  3.93681  4.65916  0.61958  0.77255  0.38207  1.14711
     55   2.65979  4.68038  3.22614  2.68096  3.98971  2.14642  3.74172  3.37503  2.43578  3.00394  3.10518  3.13266  3.90229  2.93050  2.02080  2.74899  2.91762  3.07878  5.27311  3.99734    143 r - - -
          2.68618  4.42225  2.77519  2.73123  3.46354  2.40513  3.72494  3.29354  2.67741  2.69355  4.24690  2.90347  2.73739  3.18146  2.89801  2.37887  2.77519  2.98518  4.58477  3.61503
          0.02410  4.13350  4.85585  0.61958  0.77255  0.48576  0.95510
     56   2.51707  4.53558  3.20757  2.76707  4.16275  2.06483  3.88876  3.55893  2.66883  3.20150  4.04059  3.16361  3.83926  3.08676  2.54911  2.63101  1.80015  3.17498  5.44672  4.17672    144 t - - -
          2.68618  4.42225  2.77519  2.73123  3.46354  2.40513  3.72494  3.29354  2.67741  2.69355  4.24690  2.90347  2.73739  3.18146  2.89801  2.37887  2.77519  2.98518  4.58477  3.61503
          0.02410  4.13350  4.85585  0.61958  0.77255  0.48576  0.95510
     57   2.31423  4.77370  2.92542  2.55182  4.25237  3.33520  3.78754  3.66836  2.55314  3.26633  4.10657  3.02995  2.04206  2.09259  2.95246  2.69064  2.93936  3.30100  5.49658  4.17794    145 p - - -
          2.68618  4.42225  2.77519  2.73123  3.46354  2.40513  3.72494  3.29354  2.67741  2.69355  4.24690  2.90347  2.73739  3.18146  2.89801  2.37887  2.77519  2.98518  4.58477  3.61503
          0.02410  4.13350  4.85585  0.61958  0.77255  0.48576  0.95510
     58   2.14700  4.54342  3.22493  2.67255  3.82267  3.43924  3.75226  2.78113  2.58904  2.86257  3.72152  3.12774  3.87088  2.96568  2.26265  2.43829  2.53546  2.89805  5.17187  3.89730    146 a - - -
          2.68618  4.42225  2.77519  2.73123  3.46354  2.40513  3.72494  3.29354  2.67741  2.69355  4.24690  2.90347  2.73739  3.18146  2.89801  2.37887  2.77519  2.98518  4.58477  3.61503
          0.02410  4.13350  4.85585  0.61958  0.77255  0.48576  0.95510
     59   3.61064  4.93797  4.59863  4.36976  0.66493  4.22419  4.02141  3.11063  4.27235  2.42342  3.80622  4.32390  4.68218  4.36976  4.32707  3.86200  3.91458  3.11934  4.20625  2.54596    147 F - - -
          2.68618  4.42225  2.77519  2.73123  3.46354  2.40513  3.72494  3.29354  2.67741  2.69355  4.24690  2.90347  2.73739  3.18146  2.89801  2.37887  2.77519  2.98518  4.58477  3.61503
          0.02410  4.13350  4.85585  0.61958  0.77255  0.48576  0.95510
     60   3.45218  4.77869  4.89921  4.39926  2.38712  4.59976  4.65988  2.34932  4.24883  0.77448  2.96770  4.59348  4.80539  4.33411  4.34745  3.98278  3.67957  2.50682  4.88333  3.52820    148 l - - -
          2.68618  4.42225  2.77519  2.73123  3.46354  2.40513  3.72494  3.29354  2.67741  2.69355  4.24690  2.90347  2.73739  3.18146  2.89801  2.37887  2.77519  2.98518  4.58477  3.61503
          0.02410  4.13350  4.85585  0.61958  0.77255  0.48576  0.95510
     61   3.13669  4.84173  3.77330  3.65574  4.61546  3.51487  4.70477  4.23706  3.73721  3.83167  4.89783  3.93247  0.45949  4.11768  3.94616  3.31407  3.60016  3.85096  5.72181  4.74215    149 P - - -
          2.68618  4.42225  2.77519  2.73123  3.46354  2.40513  3.72494  3.29354  2.67741  2.69355  4.24690  2.90347  2.73739  3.18146  2.89801  2.37887  2.77519  2.98518  4.58477  3.61503
          0.02410  4.13350  4.85585  0.61958  0.77255  0.48576  0.95510
     62   3.03513  4.55680  4.22362  3.76174  2.74057  3.91681  3.97671  2.81903  3.49406  2.35622  3.55814  3.90505  4.35921  3.82296  3.67339  3.32011  3.31972  2.25242  1.30773  2.83058    150 w - - -
          2.68618  4.42225  2.77519  2.73123  3.46354  2.40513  3.72494  3.29354  2.67741  2.69355  4.24690  2.90347  2.73739  3.18146  2.89801  2.37887  2.77519  2.98518  4.58477  3.61503
          0.02410  4.13350  4.85585  0.61958  0.77255  0.48576  0.95510
     63   3.32462  5.08116  3.42227  3.21614  3.50156  3.69721  0.69373  4.06869  3.05365  3.52583  4.59556  3.61170  4.26786  3.58805  3.29958  3.39533  3.64020  3.79911  4.96103  3.44668    151 h - - -
          2.68618  4.42225  2.77519  2.73123  3.46354  2.40513  3.72494  3.29354  2.67741  2.69355  4.24690  2.90347  2.73739  3.18146  2.89801  2.37887  2.77519  2.98518  4.58477  3.61503
          0.02410  4.13350  4.85585  0.61958  0.77255  0.48576  0.95510
     64   3.32443  5.12923  3.84403  3.31018  4.55146  3.75158  4.04814  4.11843  2.38917  3.58702  4.58720  3.64628  4.24765  3.26147  0.64386  3.40030  3.57652  3.83272  5.53211  4.42963    152 R - - -
          2.68618  4.42225  2.77519  2.73123  3.46354  2.40513  3.72494  3.29354  2.67741  2.69355  4.24690  2.90347  2.73739  3.18146  2.89801  2.37887  2.77519  2.98518  4.58477  3.61503
          0.02410  4.13350  4.85585  0.61958  0.77255  0.48576  0.95510
     65   2.89458  4.65074  3.63237  3.04807  2.91736  3.75702  3.67513  3.20405  2.68694  2.79495  3.75407  3.40628  4.12278  3.18570  1.70999  3.03416  3.11254  2.98484  3.23071  2.19862    153 r - - -
          2.68618  4.42225  2.77519  2.73123  3.46354  2.40513  3.72494  3.29354  2.67741  2.69355  4.24690  2.90347  2.73739  3.18146  2.89801  2.37887  2.77519  2.98518  4.58477  3.61503
          0.02410  4.13350  4.85585  0.61958  0.77255  0.48576  0.95510
     66   3.82724  5.00976  4.79170  4.52003  1.27448  4.53136  3.51884  3.49244  4.35517  2.79125  4.07725  4.18728  4.83064  4.26826  4.34778  3.90984  4.04542  3.42321  3.64059  1.00970    154 y - - -
          2.68618  4.42225  2.77519  2.73123  3.46354  2.40513  3.72494  3.29354  2.67741  2.69355  4.24690  2.90347  2.73739  3.18146  2.89801  2.37887  2.77519  2.98518  4.58477  3.61503
          0.02410  4.13350  4.85585  0.61958  0.77255  0.48576  0.95510
     67   2.89698  2.52055  4.47604  3.96453  3.29774  3.92997  4.50176  2.31443  3.76857  1.11469  3.24586  4.11069  4.37499  4.02419  3.92501  3.32533  3.19498  2.23753  5.07467  3.86454    155 l - - -
          2.68618  4.42225  2.77519  2.73123  3.46354  2.40513  3.72494  3.29354  2.67741  2.69355  4.24690  2.90347  2.73739  3.18146  2.89801  2.37887  2.77519  2.98518  4.58477  3.61503
          0.02410  4.13350  4.85585  0.61958  0.77255  0.48576  0.95510
     68   2.93954  4.69227  3.73152  3.13590  3.62670  3.77036  3.93237  2.97407  2.53431  1.46986  3.60249  3.50387  4.16168  3.19659  1.85041  3.12386  3.16865  2.85897  5.13131  3.88059    156 l - - -
          2.68618  4.42225  2.77519  2.73123  3.46354  2.40513  3.72494  3.29354  2.67741  2.69355  4.24690  2.90347  2.73739  3.18146  2.89801  2.37887  2.77519  2.98518  4.58477  3.61503
          0.02410  4.13350  4.85585  0.61958  0.77255  0.48576  0.95510
     69   2.82907  5.37169  1.96446  1.59243  4.68244  3.33346  3.70223  4.17908  2.24011  3.65770  4.44576  2.79003  3.85309  2.46018  3.06898  2.75057  3.08241  3.74847  5.79977  4.34989    157 e - - -
          2.68618  4.42225  2.77519  2.73123  3.46354  2.40513  3.72494  3.29354  2.67741  2.69355  4.24690  2.90347  2.73739  3.18146  2.89801  2.37887  2.77519  2.98518  4.58477  3.61503
          0.02410  4.13350  4.85585  0.61958  0.77255  0.48576  0.95510
     70   3.41923  4.74086  4.85421  4.37133  1.54551  4.52128  4.37859  2.44584  4.21904  1.11579  3.06490  4.47631  4.75523  4.28600  4.30117  3.89270  3.64635  2.57033  4.58771  3.09349    158 l - - -
          2.68618  4.42225  2.77519  2.73123  3.46354  2.40513  3.72494  3.29354  2.67741  2.69355  4.24690  2.90347  2.73739  3.18146  2.89801  2.37887  2.77519  2.98518  4.58477  3.61503
          0.02410  4.13350  4.85585  0.61958  0.77255  0.48576  0.95510
     71   3.20398  5.34417  2.63210  0.70369  4.72732  3.46222  4.08270  4.23504  2.99852  3.81347  4.78483  3.11562  4.08187  3.29848  3.42829  3.16463  3.51306  3.89505  5.84899  4.58233    159 e - - -
          2.68618  4.42225  2.77519  2.73123  3.46354  2.40513  3.72494  3.29354  2.67741  2.69355  4.24690  2.90347  2.73739  3.18146  2.89801  2.37887  2.77519  2.98518  4.58477  3.61503
          0.02410  4.13350  4.85585  0.61958  0.77255  0.48576  0.95510
     72   2.67325  5.02576  2.34025  1.98540  4.30440  3.37978  3.64558  3.74652  2.45052  2.56435  4.09848  2.55242  3.82021  2.77850  2.93960  2.65790  2.59848  3.37879  5.50345  4.12197    160 e - - -
          2.68618  4.42225  2.77519  2.73123  3.46354  2.40513  3.72494  3.29354  2.67741  2.69355  4.24690  2.90347  2.73739  3.18146  2.89801  2.37887  2.77519  2.98518  4.58477  3.61503
          0.02410  4.13350  4.85585  0.61958  0.77255  0.48576  0.95510
     73   1.79319  4.50368  3.24937  2.47748  3.72011  3.50748  3.87384  2.92462  2.77081  2.03833  3.64745  3.23883  3.95976  3.13187  3.13890  2.81863  2.91969  2.69914  5.15946  3.89823    161 a - - -
          2.68618  4.42225  2.77519  2.73123  3.46354  2.40513  3.72494  3.29354  2.67741  2.69355  4.24690  2.90347  2.73739  3.18146  2.89801  2.37887  2.77519  2.98518  4.58477  3.61503
          0.02410  4.13350  4.85585  0.61958  0.77255  0.48576  0.95510
     74   3.43078  4.77570  4.89583  4.35508  3.09834  4.62649  4.91370  2.26510  4.14394  0.76014  2.41078  4.63259  4.81325  4.30861  4.27020  3.99996  3.65713  2.42449  5.21237  4.12114    162 l - - -
          2.68618  4.42225  2.77519  2.73123  3.46354  2.40513  3.72494  3.29354  2.67741  2.69355  4.24690  2.90347  2.73739  3.18146  2.89801  2.37887  2.77519  2.98518  4.58477  3.61503
          0.09645  4.13350  2.57812  0.61958  0.77255  0.48576  0.95510
     75   3.01776  5.13890  3.35468  2.76657  4.51890  3.64031  3.65679  3.93258  1.99119  3.38841  4.26687  3.18839  4.03380  2.06713  1.34617  3.01989  3.20547  3.61542  5.45672  4.24715    163 r - - -
          2.68618  4.42225  2.77519  2.73123  3.46354  2.40513  3.72494  3.29354  2.67741  2.69355  4.24690  2.90347  2.73739  3.18146  2.89801  2.37887  2.77519  2.98518  4.58477  3.61503
          0.02588  4.06294  4.78528  0.61958  0.77255  0.56344  0.84222
     76   2.65850  4.95950  2.76907  1.96843  4.31654  2.86111  3.65344  3.75701  2.41187  3.30922  4.10950  2.89497  3.81470  2.79126  2.51664  2.03809  2.91244  3.38054  5.49752  4.13804    164 e - - -
          2.68618  4.42225  2.77519  2.73123  3.46354  2.40513  3.72494  3.29354  2.67741  2.69355  4.24690  2.90347  2.73739  3.18146  2.89801  2.37887  2.77519  2.98518  4.58477  3.61503
          0.02588  4.06294  4.78528  0.61958  0.77255  0.56344  0.84222
     77   2.37207  4.37840  3.51685  2.96279  3.58163  3.62053  3.91704  2.31271  2.26807  2.53882  3.50295  3.36981  4.01777  3.21210  3.18219  2.89100  2.89879  1.87272  5.05991  3.82074    165 v - - -
          2.68618  4.42225  2.77519  2.73123  3.46354  2.40513  3.72494  3.29354  2.67741  2.69355  4.24690  2.90347  2.73739  3.18146  2.89801  2.37887  2.77519  2.98518  4.58477  3.61503
          0.02588  4.06294  4.78528  0.61958  0.77255  0.56344  0.84222
     78   2.90462  5.37841  1.44568  2.20010  4.65577  3.28871  3.76599  4.18917  2.69035  3.69641  4.54087  2.77341  3.87071  1.94295  3.21877  2.82141  3.18253  3.78244  5.83857  4.37960    166 d - - -
          2.68618  4.42225  2.77519  2.73123  3.46354  2.40513  3.72494  3.29354  2.67741  2.69355  4.24690  2.90347  2.73739  3.18146  2.89801  2.37887  2.77519  2.98518  4.58477  3.61503
          0.02588  4.06294  4.78528  0.61958  0.77255  0.56344  0.84222
     79   2.80293  4.92618  2.14648  2.50228  4.46719  3.27904  3.95986  3.96138  2.92030  3.57206  4.45432  3.01313  1.26772  3.16802  3.38691  2.83180  3.15164  3.56367  5.69625  4.37879    167 p - - -
          2.68618  4.42225  2.77519  2.73123  3.46354  2.40513  3.72494  3.29354  2.67741  2.69355  4.24690  2.90347  2.73739  3.18146  2.89801  2.37887  2.77519  2.98518  4.58477  3.61503
          0.02588  4.06294  4.78528  0.61958  0.77255  0.44008  1.03278
     80   1.21157  4.21832  3.54107  3.23808  4.40222  2.38408  4.30541  3.82090  3.30370  3.50410  4.31755  3.37636  3.74978  3.57414  3.62242  1.76594  2.76182  3.25076  5.73997  4.53448    168 a - - -
          2.68618  4.42225  2.77519  2.73123  3.46354  2.40513  3.72494  3.29354  2.67741  2.69355  4.24690  2.90347  2.73739  3.18146  2.89801  2.37887  2.77519  2.98518  4.58477  3.61503
          0.02410  4.13350  4.85585  0.61958  0.77255  0.48576  0.95510
     81   3.15007  4.50942  4.74013  4.24009  3.43141  4.39165  4.89022  1.94670  4.08587  1.46785  3.27739  4.46317  4.71613  4.34114  4.26638  3.77578  3.41551  1.13936  5.38642  4.18978    169 v - - -
          2.68618  4.42225  2.77519  2.73123  3.46354  2.40513  3.72494  3.29354  2.67741  2.69355  4.24690  2.90347  2.73739  3.18146  2.89801  2.37887  2.77519  2.98518  4.58477  3.61503
          0.02410  4.13350  4.85585  0.61958  0.77255  0.48576  0.95510
     82   2.30574  4.70082  2.97952  2.28059  4.12793  3.33227  3.74201  3.54028  2.56900  3.15672  3.97548  3.00890  2.69695  2.90810  3.01724  2.34942  2.14463  3.18273  5.40182  4.07984    170 t - - -
          2.68618  4.42225  2.77519  2.73123  3.46354  2.40513  3.72494  3.29354  2.67741  2.69355  4.24690  2.90347  2.73739  3.18146  2.89801  2.37887  2.77519  2.98518  4.58477  3.61503
          0.02410  4.13350  4.85585  0.61958  0.77255  0.48576  0.95510
     83   3.16534  4.50957  4.77809  4.22029  3.27385  4.42978  4.79980  2.05170  4.08717  1.30847  2.56708  4.45346  4.68306  4.26080  4.23818  3.77066  3.40078  1.40232  5.23776  4.12071    171 l - - -
          2.68618  4.42225  2.77519  2.73123  3.46354  2.40513  3.72494  3.29354  2.67741  2.69355  4.24690  2.90347  2.73739  3.18146  2.89801  2.37887  2.77519  2.98518  4.58477  3.61503
          0.02410  4.13350  4.85585  0.61958  0.77255  0.48576  0.95510
     84   3.13669  4.84173  3.77330  3.65574  4.61546  3.51487  4.70477  4.23706  3.73721  3.83167  4.89783  3.93247  0.45949  4.11768  3.94616  3.31407  3.60016  3.85096  5.72181  4.74215    172 P - - -
          2.68618  4.42225  2.77519  2.73123  3.46354  2.40513  3.72494  3.29354  2.67741  2.69355  4.24690  2.90347  2.73739  3.18146  2.89801  2.37887  2.77519  2.98518  4.58477  3.61503
          0.02410  4.13350  4.85585  0.61958  0.77255  0.48576  0.95510
     85   3.64605  5.02825  4.23457  4.01994  2.35365  4.14283  3.77315  3.62167  3.87064  3.00611  4.27055  4.06018  4.61378  4.11212  3.99742  3.75357  3.93581  3.50546  4.00493  0.62199    173 Y - - -
          2.68618  4.42225  2.77519  2.73123  3.46354  2.40513  3.72494  3.29354  2.67741  2.69355  4.24690  2.90347  2.73739  3.18146  2.89801  2.37887  2.77519  2.98518  4.58477  3.61503
          0.02410  4.13350  4.85585  0.61958  0.77255  0.48576  0.95510
     86   3.80665  5.08132  4.51402  4.29035  2.98402  4.04309  4.26069  3.85072  4.01210  3.19684  4.47086  4.38917  4.58403  4.38579  4.09163  4.00760  4.12208  3.74787  0.49082  2.97378    174 W - - -
          2.68618  4.42225  2.77519  2.73123  3.46354  2.40513  3.72494  3.29354  2.67741  2.69355  4.24690  2.90347  2.73739  3.18146  2.89801  2.37887  2.77519  2.98518  4.58477  3.61503
          0.02410  4.13350  4.85585  0.61958  0.77255  0.48576  0.95510
     87   3.29306  5.43631  0.60549  2.53770  4.85378  3.42931  4.19133  4.50632  3.32937  4.07072  5.06239  3.10433  4.10107  3.43632  3.87520  3.23121  3.63983  4.12008  5.96891  4.69362    175 D - - -
          2.68618  4.42225  2.77519  2.73123  3.46354  2.40513  3.72494  3.29354  2.67741  2.69355  4.24690  2.90347  2.73739  3.18146  2.89801  2.37887  2.77519  2.98518  4.58477  3.61503
          0.02410  4.13350  4.85585  0.61958  0.77255  0.48576  0.95510
     88   3.72149  4.97157  4.64691  4.31771  2.00986  4.42537  3.52572  3.53987  4.07975  2.88083  4.11017  4.10555  4.74747  4.14343  4.13749  3.81119  3.94199  3.43107  1.35858  1.33096    176 y - - -
          2.68618  4.42225  2.77519  2.73123  3.46354  2.40513  3.72494  3.29354  2.67741  2.69355  4.24690  2.90347  2.73739  3.18146  2.89801  2.37887  2.77519  2.98518  4.58477  3.61503
          0.02410  4.13350  4.85585  0.61958  0.77255  0.48576  0.95510
     89   1.37790  4.23276  3.75754  3.31521  3.94358  3.22793  4.24334  2.93973  3.25680  2.91846  3.86490  3.49717  3.88821  3.55905  3.55842  2.63371  2.04985  2.24175  5.41330  4.20290    177 a - - -
          2.68618  4.42225  2.77519  2.73123  3.46354  2.40513  3.72494  3.29354  2.67741  2.69355  4.24690  2.90347  2.73739  3.18146  2.89801  2.37887  2.77519  2.98518  4.58477  3.61503
          0.02410  4.13350  4.85585  0.61958  0.77255  0.48576  0.95510
     90   1.76305  4.48094  3.19467  2.79112  4.06329  3.26620  3.94020  3.33460  2.82092  3.10430  3.97556  1.90619  3.84740  3.15903  3.21385  2.63294  2.85801  2.53944  5.41963  4.13557    178 a - - -
          2.68618  4.42225  2.77519  2.73123  3.46354  2.40513  3.72494  3.29354  2.67741  2.69355  4.24690  2.90347  2.73739  3.18146  2.89801  2.37887  2.77519  2.98518  4.58477  3.61503
          0.09645  4.13350  2.57812  0.61958  0.77255  0.48576  0.95510
     91   3.20527  5.34997  0.67903  2.47398  4.75518  3.36493  4.11385  4.38907  3.23632  3.96496  4.95120  3.03843  4.03153  3.35609  3.77539  3.14885  3.54928  4.00923  5.88560  4.60174    179 D - - -
          2.68618  4.42225  2.77519  2.73123  3.46354  2.40513  3.72494  3.29354  2.67741  2.69355  4.24690  2.90347  2.73739  3.18146  2.89801  2.37887  2.77519  2.98518  4.58477  3.61503
          0.02588  4.06294  4.78528  0.61958  0.77255  0.56344  0.84222
     92   2.70718  4.95046  2.97946  2.46643  4.23179  3.45047  2.46746  3.67753  2.26129  3.22688  4.04174  2.97217  3.85799  2.46942  2.35871  2.20174  2.93278  3.33382  5.39161  4.06685    180 s - - -
          2.68618  4.42225  2.77519  2.73123  3.46354  2.40513  3.72494  3.29354  2.67741  2.69355  4.24690  2.90347  2.73739  3.18146  2.89801  2.37887  2.77519  2.98518  4.58477  3.61503
          0.02588  4.06294  4.78528  0.61958  0.77255  0.56344  0.84222
     93   1.48057  4.55974  2.47061  2.61349  4.19318  3.20694  3.88727  3.51282  2.79170  3.22742  4.07682  3.05368  3.80254  3.08520  3.22825  2.60280  2.41917  3.13513  5.51083  4.20373    181 a - - -
          2.68588  4.42230  2.77524  2.73128  3.46358  2.40491  3.72499  3.29359  2.67745  2.69359  4.24694  2.90351  2.73744  3.18151  2.89805  2.37891  2.77524  2.98523  4.58482  3.61508
          0.45213  1.80933  1.60963  0.66469  0.72244  0.56344  0.84222
     94   1.37394  4.17489  3.26278  2.97560  4.07553  2.96891  4.06829  3.36079  3.01138  3.12256  4.02728  3.21137  2.61853  3.34071  3.32774  2.42810  2.70661  2.94589  5.44999  4.22313    184 a - - -
          2.68618  4.42225  2.77519  2.73123  3.46354  2.40513  3.72494  3.29354  2.67741  2.69355  4.24690  2.90347  2.73739  3.18146  2.89801  2.37887  2.77519  2.98518  4.58477  3.61503
          0.03212  3.85023  4.57257  0.61958  0.77255  0.74230  0.64630
     95   2.04908  4.74550  2.85679  2.17779  4.09535  3.33271  3.64295  3.46790  2.34406  3.08966  3.94030  2.94239  3.80241  2.81262  2.35302  2.66950  2.88372  3.14637  5.32661  4.02605    185 a - - -
          2.68618  4.42225  2.77519  2.73123  3.46354  2.40513  3.72494  3.29354  2.67741  2.69355  4.24690  2.90347  2.73739  3.18146  2.89801  2.37887  2.77519  2.98518  4.58477  3.61503
          0.03212  3.85023  4.57257  0.61958  0.77255  0.35341  1.21164
     96   1.83080  4.61987  3.23333  2.73802  4.20049  3.32744  3.82408  3.59235  2.51052  3.21496  4.05185  3.14942  3.85959  3.00365  1.83233  2.32295  2.89578  3.21784  5.43809  4.16764    186 a - - -
          2.68618  4.42225  2.77519  2.73123  3.46354  2.40513  3.72494  3.29354  2.67741  2.69355  4.24690  2.90347  2.73739  3.18146  2.89801  2.37887  2.77519  2.98518  4.58477  3.61503
          0.02410  4.13350  4.85585  0.61958  0.77255  0.48576  0.95510
     97   2.02737  4.37494  3.39603  3.17787  4.35580  3.12468  4.30470  3.68544  3.24803  3.41986  4.33852  3.40315  1.10782  3.58405  3.54803  2.62032  2.92275  3.23506  5.70667  4.49045    187 p - - -
          2.68618  4.42225  2.77519  2.73123  3.46354  2.40513  3.72494  3.29354  2.67741  2.69355  4.24690  2.90347  2.73739  3.18146  2.89801  2.37887  2.77519  2.98518  4.58477  3.61503
          0.02410  4.13350  4.85585  0.61958  0.77255  0.48576  0.95510
     98   2.63571  4.56727  2.36316  2.65640  3.08834  3.50674  3.75456  3.06427  2.67184  2.07390  3.63444  3.13243  3.23956  2.99514  3.09108  2.75787  2.87400  2.82699  5.07798  3.76646    188 l - - -
          2.68618  4.42225  2.77519  2.73123  3.46354  2.40513  3.72494  3.29354  2.67741  2.69355  4.24690  2.90347  2.73739  3.18146  2.89801  2.37887  2.77519  2.98518  4.58477  3.61503
          0.02410  4.13350  4.85585  0.61958  0.77255  0.48576  0.95510
     99   3.03745  4.66507  3.89319  3.50287  3.13827  3.71108  4.05081  3.36800  3.28840  2.92075  3.97700  3.76178  2.69736  3.69723  3.51300  3.24076  3.34896  3.16231  1.02486  3.17353    189 w - - -
          2.68618  4.42225  2.77519  2.73123  3.46354  2.40513  3.72494  3.29354  2.67741  2.69355  4.24690  2.90347  2.73739  3.18146  2.89801  2.37887  2.77519  2.98518  4.58477  3.61503
          0.10137  4.13350  2.52101  0.61958  0.77255  0.48576  0.95510
    100   2.50560  4.42495  3.24701  2.79998  3.87408  3.31672  3.89127  3.09442  2.78132  2.90601  3.79892  2.33171  3.85501  3.13127  3.15859  2.65882  1.94849  2.26031  5.26465  3.99400    190 t - - -
          2.68618  4.42225  2.77519  2.73123  3.46354  2.40513  3.72494  3.29354  2.67741  2.69355  4.24690  2.90347  2.73739  3.18146  2.89801  2.37887  2.77519  2.98518  4.58477  3.61503
          0.24003  4.05814  1.62906  0.61958  0.77255  0.56832  0.83581
    101   2.63176  4.74938  2.64639  1.83454  4.15682  3.24761  3.72821  3.45009  2.54596  3.15307  4.04363  2.90112  3.79471  2.91415  2.95468  2.67718  2.09612  3.13131  5.44100  4.11296    191 e - - -
          2.68618  4.42225  2.77519  2.73123  3.46354  2.40513  3.72494  3.29354  2.67741  2.69355  4.24690  2.90347  2.73739  3.18146  2.89801  2.37887  2.77519  2.98518  4.58477  3.61503
          0.03212  3.85023  4.57257  0.61958  0.77255  0.74230  0.64630
    102   2.88382  5.37950  1.38865  1.76661  4.66737  3.16126  3.71780  4.16506  2.73677  3.70434  4.57558  2.64287  3.78615  2.89294  3.31644  2.77960  3.17680  3.76240  5.86258  4.38373    192 d - - -
          2.68632  4.42239  2.77496  2.73137  3.46368  2.40501  3.72509  3.29304  2.67755  2.69369  4.24704  2.90361  2.73717  3.18160  2.89729  2.37901  2.77534  2.98532  4.58491  3.61517
          0.23942  1.59662  4.57257  1.47277  0.26044  0.61895  0.77330
    103   2.71193  4.28904  3.75751  3.22274  2.38628  2.93994  3.72961  2.73036  3.13731  2.11640  3.37715  3.50485  4.07207  3.39562  3.40784  2.97852  2.94761  2.54650  4.32747  2.15395    199 l - - -
          2.68618  4.42225  2.77519  2.73123  3.46354  2.40513  3.72494  3.29354  2.67741  2.69355  4.24690  2.90347  2.73739  3.18146  2.89801  2.37887  2.77519  2.98518  4.58477  3.61503
          0.02941  3.93681  4.65916  0.61958  0.77255  0.67777  0.70877
    104   3.19080  4.53965  4.67904  4.15609  3.16838  4.42863  4.78132  1.55250  3.98232  1.16472  3.00541  4.42522  4.67592  4.20638  4.15237  3.79781  3.43208  1.97294  5.19801  4.03302    200 l - - -
          2.68618  4.42225  2.77519  2.73123  3.46354  2.40513  3.72494  3.29354  2.67741  2.69355  4.24690  2.90347  2.73739  3.18146  2.89801  2.37887  2.77519  2.98518  4.58477  3.61503
          0.02941  3.93681  4.65916  0.61958  0.77255  0.67777  0.70877
    105   2.74592  4.51499  3.43287  3.34045  4.48158  0.63639  4.45679  4.09684  3.53047  3.74291  4.71917  3.59714  3.90819  3.84953  3.75946  2.91968  3.23216  3.61274  5.55974  4.58565    201 G - - -
          2.68618  4.42225  2.77519  2.73123  3.46354  2.40513  3.72494  3.29354  2.67741  2.69355  4.24690  2.90347  2.73739  3.18146  2.89801  2.37887  2.77519  2.98518  4.58477  3.61503
          0.02941  3.93681  4.65916  0.61958  0.77255  0.67777  0.70877
    106   2.74592  4.51499  3.43287  3.34045  4.48158  0.63639  4.45679  4.09684  3.53047  3.74291  4.71917  3.59714  3.90819  3.84953  3.75946  2.91968  3.23216  3.61274  5.55974  4.58565    202 G - - -
          2.68618  4.42225  2.77519  2.73123  3.46354  2.40513  3.72494  3.29354  2.67741  2.69355  4.24690  2.90347  2.73739  3.18146  2.89801  2.37887  2.77519  2.98518  4.58477  3.61503
          0.02941  3.93681  4.65916  0.61958  0.77255  0.67777  0.70877
    107   2.69113  5.00627  2.12243  2.24019  4.40882  3.22444  3.70658  3.86171  2.60461  3.44012  4.26658  1.84741  3.78430  2.86798  3.10927  2.67139  2.50780  3.46777  5.63431  4.22813    203 n - - -
          2.68618  4.42225  2.77519  2.73123  3.46354  2.40513  3.72494  3.29354  2.67741  2.69355  4.24690  2.90347  2.73739  3.18146  2.89801  2.37887  2.77519  2.98518  4.58477  3.61503
          0.02941  3.93681  4.65916  0.61958  0.77255  0.67777  0.70877
    108   2.74592  4.51499  3.43287  3.34045  4.48158  0.63639  4.45679  4.09684  3.53047  3.74291  4.71917  3.59714  3.90819  3.84953  3.75946  2.91968  3.23216  3.61274  5.55974  4.58565    204 G - - -
          2.68618  4.42225  2.77519  2.73123  3.46354  2.40513  3.72494  3.29354  2.67741  2.69355  4.24690  2.90347  2.73739  3.18146  2.89801  2.37887  2.77519  2.98518  4.58477  3.61503
          0.02941  3.93681  4.65916  0.61958  0.77255  0.67777  0.70877
    109   2.60250  4.58104  3.25251  2.75944  4.05091  3.34304  3.76601  3.38566  2.37487  3.04267  3.94068  3.15350  3.85731  2.96300  1.98669  2.71198  1.85707  3.07187  5.30690  4.05745    205 t - - -
          2.68618  4.42225  2.77519  2.73123  3.46354  2.40513  3.72494  3.29354  2.67741  2.69355  4.24690  2.90347  2.73739  3.18146  2.89801  2.37887  2.77519  2.98518  4.58477  3.61503
          0.02941  3.93681  4.65916  0.61958  0.77255  0.67777  0.70877
    110   1.59031  4.14253  3.31699  3.03894  4.27284  1.91099  4.15007  3.68236  3.13469  3.37022  4.19157  3.22597  3.64844  3.41247  3.46474  1.95502  2.67062  3.13572  5.60944  4.39043    206 a - - -
          2.68618  4.42225  2.77519  2.73123  3.46354  2.40513  3.72494  3.29354  2.67741  2.69355  4.24690  2.90347  2.73739  3.18146  2.89801  2.37887  2.77519  2.98518  4.58477  3.61503
          0.02941  3.93681  4.65916  0.61958  0.77255  0.67777  0.70877
    111   1.67008  4.23168  3.21690  2.90051  4.19945  2.36624  4.04104  3.59553  2.98006  3.27640  4.10964  3.17349  2.20070  3.28260  3.33834  2.41957  2.71001  3.11167  5.52772  4.28828    207 a - - -
          2.68618  4.42225  2.77519  2.73123  3.46354  2.40513  3.72494  3.29354  2.67741  2.69355  4.24690  2.90347  2.73739  3.18146  2.89801  2.37887  2.77519  2.98518  4.58477  3.61503
          0.02941  3.93681  4.65916  0.61958  0.77255  0.67777  0.70877
    112   2.87420  5.31829  1.33694  2.14262  4.58184  3.22076  3.73791  4.12400  2.69961  3.64761  4.51453  2.71645  3.82353  2.37374  3.23710  2.79125  3.16239  3.72825  5.79462  4.33146    208 d - - -
          2.68618  4.42225  2.77519  2.73123  3.46354  2.40513  3.72494  3.29354  2.67741  2.69355  4.24690  2.90347  2.73739  3.18146  2.89801  2.37887  2.77519  2.98518  4.58477  3.61503
          0.02941  3.93681  4.65916  0.61958  0.77255  0.67777  0.70877
    113   2.54132  4.70069  2.86883  2.46342  4.19783  2.72740  3.69284  3.63027  2.45543  3.21686  4.03308  2.52156  3.76922  2.85374  2.46418  2.03712  2.84086  3.24591  5.42325  4.10145    209 s - - -
          2.68619  4.42226  2.77521  2.73124  3.46355  2.40514  3.72496  3.29355  2.67742  2.69356  4.24691  2.90348  2.73741  3.18147  2.89802  2.37888  2.77521  2.98519  4.58478  3.61460
          0.11870  2.27834  4.65916  0.39678  1.11620  0.67777  0.70877
    114   2.68316  4.81216  3.04371  2.53649  4.14858  3.42140  3.63132  3.54288  2.23088  3.12042  3.96817  3.01057  3.85122  2.17489  2.26429  2.72375  2.23985  3.22216  5.32773  4.04512    211 q - - -
          2.68618  4.42225  2.77519  2.73123  3.46354  2.40513  3.72494  3.29354  2.67741  2.69355  4.24690  2.90347  2.73739  3.18146  2.89801  2.37887  2.77519  2.98518  4.58477  3.61503
          0.02941  3.93681  4.65916  0.61958  0.77255  0.67777  0.70877
    115   2.85887  4.38373  4.21421  3.87938  3.59732  3.79026  4.67005  2.04801  3.74814  2.27324  3.55278  4.05886  4.34722  4.10333  3.95443  3.29788  3.21888  0.94757  5.39261  4.12819    212 v - - -
          2.68618  4.42225  2.77519  2.73123  3.46354  2.40513  3.72494  3.29354  2.67741  2.69355  4.24690  2.90347  2.73739  3.18146  2.89801  2.37887  2.77519  2.98518  4.58477  3.61503
          0.02941  3.93681  4.65916  0.61958  0.77255  0.67777  0.70877
    116   2.46931  4.48779  2.92117  2.64671  4.13057  3.14621  3.87875  3.50562  2.72966  3.21334  4.08380  2.09539  3.76944  3.09617  3.10346  2.57958  1.76624  3.12051  5.45222  4.14453    213 t - - -
          2.68618  4.42225  2.77519  2.73123  3.46354  2.40513  3.72494  3.29354  2.67741  2.69355  4.24690  2.90347  2.73739  3.18146  2.89801  2.37887  2.77519  2.98518  4.58477  3.61503
          0.02941  3.93681  4.65916  0.61958  0.77255  0.67777  0.70877
    117   2.26326  4.18455  3.35344  3.05708  4.10717  2.99195  4.11743  3.40843  3.05148  3.18797  4.07201  3.26344  3.70809  3.39591  3.35366  2.02691  1.40712  2.97773  5.48795  4.24895    214 t - - -
          2.68618  4.42225  2.77519  2.73123  3.46354  2.40513  3.72494  3.29354  2.67741  2.69355  4.24690  2.90347  2.73739  3.18146  2.89801  2.37887  2.77519  2.98518  4.58477  3.61503
          0.02941  3.93681  4.65916  0.61958  0.77255  0.67777  0.70877
    118   2.74592  4.51499  3.43287  3.34045  4.48158  0.63639  4.45679  4.09684  3.53047  3.74291  4.71917  3.59714  3.90819  3.84953  3.75946  2.91968  3.23216  3.61274  5.55974  4.58565    215 G - - -
          2.68618  4.42225  2.77519  2.73123  3.46354  2.40513  3.72494  3.29354  2.67741  2.69355  4.24690  2.90347  2.73739  3.18146  2.89801  2.37887  2.77519  2.98518  4.58477  3.61503
          0.02941  3.93681  4.65916  0.61958  0.77255  0.67777  0.70877
    119   2.83777  4.58441  3.45190  3.30022  4.28986  3.26828  4.37239  3.85180  3.36301  3.47168  4.52429  3.60044  0.71625  3.74984  3.60126  3.00728  3.28440  3.48984  5.45879  4.41141    216 p - - -
          2.68618  4.42225  2.77519  2.73123  3.46354  2.40513  3.72494  3.29354  2.67741  2.69355  4.24690  2.90347  2.73739  3.18146  2.89801  2.37887  2.77519  2.98518  4.58477  3.61503
          0.02941  3.93681  4.65916  0.61958  0.77255  0.67777  0.70877
    120   3.34056  4.72349  4.32689  4.05368  0.91206  4.01513  3.90636  2.85640  3.95910  2.21168  3.57711  4.09184  4.47234  4.10938  4.06294  3.60714  3.64175  2.85181  4.13651  2.49553    217 f - - -
          2.68618  4.42225  2.77519  2.73123  3.46354  2.40513  3.72494  3.29354  2.67741  2.69355  4.24690  2.90347  2.73739  3.18146  2.89801  2.37887  2.77519  2.98518  4.58477  3.61503
          0.02941  3.93681  4.65916  0.61958  0.77255  0.67777  0.70877
    121   0.92489  4.22456  3.52821  3.32253  4.11671  3.04736  4.33694  3.25188  3.34045  3.13051  4.15534  3.45579  3.79267  3.67574  3.58650  2.57434  2.85615  2.89515  5.53744  4.34486    218 a - - -
          2.68618  4.42225  2.77519  2.73123  3.46354  2.40513  3.72494  3.29354  2.67741  2.69355  4.24690  2.90347  2.73739  3.18146  2.89801  2.37887  2.77519  2.98518  4.58477  3.61503
          0.02941  3.93681  4.65916  0.61958  0.77255  0.67777  0.70877
    122   2.56154  4.58290  3.05251  2.55716  3.82295  2.51621  3.67550  3.27031  2.48252  2.91155  3.76299  3.02721  3.81587  2.88006  2.53866  2.36743  2.82095  2.97201  5.15449  3.10311    219 s - - -
          2.68626  4.42233  2.77528  2.73131  3.46362  2.40469  3.72503  3.29362  2.67749  2.69363  4.24698  2.90333  2.73748  3.18154  2.89766  2.37895  2.77528  2.98526  4.58485  3.61511
          0.21520  1.69202  4.65916  1.04384  0.43402  0.49197  0.94525
    123   3.66233  4.96763  4.38680  4.14147  2.88085  3.94811  4.14752  3.69790  3.86179  3.05904  4.32245  4.25403  4.48210  4.23972  3.95618  3.86410  3.97297  3.59325  0.58163  2.87386    224 W - - -
          2.68637  4.42244  2.77538  2.73069  3.46373  2.40532  3.72513  3.29373  2.67760  2.69321  4.24709  2.90344  2.73758  3.18165  2.89819  2.37893  2.77538  2.98397  4.58496  3.61478
          0.44733  1.43540  2.09845  1.45314  0.26636  0.56832  0.83581
    124   2.65231  4.52050  3.34348  2.77415  3.52106  3.49983  3.68384  3.12849  2.43627  2.77332  3.66857  3.18607  3.90917  2.96142  2.14926  2.43556  2.89181  2.87392  2.82290  3.57073    231 r - - -
          2.68618  4.42225  2.77519  2.73123  3.46354  2.40513  3.72494  3.29354  2.67741  2.69355  4.24690  2.90347  2.73739  3.18146  2.89801  2.37887  2.77519  2.98518  4.58477  3.61503
          0.02941  3.93681  4.65916  0.61958  0.77255  0.67777  0.70877
    125   2.52454  4.29432  3.48299  3.09815  3.66167  1.88598  4.06644  1.94871  3.05113  2.64171  3.66379  3.40262  3.92130  3.39891  3.35504  2.75507  2.88121  2.49529  5.16960  3.91123    232 g - - -
          2.68618  4.42225  2.77519  2.73123  3.46354  2.40513  3.72494  3.29354  2.67741  2.69355  4.24690  2.90347  2.73739  3.18146  2.89801  2.37887  2.77519  2.98518  4.58477  3.61503
          0.02941  3.93681  4.65916  0.61958  0.77255  0.67777  0.70877
    126   2.56384  4.44700  3.27508  2.73527  3.68022  3.42388  3.73956  3.04458  2.54418  2.71569  2.57997  3.15758  3.86274  2.98419  2.51568  2.16643  2.82575  2.78944  5.06196  3.80027    233 s - - -
          2.68618  4.42225  2.77519  2.73123  3.46354  2.40513  3.72494  3.29354  2.67741  2.69355  4.24690  2.90347  2.73739  3.18146  2.89801  2.37887  2.77519  2.98518  4.58477  3.61503
          0.02941  3.93681  4.65916  0.61958  0.77255  0.67777  0.70877
    127   2.52204  4.48169  3.07331  2.65954  3.77015  2.08005  2.94228  3.25349  2.63483  2.92356  3.80015  3.08781  3.81483  3.01227  3.00900  2.64276  2.82956  2.51393  5.15019  3.82450    234 g - - -
          2.68618  4.42225  2.77519  2.73123  3.46354  2.40513  3.72494  3.29354  2.67741  2.69355  4.24690  2.90347  2.73739  3.18146  2.89801  2.37887  2.77519  2.98518  4.58477  3.61503
          0.02941  3.93681  4.65916  0.61958  0.77255  0.67777  0.70877
    128   2.53008  4.33696  3.33462  2.80008  2.57032  3.43368  3.76575  2.90999  2.70758  2.61013  3.50773  3.20508  3.86828  3.06531  2.66806  2.41158  2.47233  2.66470  4.93166  3.65459    235 s - - -
          2.68618  4.42225  2.77519  2.73123  3.46354  2.40513  3.72494  3.29354  2.67741  2.69355  4.24690  2.90347  2.73739  3.18146  2.89801  2.37887  2.77519  2.98518  4.58477  3.61503
          0.02941  3.93681  4.65916  0.61958  0.77255  0.67777  0.70877
    129   2.65514  4.23044  3.90824  3.37977  2.73239  3.68167  4.13646  2.27766  3.29425  2.20589  3.30763  3.66147  4.11707  3.57179  3.56347  3.00661  2.19726  1.72882  4.94735  3.69526    236 v - - -
          2.68618  4.42225  2.77519  2.73123  3.46354  2.40513  3.72494  3.29354  2.67741  2.69355  4.24690  2.90347  2.73739  3.18146  2.89801  2.37887  2.77519  2.98518  4.58477  3.61503
          0.02941  3.93681  4.65916  0.61958  0.77255  0.49197  0.94525
    130   2.62920  4.90155  2.54410  2.40152  4.26142  3.36353  3.64409  3.69272  2.38586  3.25614  4.05715  2.91943  3.80944  2.78178  1.98516  2.37250  2.54917  3.32288  5.45000  4.10163    237 r - - -
          2.68618  4.42225  2.77519  2.73123  3.46354  2.40513  3.72494  3.29354  2.67741  2.69355  4.24690  2.90347  2.73739  3.18146  2.89801  2.37887  2.77519  2.98518  4.58477  3.61503
          0.02601  4.05814  4.78049  0.61958  0.77255  0.56832  0.83581
    131   2.60016  4.90763  2.55790  2.36807  4.24615  3.35816  3.62027  3.68678  2.38816  3.24384  4.03319  2.89490  2.93449  2.75084  2.33247  2.37513  2.55633  3.31163  5.43903  4.07691    238 r - - -
          2.68618  4.42225  2.77519  2.73123  3.46354  2.40513  3.72494  3.29354  2.67741  2.69355  4.24690  2.90347  2.73739  3.18146  2.89801  2.37887  2.77519  2.98518  4.58477  3.61503
          0.02601  4.05814  4.78049  0.61958  0.77255  0.56832  0.83581
    132   2.61108  4.70768  3.06750  2.62485  4.24238  2.70738  3.77168  3.66687  2.46165  3.25653  4.08813  3.07327  2.04347  2.94178  2.12140  2.67961  2.91727  3.28922  5.44637  4.16421    239 p - - -
          2.68618  4.42225  2.77519  2.73123  3.46354  2.40513  3.72494  3.29354  2.67741  2.69355  4.24690  2.90347  2.73739  3.18146  2.89801  2.37887  2.77519  2.98518  4.58477  3.61503
          0.02601  4.05814  4.78049  0.61958  0.77255  0.56832  0.83581
    133   2.40380  5.20799  2.18244  1.99425  4.53159  2.39830  3.68678  4.00921  2.56284  3.52906  4.32688  2.26620  3.81774  2.82597  3.09213  2.70256  3.01862  3.60115  5.70368  4.27282    240 e - - -
          2.68618  4.42225  2.77519  2.73123  3.46354  2.40513  3.72494  3.29354  2.67741  2.69355  4.24690  2.90347  2.73739  3.18146  2.89801  2.37887  2.77519  2.98518  4.58477  3.61503
          0.02601  4.05814  4.78049  0.61958  0.77255  0.56832  0.83581
    134   2.57879  4.24054  3.72202  3.22115  2.39155  2.18603  3.99261  2.66002  3.16109  2.43947  3.43505  3.50639  4.00335  3.44044  3.44808  2.85407  2.87655  2.05203  4.84794  3.53323    241 v - - -
          2.68618  4.42225  2.77519  2.73123  3.46354  2.40513  3.72494  3.29354  2.67741  2.69355  4.24690  2.90347  2.73739  3.18146  2.89801  2.37887  2.77519  2.98518  4.58477  3.61503
          0.02601  4.05814  4.78049  0.61958  0.77255  0.56832  0.83581
    135   3.20421  4.52524  4.83614  4.29123  3.28314  4.51013  4.90500  1.74146  4.16513  1.15162  3.08174  4.53645  4.74438  4.33877  4.32162  3.86522  3.44257  1.61231  5.30686  4.18820    242 l - - -
          2.68618  4.42225  2.77519  2.73123  3.46354  2.40513  3.72494  3.29354  2.67741  2.69355  4.24690  2.90347  2.73739  3.18146  2.89801  2.37887  2.77519  2.98518  4.58477  3.61503
          0.02601  4.05814  4.78049  0.61958  0.77255  0.56832  0.83581
    136   2.70430  4.62852  3.37312  2.79079  3.88458  3.53340  3.76123  2.66492  2.39714  2.83453  3.76831  3.21482  3.95149  2.96654  1.69672  2.82766  2.54857  2.87814  5.21125  3.96176    243 r - - -
          2.68618  4.42225  2.77519  2.73123  3.46354  2.40513  3.72494  3.29354  2.67741  2.69355  4.24690  2.90347  2.73739  3.18146  2.89801  2.37887  2.77519  2.98518  4.58477  3.61503
          0.02601  4.05814  4.78049  0.61958  0.77255  0.56832  0.83581
    137   2.82369  5.08744  2.18388  2.44754  4.42855  3.41148  3.71595  3.90337  2.38720  3.43566  4.27386  2.96601  3.89731  2.86734  1.49115  2.80899  3.07419  3.53813  5.55163  4.22197    244 r - - -
          2.68618  4.42225  2.77519  2.73123  3.46354  2.40513  3.72494  3.29354  2.67741  2.69355  4.24690  2.90347  2.73739  3.18146  2.89801  2.37887  2.77519  2.98518  4.58477  3.61503
          0.02601  4.05814  4.78049  0.61958  0.77255  0.56832  0.83581
    138   2.65452  4.96553  2.88710  2.18711  4.27127  3.40492  3.60676  3.70315  2.31127  3.24928  4.04511  2.91220  3.81618  2.25282  2.46425  2.40700  2.44105  3.34049  5.43228  4.08508    245 e - - -
          2.68618  4.42225  2.77519  2.73123  3.46354  2.40513  3.72494  3.29354  2.67741  2.69355  4.24690  2.90347  2.73739  3.18146  2.89801  2.37887  2.77519  2.98518  4.58477  3.61503
          0.02601  4.05814  4.78049  0.61958  0.77255  0.56832  0.83581
    139   2.80591  4.34977  3.97225  3.43698  2.26034  3.83252  4.06009  2.52906  3.33691  1.52321  3.19019  3.72493  2.83912  3.59135  3.58365  3.13670  3.05045  2.45416  4.71412  3.37030    246 l - - -
          2.68618  4.42225  2.77519  2.73123  3.46354  2.40513  3.72494  3.29354  2.67741  2.69355  4.24690  2.90347  2.73739  3.18146  2.89801  2.37887  2.77519  2.98518  4.58477  3.61503
          0.02601  4.05814  4.78049  0.61958  0.77255  0.43739  1.03766
    140   3.02312  4.76440  3.74969  3.68617  4.80803  0.42013  4.78264  4.47894  3.90250  4.09742  5.08095  3.91507  4.16325  4.20649  4.10238  3.20377  3.52458  3.95671  5.82624  4.92148    247 G - - -
          2.68618  4.42225  2.77519  2.73123  3.46354  2.40513  3.72494  3.29354  2.67741  2.69355  4.24690  2.90347  2.73739  3.18146  2.89801  2.37887  2.77519  2.98518  4.58477  3.61503
          0.02410  4.13350  4.85585  0.61958  0.77255  0.48576  0.95510
    141   1.87650  4.45257  3.28346  2.76928  3.66737  3.45884  3.11844  3.06081  2.71195  2.23394  3.63396  3.19866  3.90128  3.06606  3.08655  2.45090  2.84808  2.79998  5.07056  3.79630    248 a - - -
          2.68618  4.42225  2.77519  2.73123  3.46354  2.40513  3.72494  3.29354  2.67741  2.69355  4.24690  2.90347  2.73739  3.18146  2.89801  2.37887  2.77519  2.98518  4.58477  3.61503
          0.02410  4.13350  4.85585  0.61958  0.77255  0.48576  0.95510
    142   1.28351  4.29344  3.40893  3.08177  4.32793  2.46249  4.19257  3.73219  3.14829  3.41138  4.23736  3.31340  2.25381  3.44114  3.49694  2.49692  2.79337  3.22292  5.65846  4.43091    249 a - - -
          2.68620  4.42227  2.77503  2.73125  3.46356  2.40515  3.72497  3.29356  2.67743  2.69357  4.24692  2.90349  2.73742  3.18149  2.89781  2.37889  2.77522  2.98521  4.58479  3.61505
          0.18089  2.46402  2.52101  0.65231  0.73572  0.48576  0.95510
    143   2.07275  4.26811  3.42825  2.98091  3.91476  2.08682  4.00927  3.22649  2.97285  2.97410  3.84311  3.27665  2.89110  3.28073  3.32817  2.55276  2.76150  2.10666  5.30852  4.07277    252 a - - -
          2.68618  4.42225  2.77519  2.73123  3.46354  2.40513  3.72494  3.29354  2.67741  2.69355  4.24690  2.90347  2.73739  3.18146  2.89801  2.37887  2.77519  2.98518  4.58477  3.61503
          0.02601  4.05814  4.78049  0.61958  0.77255  0.56832  0.83581
    144   2.40702  4.30445  3.38659  2.91641  3.86887  2.44507  3.95269  3.18546  2.89738  2.92476  3.79506  3.24816  2.49319  3.21591  3.26264  2.58057  2.37825  2.14194  5.26031  4.01712    253 v - - -
          2.68618  4.42225  2.77519  2.73123  3.46354  2.40513  3.72494  3.29354  2.67741  2.69355  4.24690  2.90347  2.73739  3.18146  2.89801  2.37887  2.77519  2.98518  4.58477  3.61503
          0.02601  4.05814  4.78049  0.61958  0.77255  0.56832  0.83581
    145   2.17285  4.47729  3.20538  2.71514  4.05542  3.24449  3.82984  3.44649  2.64681  3.09671  3.93131  3.11979  3.79323  3.02714  2.58691  1.91382  2.14660  3.07617  5.35974  4.08435    254 s - - -
          2.68618  4.42225  2.77519  2.73123  3.46354  2.40513  3.72494  3.29354  2.67741  2.69355  4.24690  2.90347  2.73739  3.18146  2.89801  2.37887  2.77519  2.98518  4.58477  3.61503
          0.02601  4.05814  4.78049  0.61958  0.77255  0.56832  0.83581
    146   3.36941  4.77881  4.48687  4.13136  3.21624  4.21602  4.72917  2.43430  3.89733  0.67622  3.18796  4.38878  4.62188  4.22090  4.04147  3.81431  3.65656  2.51913  5.15893  3.92385    255 L - - -
          2.68618  4.42225  2.77519  2.73123  3.46354  2.40513  3.72494  3.29354  2.67741  2.69355  4.24690  2.90347  2.73739  3.18146  2.89801  2.37887  2.77519  2.98518  4.58477  3.61503
          0.02601  4.05814  4.78049  0.61958  0.77255  0.56832  0.83581
    147   3.01643  4.73876  3.64431  3.51291  4.48593  3.41595  4.57196  4.08308  3.58689  3.68813  4.74838  3.79914  0.54491  3.96993  3.80818  3.19055  3.47332  3.70658  5.61774  4.61031    256 P - - -
          2.68618  4.42225  2.77519  2.73123  3.46354  2.40513  3.72494  3.29354  2.67741  2.69355  4.24690  2.90347  2.73739  3.18146  2.89801  2.37887  2.77519  2.98518  4.58477  3.61503
          0.02601  4.05814  4.78049  0.61958  0.77255  0.56832  0.83581
    148   2.52309  4.36720  3.60425  3.36982  4.14400  3.19911  4.37152  3.29426  3.31647  3.15105  4.19274  3.54594  3.91897  3.70280  3.56354  2.72685  0.89196  2.96883  5.56520  4.36186    257 t - - -
          2.68618  4.42225  2.77519  2.73123  3.46354  2.40513  3.72494  3.29354  2.67741  2.69355  4.24690  2.90347  2.73739  3.18146  2.89801  2.37887  2.77519  2.98518  4.58477  3.61503
          0.02601  4.05814  4.78049  0.61958  0.77255  0.56832  0.83581
    149   2.15300  4.82001  2.98046  2.47649  4.16080  3.39590  3.65334  3.57498  2.36573  3.15774  3.97621  2.97595  2.72521  2.35802  2.47468  2.66220  2.87853  3.23188  5.37303  4.05471    258 a - - -
          2.68618  4.42225  2.77519  2.73123  3.46354  2.40513  3.72494  3.29354  2.67741  2.69355  4.24690  2.90347  2.73739  3.18146  2.89801  2.37887  2.77519  2.98518  4.58477  3.61503
          0.02601  4.05814  4.78049  0.61958  0.77255  0.56832  0.83581
    150   1.83827  4.89296  2.16466  2.38313  4.27474  3.32335  3.69687  3.69692  2.50791  3.28741  4.10366  2.90534  3.81485  2.84809  2.56779  2.65742  2.91674  3.32847  5.50030  4.14115    259 a - - -
          2.68618  4.42225  2.77519  2.73123  3.46354  2.40513  3.72494  3.29354  2.67741  2.69355  4.24690  2.90347  2.73739  3.18146  2.89801  2.37887  2.77519  2.98518  4.58477  3.61503
          0.02601  4.05814  4.78049  0.61958  0.77255  0.56832  0.83581
    151   2.67041  5.00328  2.41860  1.81724  4.26994  3.36392  3.63588  2.84798  2.44203  3.26970  4.07522  2.85865  3.81016  2.47951  2.92353  2.65708  2.91013  3.34371  5.47952  4.10256    260 e - - -
          2.68618  4.42225  2.77519  2.73123  3.46354  2.40513  3.72494  3.29354  2.67741  2.69355  4.24690  2.90347  2.73739  3.18146  2.89801  2.37887  2.77519  2.98518  4.58477  3.61503
          0.02601  4.05814  4.78049  0.61958  0.77255  0.56832  0.83581
    152   3.15352  4.45608  4.86012  4.32514  3.42429  4.51165  4.96139  1.55328  4.21278  1.53460  3.22553  4.55263  4.76528  4.41624  4.38185  3.87249  3.39828  1.28768  5.40548  4.25192    261 v - - -
          2.68618  4.42225  2.77519  2.73123  3.46354  2.40513  3.72494  3.29354  2.67741  2.69355  4.24690  2.90347  2.73739  3.18146  2.89801  2.37887  2.77519  2.98518  4.58477  3.61503
          0.02601  4.05814  4.78049  0.61958  0.77255  0.56832  0.83581
    153   2.71600  4.94162  1.61306  2.36399  4.42408  3.25499  3.82703  3.79753  2.75496  3.45678  4.31640  2.89155  3.84445  3.00337  3.25311  2.72647  1.89803  3.41926  5.68760  4.30209    262 d - - -
          2.68618  4.42225  2.77519  2.73123  3.46354  2.40513  3.72494  3.29354  2.67741  2.69355  4.24690  2.90347  2.73739  3.18146  2.89801  2.37887  2.77519  2.98518  4.58477  3.61503
          0.02601  4.05814  4.78049  0.61958  0.77255  0.56832  0.83581
    154   1.60009  4.39763  3.10606  2.77832  4.29021  2.28667  3.99019  3.72127  2.90051  3.35733  4.17220  2.53133  3.74672  3.19825  3.30504  2.14438  2.78893  3.23893  5.58885  4.31286    263 a - - -
          2.68618  4.42225  2.77519  2.73123  3.46354  2.40513  3.72494  3.29354  2.67741  2.69355  4.24690  2.90347  2.73739  3.18146  2.89801  2.37887  2.77519  2.98518  4.58477  3.61503
          0.02601  4.05814  4.78049  0.61958  0.77255  0.56832  0.83581
    155   2.33914  2.66046  4.21757  3.66807  3.37852  3.76667  4.28234  2.17321  3.54928  1.92409  3.31924  3.85572  4.19941  3.79371  3.74932  3.10235  2.95417  1.66583  4.98918  3.79376    264 v - - -
          2.68618  4.42225  2.77519  2.73123  3.46354  2.40513  3.72494  3.29354  2.67741  2.69355  4.24690  2.90347  2.73739  3.18146  2.89801  2.37887  2.77519  2.98518  4.58477  3.61503
          0.02601  4.05814  4.78049  0.61958  0.77255  0.56832  0.83581
    156   3.30743  4.62847  4.86946  4.34179  3.18341  4.57339  4.92122  1.60920  4.16901  0.99953  3.00001  4.59723  4.78691  4.34673  4.30850  3.94885  3.54346  2.07009  5.25778  4.12732    265 l - - -
          2.68618  4.42225  2.77519  2.73123  3.46354  2.40513  3.72494  3.29354  2.67741  2.69355  4.24690  2.90347  2.73739  3.18146  2.89801  2.37887  2.77519  2.98518  4.58477  3.61503
          0.02601  4.05814  4.78049  0.61958  0.77255  0.56832  0.83581
    157   1.96105  4.61595  3.07898  2.59071  4.05717  3.32471  3.74203  3.45072  2.52420  3.08448  3.91700  2.63188  3.81499  2.92081  2.54324  2.62454  2.22707  3.10637  5.33724  4.04183    266 a - - -
          2.68618  4.42225  2.77519  2.73123  3.46354  2.40513  3.72494  3.29354  2.67741  2.69355  4.24690  2.90347  2.73739  3.18146  2.89801  2.37887  2.77519  2.98518  4.58477  3.61503
          0.02601  4.05814  4.78049  0.61958  0.77255  0.56832  0.83581
    158   2.66289  5.00404  2.10355  2.35143  4.28519  3.38996  3.61090  3.73341  2.34649  2.85276  4.07260  2.88585  3.81210  2.46526  2.37284  2.65036  2.89589  3.36763  5.45737  4.09100    267 d - - -
          2.68620  4.42227  2.77522  2.73125  3.46356  2.40515  3.72497  3.29356  2.67743  2.69322  4.24692  2.90349  2.73742  3.18149  2.89803  2.37889  2.77522  2.98521  4.58479  3.61505
          0.18988  1.80453  4.78049  0.29232  1.37251  0.56832  0.83581
    159   2.33295  4.32933  3.24399  2.88311  4.25856  2.47528  4.03405  3.68016  2.94459  3.32987  4.14804  3.19105  1.86101  3.25470  3.32464  2.12071  2.30157  3.19492  5.56998  4.31440    269 p - - -
          2.68618  4.42225  2.77519  2.73123  3.46354  2.40513  3.72494  3.29354  2.67741  2.69355  4.24690  2.90347  2.73739  3.18146  2.89801  2.37887  2.77519  2.98518  4.58477  3.61503
          0.02601  4.05814  4.78049  0.61958  0.77255  0.56832  0.83581
    160   2.54493  4.40212  3.36143  2.82292  3.71222  3.41801  3.82164  3.00761  2.68439  2.75274  3.63984  3.22370  3.88374  3.08039  2.45915  2.41305  2.48348  1.99264  5.10373  3.85637    270 v - - -
          2.68618  4.42225  2.77519  2.73123  3.46354  2.40513  3.72494  3.29354  2.67741  2.69355  4.24690  2.90347  2.73739  3.18146  2.89801  2.37887  2.77519  2.98518  4.58477  3.61503
          0.02601  4.05814  4.78049  0.61958  0.77255  0.56832  0.83581
    161   3.52570  4.93905  4.11732  3.88491  2.32420  4.05033  3.72094  3.51022  3.73732  2.91527  4.16657  3.95932  4.52142  3.99808  3.88141  3.64246  3.81417  3.39000  3.97389  0.70522    271 y - - -
          2.68618  4.42225  2.77519  2.73123  3.46354  2.40513  3.72494  3.29354  2.67741  2.69355  4.24690  2.90347  2.73739  3.18146  2.89801  2.37887  2.77519  2.98518  4.58477  3.61503
          0.15074  4.05814  2.09845  0.61958  0.77255  0.56832  0.83581
    162   3.05908  5.19682  0.83000  2.37607  4.58256  3.25972  3.98828  4.18545  3.08467  3.78236  4.76193  2.93565  3.91708  3.22759  3.60957  3.01423  3.39904  3.81781  5.73864  4.44492    272 d - - -
          2.68618  4.42225  2.77519  2.73123  3.46354  2.40513  3.72494  3.29354  2.67741  2.69355  4.24690  2.90347  2.73739  3.18146  2.89801  2.37887  2.77519  2.98518  4.58477  3.61503
          0.02941  3.93681  4.65916  0.61958  0.77255  0.67777  0.70877
    163   2.21909  4.40021  3.22865  2.73329  3.75921  3.33642  3.79815  3.01842  2.67193  2.77331  3.67087  3.14760  3.82779  2.61244  3.04631  2.64583  2.17433  2.39983  5.14971  3.88978    273 t - - -
          2.68618  4.42225  2.77519  2.73123  3.46354  2.40513  3.72494  3.29354  2.67741  2.69355  4.24690  2.90347  2.73739  3.18146  2.89801  2.37887  2.77519  2.98518  4.58477  3.61503
          0.02941  3.93681  4.65916  0.61958  0.77255  0.67777  0.70877
    164   2.78405  5.23060  1.78396  1.89436  4.55839  3.22385  3.69431  4.03966  2.62894  3.57214  4.39618  2.71534  3.79378  2.85014  3.17422  2.03319  3.06246  3.63389  5.75234  4.30383    274 d - - -
          2.68618  4.42225  2.77519  2.73123  3.46354  2.40513  3.72494  3.29354  2.67741  2.69355  4.24690  2.90347  2.73739  3.18146  2.89801  2.37887  2.77519  2.98518  4.58477  3.61503
          0.02941  3.93681  4.65916  0.61958  0.77255  0.67777  0.70877
    165   2.83777  4.58441  3.45190  3.30022  4.28986  3.26828  4.37239  3.85180  3.36301  3.47168  4.52429  3.60044  0.71625  3.74984  3.60126  3.00728  3.28440  3.48984  5.45879  4.41141    275 p - - -
          2.68618  4.42225  2.77519  2.73123  3.46354  2.40513  3.72494  3.29354  2.67741  2.69355  4.24690  2.90347  2.73739  3.18146  2.89801  2.37887  2.77519  2.98518  4.58477  3.61503
          0.02941  3.93681  4.65916  0.61958  0.77255  0.67777  0.70877
    166   3.44359  4.79523  4.19027  3.91227  2.73361  3.80281  3.98010  3.46993  3.63309  2.85371  4.10075  4.04833  4.32592  4.01738  3.75012  3.64668  3.74725  3.36205  0.76497  2.73235    276 w - - -
          2.68618  4.42225  2.77519  2.73123  3.46354  2.40513  3.72494  3.29354  2.67741  2.69355  4.24690  2.90347  2.73739  3.18146  2.89801  2.37887  2.77519  2.98518  4.58477  3.61503
          0.02941  3.93681  4.65916  0.61958  0.77255  0.67777  0.70877
    167   2.80949  5.14120  1.82072  2.24193  4.17470  3.28011  2.03136  3.92388  2.60967  3.46023  4.31744  2.79668  3.83065  2.88740  3.09885  2.76336  3.08051  3.55609  5.47496  4.00500    277 d - - -
          2.68618  4.42225  2.77519  2.73123  3.46354  2.40513  3.72494  3.29354  2.67741  2.69355  4.24690  2.90347  2.73739  3.18146  2.89801  2.37887  2.77519  2.98518  4.58477  3.61503
          0.02941  3.93681  4.65916  0.61958  0.77255  0.67777  0.70877
    168   2.51519  4.47302  3.09038  2.65056  3.68558  3.31211  3.74688  3.22764  2.64843  2.88724  3.76000  3.08390  2.56604  2.99967  3.03924  2.07248  2.81385  2.92532  5.08534  2.97343    278 s - - -
          2.68618  4.42225  2.77519  2.73123  3.46354  2.40513  3.72494  3.29354  2.67741  2.69355  4.24690  2.90347  2.73739  3.18146  2.89801  2.37887  2.77519  2.98518  4.58477  3.61503
          0.02941  3.93681  4.65916  0.61958  0.77255  0.67777  0.70877
    169   2.52066  4.56941  3.09880  2.64024  4.12712  2.29415  3.74807  3.52027  2.44060  3.14217  3.98396  3.06191  3.79223  2.93009  2.09097  2.61238  2.40810  3.15254  5.36550  4.09397    279 r - - -
          2.68618  4.42225  2.77519  2.73123  3.46354  2.40513  3.72494  3.29354  2.67741  2.69355  4.24690  2.90347  2.73739  3.18146  2.89801  2.37887  2.77519  2.98518  4.58477  3.61503
          0.02941  3.93681  4.65916  0.61958  0.77255  0.67777  0.70877
    170   1.59089  4.14089  3.36985  3.09603  4.21642  2.92316  4.17310  3.56471  3.14724  3.31346  4.16880  3.26290  3.66785  3.44987  3.45443  1.44772  2.68758  3.06383  5.58009  4.35280    280 s - - -
          2.68587  4.42228  2.77523  2.73127  3.46357  2.40516  3.72498  3.29357  2.67744  2.69358  4.24693  2.90350  2.73724  3.18150  2.89804  2.37890  2.77523  2.98522  4.58480  3.61506
          0.32758  1.30986  4.65916  0.23115  1.57802  0.49197  0.94525
    171   2.36896  5.16190  1.71541  2.23143  4.58004  2.67308  3.74065  4.06091  2.65612  3.59123  4.39999  2.22208  3.82242  2.89112  3.19332  2.71425  3.04849  3.63511  5.76887  4.33508    282 d - - -
          2.68618  4.42225  2.77519  2.73123  3.46354  2.40513  3.72494  3.29354  2.67741  2.69355  4.24690  2.90347  2.73739  3.18146  2.89801  2.37887  2.77519  2.98518  4.58477  3.61503
          0.02601  4.05814  4.78049  0.61958  0.77255  0.56832  0.83581
    172   2.32835  4.33421  3.18231  2.88729  4.36634  1.78612  4.08305  3.81426  3.01089  3.45178  4.26272  3.18754  2.45212  3.30498  3.39073  1.80324  2.77852  3.27972  5.66419  4.40578    283 g - - -
          2.68618  4.42225  2.77519  2.73123  3.46354  2.40513  3.72494  3.29354  2.67741  2.69355  4.24690  2.90347  2.73739  3.18146  2.89801  2.37887  2.77519  2.98518  4.58477  3.61503
          0.02601  4.05814  4.78049  0.61958  0.77255  0.56832  0.83581
    173   3.23948  4.60585  4.62414  4.15845  1.27848  4.30603  4.20142  2.03995  4.01802  1.82584  3.19145  4.25977  4.61312  4.14544  4.14053  3.67454  3.48580  2.39356  4.46819  2.92472    284 f - - -
          2.68618  4.42225  2.77519  2.73123  3.46354  2.40513  3.72494  3.29354  2.67741  2.69355  4.24690  2.90347  2.73739  3.18146  2.89801  2.37887  2.77519  2.98518  4.58477  3.61503
          0.02601  4.05814  4.78049  0.61958  0.77255  0.56832  0.83581
    174   2.76109  4.76994  3.37378  2.83068  4.25786  3.46640  3.77038  3.59985  2.24521  3.20440  4.10106  3.22053  3.95249  2.94504  1.38913  2.84492  2.30569  3.27991  5.40782  4.18031    285 r - - -
          2.68618  4.42225  2.77519  2.73123  3.46354  2.40513  3.72494  3.29354  2.67741  2.69355  4.24690  2.90347  2.73739  3.18146  2.89801  2.37887  2.77519  2.98518  4.58477  3.61503
          0.02601  4.05814  4.78049  0.61958  0.77255  0.56832  0.83581
    175   2.57740  4.68176  2.73505  2.55919  4.36412  3.16583  3.92502  3.90754  2.81205  3.52053  4.36454  1.43025  3.81705  3.13090  3.22428  2.04005  2.96734  3.44491  5.65014  4.28364    286 n - - -
          2.68618  4.42225  2.77519  2.73123  3.46354  2.40513  3.72494  3.29354  2.67741  2.69355  4.24690  2.90347  2.73739  3.18146  2.89801  2.37887  2.77519  2.98518  4.58477  3.61503
          0.02601  4.05814  4.78049  0.61958  0.77255  0.56832  0.83581
    176   2.70873  4.86192  3.10480  2.53715  3.99820  3.49576  2.80643  3.52772  2.07605  3.10226  3.93775  3.02692  3.87996  2.07155  2.61971  2.74066  2.92579  3.21610  3.61455  3.89872    287 q - - -
          2.68618  4.42225  2.77519  2.73123  3.46354  2.40513  3.72494  3.29354  2.67741  2.69355  4.24690  2.90347  2.73739  3.18146  2.89801  2.37887  2.77519  2.98518  4.58477  3.61503
          0.02601  4.05814  4.78049  0.61958  0.77255  0.56832  0.83581
    177   3.36941  4.77881  4.48687  4.13136  3.21624  4.21602  4.72917  2.43430  3.89733  0.67622  3.18796  4.38878  4.62188  4.22090  4.04147  3.81431  3.65656  2.51913  5.15893  3.92385    288 L - - -
          2.68618  4.42225  2.77519  2.73123  3.46354  2.40513  3.72494  3.29354  2.67741  2.69355  4.24690  2.90347  2.73739  3.18146  2.89801  2.37887  2.77519  2.98518  4.58477  3.61503
          0.02601  4.05814  4.78049  0.61958  0.77255  0.56832  0.83581
    178   3.12400  5.26153  2.58191  0.78744  4.63288  3.40247  4.01054  4.12436  2.91542  3.71333  4.68331  3.05424  4.01712  3.22494  3.34054  3.08987  3.43099  3.79056  5.76935  4.49667    289 e - - -
          2.68618  4.42225  2.77519  2.73123  3.46354  2.40513  3.72494  3.29354  2.67741  2.69355  4.24690  2.90347  2.73739  3.18146  2.89801  2.37887  2.77519  2.98518  4.58477  3.61503
          0.02601  4.05814  4.78049  0.61958  0.77255  0.56832  0.83581
    179   2.32598  4.26500  3.35896  3.13710  4.36654  1.24728  4.26351  3.73231  3.23243  3.46390  4.32312  3.33297  3.76241  3.53968  3.53804  2.49964  2.00761  3.21785  5.69753  4.48853    290 g - - -
          2.68618  4.42225  2.77519  2.73123  3.46354  2.40513  3.72494  3.29354  2.67741  2.69355  4.24690  2.90347  2.73739  3.18146  2.89801  2.37887  2.77519  2.98518  4.58477  3.61503
          0.02601  4.05814  4.78049  0.61958  0.77255  0.56832  0.83581
    180   2.65856  4.64354  2.40165  2.59329  3.59613  3.42531  3.73028  3.29166  2.67626  2.93474  3.81661  3.07002  3.89005  3.00134  3.09324  2.41328  2.92136  3.01088  2.22294  3.61153    291 w - - -
          2.68623  4.42230  2.77524  2.73109  3.46358  2.40504  3.72499  3.29327  2.67745  2.69359  4.24694  2.90351  2.73744  3.18151  2.89805  2.37891  2.77505  2.98523  4.58482  3.61508
          0.44507  1.80047  1.63989  0.66476  0.72236  0.56832  0.83581
    181   2.26129  4.25640  3.03417  2.75830  4.20142  2.33714  3.95911  3.63995  2.88106  3.29058  4.11781  3.07651  2.16800  3.18901  3.25250  2.00514  2.70072  3.14468  5.51196  4.25007    294 s - - -
          2.68618  4.42225  2.77519  2.73123  3.46354  2.40513  3.72494  3.29354  2.67741  2.69355  4.24690  2.90347  2.73739  3.18146  2.89801  2.37887  2.77519  2.98518  4.58477  3.61503
          0.03203  3.85282  4.57517  0.61958  0.77255  0.62049  0.77150
    182   2.61833  4.73636  2.98680  2.47370  3.16895  3.41666  3.61524  3.37880  2.37085  2.98597  3.82868  2.36502  3.82177  2.49497  2.48348  2.66760  2.84987  3.07688  5.18749  3.84725    295 n - - -
          2.68618  4.42225  2.77519  2.73123  3.46354  2.40513  3.72494  3.29354  2.67741  2.69355  4.24690  2.90347  2.73739  3.18146  2.89801  2.37887  2.77519  2.98518  4.58477  3.61503
          0.02941  3.93681  4.65916  0.61958  0.77255  0.67777  0.70877
    183   2.27637  4.21505  3.24106  3.02774  4.27343  1.35657  4.16931  3.63053  3.12815  3.36921  4.23926  3.24599  3.69922  3.44420  3.43619  2.44693  2.16250  3.13533  5.60627  4.38975    296 g - - -
          2.68618  4.42225  2.77519  2.73123  3.46354  2.40513  3.72494  3.29354  2.67741  2.69355  4.24690  2.90347  2.73739  3.18146  2.89801  2.37887  2.77519  2.98518  4.58477  3.61503
          0.02941  3.93681  4.65916  0.61958  0.77255  0.67777  0.70877
    184   2.34220  4.26064  3.30819  2.90493  3.92359  3.11677  3.96431  3.23706  2.88524  2.98541  3.87219  3.20932  2.01749  3.22483  3.23222  2.13661  2.74009  2.39150  5.31429  4.05730    297 p - - -
          2.68618  4.42225  2.77519  2.73123  3.46354  2.40513  3.72494  3.29354  2.67741  2.69355  4.24690  2.90347  2.73739  3.18146  2.89801  2.37887  2.77519  2.98518  4.58477  3.61503
          0.02941  3.93681  4.65916  0.61958  0.77255  0.67777  0.70877
    185   1.53371  4.32828  3.05159  2.75947  4.17876  3.03911  3.95900  3.58448  2.87039  3.26015  4.09636  2.48493  3.70789  3.18623  3.24790  2.08194  2.75356  3.13120  5.50160  4.22889    298 a - - -
          2.68618  4.42225  2.77519  2.73123  3.46354  2.40513  3.72494  3.29354  2.67741  2.69355  4.24690  2.90347  2.73739  3.18146  2.89801  2.37887  2.77519  2.98518  4.58477  3.61503
          0.02941  3.93681  4.65916  0.61958  0.77255  0.49197  0.94525
    186   2.00740  4.33889  3.92573  3.38475  3.33920  3.77370  4.17790  2.40188  3.26330  1.87351  2.10747  3.69953  4.17836  3.56581  3.53362  3.08745  3.01703  2.29544  5.01694  3.82316    299 l - - -
          2.68621  4.42228  2.77523  2.73127  3.46357  2.40516  3.72498  3.29357  2.67744  2.69341  4.24693  2.90328  2.73743  3.18150  2.89782  2.37890  2.77523  2.98522  4.58480  3.61506
          0.10552  2.38865  4.78049  0.85687  0.55250  0.56832  0.83581
    187   3.21862  4.99643  3.32627  3.10857  3.43012  3.61769  0.80445  3.95039  2.94726  3.41926  4.47972  3.50888  4.18230  3.47830  3.19990  3.28874  3.52987  3.68215  4.89185  3.37653    303 h - - -
          2.68618  4.42225  2.77519  2.73123  3.46354  2.40513  3.72494  3.29354  2.67741  2.69355  4.24690  2.90347  2.73739  3.18146  2.89801  2.37887  2.77519  2.98518  4.58477  3.61503
          0.02601  4.05814  4.78049  0.61958  0.77255  0.56832  0.83581
    188   2.88819  4.88418  2.82809  2.73434  4.27804  3.31723  4.08680  4.03266  3.00846  3.65938  4.61647  0.86692  3.97992  3.36309  3.36668  2.95031  3.27815  3.63583  5.56280  4.21553    304 n - - -
          2.68618  4.42225  2.77519  2.73123  3.46354  2.40513  3.72494  3.29354  2.67741  2.69355  4.24690  2.90347  2.73739  3.18146  2.89801  2.37887  2.77519  2.98518  4.58477  3.61503
          0.02601  4.05814  4.78049  0.61958  0.77255  0.56832  0.83581
    189   3.02939  5.13488  3.37613  2.78501  4.51456  3.64643  3.65943  3.92934  1.98405  3.38466  4.26849  3.20055  4.04078  2.18431  1.28219  3.03417  3.21633  3.61593  5.45126  4.24662    305 r - - -
          2.68618  4.42225  2.77519  2.73123  3.46354  2.40513  3.72494  3.29354  2.67741  2.69355  4.24690  2.90347  2.73739  3.18146  2.89801  2.37887  2.77519  2.98518  4.58477  3.61503
          0.02601  4.05814  4.78049  0.61958  0.77255  0.56832  0.83581
    190   2.95693  4.45246  4.37926  4.05183  3.69248  3.91243  4.82361  2.05959  3.92251  2.34957  3.63293  4.21085  4.46530  4.27062  4.11660  3.43058  3.31566  0.81932  5.50708  4.24866    306 v - - -
          2.68618  4.42225  2.77519  2.73123  3.46354  2.40513  3.72494  3.29354  2.67741  2.69355  4.24690  2.90347  2.73739  3.18146  2.89801  2.37887  2.77519  2.98518  4.58477  3.61503
          0.02601  4.05814  4.78049  0.61958  0.77255  0.56832  0.83581
    191   3.21862  4.99643  3.32627  3.10857  3.43012  3.61769  0.80445  3.95039  2.94726  3.41926  4.47972  3.50888  4.18230  3.47830  3.19990  3.28874  3.52987  3.68215  4.89185  3.37653    307 h - - -
          2.68618  4.42225  2.77519  2.73123  3.46354  2.40513  3.72494  3.29354  2.67741  2.69355  4.24690  2.90347  2.73739  3.18146  2.89801  2.37887  2.77519  2.98518  4.58477  3.61503
          0.02601  4.05814  4.78049  0.61958  0.77255  0.56832  0.83581
    192   2.64585  4.88904  2.92553  2.21802  4.15807  3.41897  3.61753  3.57634  2.34321  3.15341  3.96429  2.48155  3.82389  2.49605  2.48937  2.66047  2.87512  2.54374  5.36534  4.03159    308 e - - -
          2.68618  4.42225  2.77519  2.73123  3.46354  2.40513  3.72494  3.29354  2.67741  2.69355  4.24690  2.90347  2.73739  3.18146  2.89801  2.37887  2.77519  2.98518  4.58477  3.61503
          0.02601  4.05814  4.78049  0.61958  0.77255  0.56832  0.83581
    193   3.66233  4.96763  4.38680  4.14147  2.88085  3.94811  4.14752  3.69790  3.86179  3.05904  4.32245  4.25403  4.48210  4.23972  3.95618  3.86410  3.97297  3.59325  0.58163  2.87386    309 W - - -
          2.68618  4.42225  2.77519  2.73123  3.46354  2.40513  3.72494  3.29354  2.67741  2.69355  4.24690  2.90347  2.73739  3.18146  2.89801  2.37887  2.77519  2.98518  4.58477  3.61503
          0.02601  4.05814  4.78049  0.61958  0.77255  0.56832  0.83581
    194   2.71649  2.67173  4.47115  4.00197  3.61081  3.74795  4.62791  2.05422  3.85739  2.38219  3.52507  4.06833  4.29600  4.12278  4.03374  3.16379  3.06710  1.11260  5.32000  4.10386    310 v - - -
          2.68618  4.42225  2.77519  2.73123  3.46354  2.40513  3.72494  3.29354  2.67741  2.69355  4.24690  2.90347  2.73739  3.18146  2.89801  2.37887  2.77519  2.98518  4.58477  3.61503
          0.02601  4.05814  4.78049  0.61958  0.77255  0.56832  0.83581
    195   2.78108  5.12489  2.06702  2.25389  4.60318  1.73026  3.80352  4.09936  2.76229  3.64446  4.47395  2.17343  3.83821  2.97186  3.29863  2.74696  3.09766  3.66645  5.81800  4.38736    311 g - - -
          2.68618  4.42225  2.77519  2.73123  3.46354  2.40513  3.72494  3.29354  2.67741  2.69355  4.24690  2.90347  2.73739  3.18146  2.89801  2.37887  2.77519  2.98518  4.58477  3.61503
          0.02601  4.05814  4.78049  0.61958  0.77255  0.43739  1.03766
    196   3.02312  4.76440  3.74969  3.68617  4.80803  0.42013  4.78264  4.47894  3.90250  4.09742  5.08095  3.91507  4.16325  4.20649  4.10238  3.20377  3.52458  3.95671  5.82624  4.92148    312 G - - -
          2.68618  4.42225  2.77519  2.73123  3.46354  2.40513  3.72494  3.29354  2.67741  2.69355  4.24690  2.90347  2.73739  3.18146  2.89801  2.37887  2.77519  2.98518  4.58477  3.61503
          0.02410  4.13350  4.85585  0.61958  0.77255  0.48576  0.95510
    197   2.75666  5.12634  1.71731  2.30127  4.40273  3.34761  2.59405  3.90015  2.56145  3.44721  4.25733  2.85350  3.85089  2.85776  3.06041  2.72501  2.42645  3.51793  5.61531  4.20258    313 d - - -
          2.68618  4.42225  2.77519  2.73123  3.46354  2.40513  3.72494  3.29354  2.67741  2.69355  4.24690  2.90347  2.73739  3.18146  2.89801  2.37887  2.77519  2.98518  4.58477  3.61503
          0.02410  4.13350  4.85585  0.61958  0.77255  0.48576  0.95510
    198   2.89732  4.34064  4.31301  3.74379  3.08778  4.01985  4.25917  1.99659  3.59711  1.87085  1.71704  3.97490  4.34132  3.81788  3.77701  3.32365  3.12759  2.31477  4.82045  2.86648    314 m - - -
          2.68618  4.42225  2.77519  2.73123  3.46354  2.40513  3.72494  3.29354  2.67741  2.69355  4.24690  2.90347  2.73739  3.18146  2.89801  2.37887  2.77519  2.98518  4.58477  3.61503
          0.02410  4.13350  4.85585  0.61958  0.77255  0.48576  0.95510
    199   2.33564  4.64182  3.12664  2.59370  3.99012  2.57661  3.72783  3.38786  2.52212  2.65705  3.85689  3.06456  3.84270  2.90850  2.33297  2.27200  2.84448  3.06693  5.28632  3.98991    315 s - - -
          2.68620  4.42227  2.77492  2.73125  3.46356  2.40514  3.72496  3.29356  2.67742  2.69357  4.24691  2.90348  2.73741  3.18148  2.89802  2.37888  2.77521  2.98520  4.58479  3.61505
          0.22610  2.10384  2.52101  0.33127  1.26588  0.48576  0.95510
    200   2.55343  4.30290  3.44110  2.88772  3.49128  2.97551  3.83036  2.37398  2.83426  2.54158  2.94712  3.28486  2.79260  3.14838  3.18823  2.76954  2.51977  2.56737  4.93760  3.70162    317 i - - -
          2.68618  4.42225  2.77519  2.73123  3.46354  2.40513  3.72494  3.29354  2.67741  2.69355  4.24690  2.90347  2.73739  3.18146  2.89801  2.37887  2.77519  2.98518  4.58477  3.61503
          0.02601  4.05814  4.78049  0.61958  0.77255  0.56832  0.83581
    201   2.53507  4.37780  3.43914  3.04849  3.79409  1.49903  4.05244  3.10365  2.98700  2.80634  2.51768  3.36522  3.90735  3.35332  3.30257  2.72453  2.90381  2.83738  5.25155  3.99395    318 g - - -
          2.68618  4.42225  2.77519  2.73123  3.46354  2.40513  3.72494  3.29354  2.67741  2.69355  4.24690  2.90347  2.73739  3.18146  2.89801  2.37887  2.77519  2.98518  4.58477  3.61503
          0.02601  4.05814  4.78049  0.61958  0.77255  0.56832  0.83581
    202   2.03824  4.64716  2.91794  2.11826  4.10577  3.30103  3.79023  3.42842  2.63382  3.12381  3.97589  3.02321  3.82687  2.97687  3.05847  2.65140  1.98256  3.09339  5.41027  4.10197    319 t - - -
          2.68618  4.42225  2.77519  2.73123  3.46354  2.40513  3.72494  3.29354  2.67741  2.69355  4.24690  2.90347  2.73739  3.18146  2.89801  2.37887  2.77519  2.98518  4.58477  3.61503
          0.02601  4.05814  4.78049  0.61958  0.77255  0.56832  0.83581
    203   2.41594  4.33674  3.37832  3.20670  4.26666  3.06369  4.30940  3.81637  3.29316  3.52356  4.43651  3.39874  3.81865  3.62851  3.57067  0.84190  2.91070  3.31026  5.62493  4.35229    320 s - - -
          2.68618  4.42225  2.77519  2.73123  3.46354  2.40513  3.72494  3.29354  2.67741  2.69355  4.24690  2.90347  2.73739  3.18146  2.89801  2.37887  2.77519  2.98518  4.58477  3.61503
          0.02601  4.05814  4.78049  0.61958  0.77255  0.56832  0.83581
    204   1.92034  4.27294  3.48863  3.06975  3.95358  3.18190  4.09007  3.12214  3.03904  2.95390  3.87994  3.33646  1.82010  3.36501  3.37369  2.58005  2.79515  2.33658  5.38075  4.14592    321 p - - -
          2.68618  4.42225  2.77519  2.73123  3.46354  2.40513  3.72494  3.29354  2.67741  2.69355  4.24690  2.90347  2.73739  3.18146  2.89801  2.37887  2.77519  2.98518  4.58477  3.61503
          0.02601  4.05814  4.78049  0.61958  0.77255  0.56832  0.83581
    205   2.83399  5.04282  2.66471  2.43648  3.98907  3.37676  2.57906  3.87852  2.54629  3.41571  4.28700  1.51832  3.91011  2.95485  2.93861  2.82627  3.11022  3.52224  5.32971  3.85572    322 n - - -
          2.68618  4.42225  2.77519  2.73123  3.46354  2.40513  3.72494  3.29354  2.67741  2.69355  4.24690  2.90347  2.73739  3.18146  2.89801  2.37887  2.77519  2.98518  4.58477  3.61503
          0.02601  4.05814  4.78049  0.61958  0.77255  0.56832  0.83581
    206   3.19946  5.34413  0.68430  2.46988  4.74854  3.36070  4.10877  4.38119  3.23020  3.95787  4.94378  3.03416  4.02694  3.35085  3.76879  3.14343  3.54329  4.00180  5.87997  4.59560    323 D - - -
          2.68618  4.42225  2.77519  2.73123  3.46354  2.40513  3.72494  3.29354  2.67741  2.69355  4.24690  2.90347  2.73739  3.18146  2.89801  2.37887  2.77519  2.98518  4.58477  3.61503
          0.02601  4.05814  4.78049  0.61958  0.77255  0.56832  0.83581
    207   3.01643  4.73876  3.64431  3.51291  4.48593  3.41595  4.57196  4.08308  3.58689  3.68813  4.74838  3.79914  0.54491  3.96993  3.80818  3.19055  3.47332  3.70658  5.61774  4.61031    324 P - - -
          2.68618  4.42225  2.77519  2.73123  3.46354  2.40513  3.72494  3.29354  2.67741  2.69355  4.24690  2.90347  2.73739  3.18146  2.89801  2.37887  2.77519  2.98518  4.58477  3.61503
          0.02601  4.05814  4.78049  0.61958  0.77255  0.56832  0.83581
    208   3.10739  4.43117  4.80493  4.31728  3.60976  4.43832  5.04168  1.48539  4.20176  2.12219  3.42048  4.53217  4.76822  4.47714  4.40422  3.83231  3.37956  1.00111  5.57156  4.35603    325 v - - -
          2.68618  4.42225  2.77519  2.73123  3.46354  2.40513  3.72494  3.29354  2.67741  2.69355  4.24690  2.90347  2.73739  3.18146  2.89801  2.37887  2.77519  2.98518  4.58477  3.61503
          0.02601  4.05814  4.78049  0.61958  0.77255  0.56832  0.83581
    209   3.50379  4.85226  4.49377  4.24693  0.75062  4.14301  3.97297  3.00853  4.15023  2.33732  3.71333  4.23309  4.60000  4.26780  4.22389  3.76179  3.80632  3.01228  4.17336  2.51971    326 f - - -
          2.68618  4.42225  2.77519  2.73123  3.46354  2.40513  3.72494  3.29354  2.67741  2.69355  4.24690  2.90347  2.73739  3.18146  2.89801  2.37887  2.77519  2.98518  4.58477  3.61503
          0.02601  4.05814  4.78049  0.61958  0.77255  0.56832  0.83581
    210   3.58601  4.87893  4.51594  4.15866  2.00164  4.31785  3.49585  3.43012  3.92436  2.79608  4.00685  4.01404  4.64814  4.03142  4.01050  3.69726  3.80923  3.31545  1.41726  1.43205    327 w - - -
          2.68618  4.42225  2.77519  2.73123  3.46354  2.40513  3.72494  3.29354  2.67741  2.69355  4.24690  2.90347  2.73739  3.18146  2.89801  2.37887  2.77519  2.98518  4.58477  3.61503
          0.02601  4.05814  4.78049  0.61958  0.77255  0.56832  0.83581
    211   3.37152  4.71660  4.77696  4.27765  2.35758  4.50271  4.56549  2.31706  4.12952  0.84613  2.95601  4.48046  4.72816  4.24099  4.24738  3.87967  3.60169  2.45411  4.82134  3.45022    328 l - - -
          2.68618  4.42225  2.77519  2.73123  3.46354  2.40513  3.72494  3.29354  2.67741  2.69355  4.24690  2.90347  2.73739  3.18146  2.89801  2.37887  2.77519  2.98518  4.58477  3.61503
          0.02601  4.05814  4.78049  0.61958  0.77255  0.56832  0.83581
    212   2.91189  4.72300  3.41215  2.97389  3.09007  3.66921  1.62558  3.20249  2.70570  2.12560  3.79515  3.36337  4.10325  3.20505  2.99004  3.03410  3.16089  3.02057  4.64839  3.10752    329 h - - -
          2.68618  4.42225  2.77519  2.73123  3.46354  2.40513  3.72494  3.29354  2.67741  2.69355  4.24690  2.90347  2.73739  3.18146  2.89801  2.37887  2.77519  2.98518  4.58477  3.61503
          0.02601  4.05814  4.78049  0.61958  0.77255  0.56832  0.83581
    213   3.21862  4.99643  3.32627  3.10857  3.43012  3.61769  0.80445  3.95039  2.94726  3.41926  4.47972  3.50888  4.18230  3.47830  3.19990  3.28874  3.52987  3.68215  4.89185  3.37653    330 h - - -
          2.68618  4.42225  2.77519  2.73123  3.46354  2.40513  3.72494  3.29354  2.67741  2.69355  4.24690  2.90347  2.73739  3.18146  2.89801  2.37887  2.77519  2.98518  4.58477  3.61503
          0.02601  4.05814  4.78049  0.61958  0.77255  0.56832  0.83581
    214   1.19116  2.83953  3.88825  3.48856  4.04813  2.99717  4.32237  3.34303  3.41071  3.13614  4.00403  3.48680  3.73968  3.67634  3.65677  2.03482  2.69792  2.90974  5.46979  4.28898    331 a - - -
          2.68618  4.42225  2.77519  2.73123  3.46354  2.40513  3.72494  3.29354  2.67741  2.69355  4.24690  2.90347  2.73739  3.18146  2.89801  2.37887  2.77519  2.98518  4.58477  3.61503
          0.02601  4.05814  4.78049  0.61958  0.77255  0.56832  0.83581
    215   2.85881  4.58908  3.44632  3.09619  1.58459  3.63913  3.76072  3.12634  3.11707  2.73194  3.77712  2.08295  4.11952  3.41096  3.43288  3.01827  3.14574  2.92362  4.40391  2.80200    332 f - - -
          2.68618  4.42225  2.77519  2.73123  3.46354  2.40513  3.72494  3.29354  2.67741  2.69355  4.24690  2.90347  2.73739  3.18146  2.89801  2.37887  2.77519  2.98518  4.58477  3.61503
          0.02601  4.05814  4.78049  0.61958  0.77255  0.56832  0.83581
    216   3.11613  4.43107  4.83241  4.34237  3.61109  4.46335  5.06169  1.41741  4.22990  2.11782  3.41712  4.55584  4.78375  4.49994  4.42918  3.85650  3.38578  1.03687  5.57882  4.36723    333 v - - -
          2.68618  4.42225  2.77519  2.73123  3.46354  2.40513  3.72494  3.29354  2.67741  2.69355  4.24690  2.90347  2.73739  3.18146  2.89801  2.37887  2.77519  2.98518  4.58477  3.61503
          0.02601  4.05814  4.78049  0.61958  0.77255  0.56832  0.83581
    217   3.19946  5.34413  0.68430  2.46988  4.74854  3.36070  4.10877  4.38119  3.23020  3.95787  4.94378  3.03416  4.02694  3.35085  3.76879  3.14343  3.54329  4.00180  5.87997  4.59560    334 D - - -
          2.68618  4.42225  2.77519  2.73123  3.46354  2.40513  3.72494  3.29354  2.67741  2.69355  4.24690  2.90347  2.73739  3.18146  2.89801  2.37887  2.77519  2.98518  4.58477  3.61503
          0.02601  4.05814  4.78049  0.61958  0.77255  0.56832  0.83581
    218   2.74598  4.74763  3.27385  2.67705  3.94034  3.55581  2.78147  3.35508  2.06148  2.10380  3.83156  3.13031  3.93177  2.85039  2.29264  2.82354  2.95660  3.08232  5.19086  3.92292    335 k - - -
          2.68618  4.42225  2.77519  2.73123  3.46354  2.40513  3.72494  3.29354  2.67741  2.69355  4.24690  2.90347  2.73739  3.18146  2.89801  2.37887  2.77519  2.98518  4.58477  3.61503
          0.02601  4.05814  4.78049  0.61958  0.77255  0.56832  0.83581
    219   3.24687  4.55851  4.85803  4.34282  3.29968  4.54988  4.95110  1.19245  4.17610  1.40213  3.12610  4.58474  4.79199  4.39302  4.33223  3.93152  3.49162  1.88274  5.33694  4.16878    336 i - - -
          2.68618  4.42225  2.77519  2.73123  3.46354  2.40513  3.72494  3.29354  2.67741  2.69355  4.24690  2.90347  2.73739  3.18146  2.89801  2.37887  2.77519  2.98518  4.58477  3.61503
          0.02601  4.05814  4.78049  0.61958  0.77255  0.43739  1.03766
    220   3.60463  4.88911  4.66780  4.31830  1.78829  4.36818  3.65285  3.26999  4.11674  2.57987  3.86054  4.15598  4.70744  4.17362  4.17451  3.78094  3.84040  3.22181  1.12564  2.10797    337 w - - -
          2.68618  4.42225  2.77519  2.73123  3.46354  2.40513  3.72494  3.29354  2.67741  2.69355  4.24690  2.90347  2.73739  3.18146  2.89801  2.37887  2.77519  2.98518  4.58477  3.61503
          0.02410  4.13350  4.85585  0.61958  0.77255  0.48576  0.95510
    221   1.63183  4.71928  2.23143  2.51947  4.36275  3.22956  3.86265  3.78642  2.75611  3.40406  4.22152  2.99615  3.81840  3.03665  3.22537  2.00714  2.91848  3.36081  5.62657  4.28341    338 a - - -
          2.68618  4.42225  2.77519  2.73123  3.46354  2.40513  3.72494  3.29354  2.67741  2.69355  4.24690  2.90347  2.73739  3.18146  2.89801  2.37887  2.77519  2.98518  4.58477  3.61503
          0.02410  4.13350  4.85585  0.61958  0.77255  0.48576  0.95510
    222   2.71842  5.01010  2.42210  2.40683  4.40937  2.05216  3.71713  3.86289  2.47607  3.40918  4.21572  2.93179  3.85690  2.86033  2.01914  2.71470  2.98494  3.47452  5.57725  4.21989    339 r - - -
          2.68618  4.42225  2.77519  2.73123  3.46354  2.40513  3.72494  3.29354  2.67741  2.69355  4.24690  2.90347  2.73739  3.18146  2.89801  2.37887  2.77519  2.98518  4.58477  3.61503
          0.10137  4.13350  2.52101  0.61958  0.77255  0.48576  0.95510
    223   3.66233  4.96763  4.38680  4.14147  2.88085  3.94811  4.14752  3.69790  3.86179  3.05904  4.32245  4.25403  4.48210  4.23972  3.95618  3.86410  3.97297  3.59325  0.58163  2.87386    340 W - - -
          2.68618  4.42225  2.77519  2.73123  3.46354  2.40513  3.72494  3.29354  2.67741  2.69355  4.24690  2.90347  2.73739  3.18146  2.89801  2.37887  2.77519  2.98518  4.58477  3.61503
          0.02601  4.05814  4.78049  0.61958  0.77255  0.56832  0.83581
    224   3.04154  5.02470  3.03886  2.80055  4.21719  3.49712  3.95909  3.88045  2.60932  3.36386  4.39039  3.26046  4.05573  0.93664  2.88815  3.08325  3.34020  3.59970  5.45789  4.16563    341 q - - -
          2.68618  4.42225  2.77519  2.73123  3.46354  2.40513  3.72494  3.29354  2.67741  2.69355  4.24690  2.90347  2.73739  3.18146  2.89801  2.37887  2.77519  2.98518  4.58477  3.61503
          0.02601  4.05814  4.78049  0.61958  0.77255  0.43739  1.03766
    225   2.72454  4.91165  3.12479  2.54193  4.19318  3.50931  3.63818  3.59164  2.05997  2.59440  3.98493  3.03506  3.89150  2.08358  2.35996  2.74935  2.60959  3.27007  5.35961  4.06540    342 k - - -
          2.68618  4.42225  2.77519  2.73123  3.46354  2.40513  3.72494  3.29354  2.67741  2.69355  4.24690  2.90347  2.73739  3.18146  2.89801  2.37887  2.77519  2.98518  4.58477  3.61503
          0.02410  4.13350  4.85585  0.61958  0.77255  0.48576  0.95510
    226   2.36394  4.65769  3.11429  2.57667  3.93056  3.43644  3.70659  3.31309  2.50544  2.64616  3.80435  2.55611  3.85725  2.89149  2.60514  2.68394  2.13489  3.01461  5.23948  3.94374    343 t - - -
          2.68618  4.42225  2.77519  2.73123  3.46354  2.40513  3.72494  3.29354  2.67741  2.69355  4.24690  2.90347  2.73739  3.18146  2.89801  2.37887  2.77519  2.98518  4.58477  3.61503
          0.02410  4.13350  4.85585  0.61958  0.77255  0.48576  0.95510
    227   2.78830  4.91843  3.04289  2.60114  4.15440  2.81372  1.73584  3.69778  2.34524  3.26064  4.10753  3.07818  3.93413  2.89402  2.33729  2.82139  3.03519  3.36594  5.36963  4.03924    344 h - - -
          2.68618  4.42225  2.77519  2.73123  3.46354  2.40513  3.72494  3.29354  2.67741  2.69355  4.24690  2.90347  2.73739  3.18146  2.89801  2.37887  2.77519  2.98518  4.58477  3.61503
          0.02410  4.13350  4.85585  0.61958  0.77255  0.48576  0.95510
    228   1.79898  4.32685  3.38888  2.97926  4.22892  2.52842  4.08111  3.62962  3.00316  3.29879  4.12281  3.26348  2.04236  3.31066  3.37715  2.50559  2.14985  3.16473  5.55801  4.31277    345 a - - -
          2.68618  4.42225  2.77519  2.73123  3.46354  2.40513  3.72494  3.29354  2.67741  2.69355  4.24690  2.90347  2.73739  3.18146  2.89801  2.37887  2.77519  2.98518  4.58477  3.61503
          0.02410  4.13350  4.85585  0.61958  0.77255  0.48576  0.95510
    229   2.43178  4.31728  3.57030  3.31161  4.18984  1.06608  4.34330  3.42879  3.33910  3.26780  4.21389  3.48182  3.87360  3.65888  3.62093  2.62710  2.90375  2.37054  5.60418  4.37130    346 g - - -
          2.68618  4.42225  2.77519  2.73123  3.46354  2.40513  3.72494  3.29354  2.67741  2.69355  4.24690  2.90347  2.73739  3.18146  2.89801  2.37887  2.77519  2.98518  4.58477  3.61503
          0.13900  4.13350  2.17382  0.61958  0.77255  0.48576  0.95510
    230   2.47494  4.53210  3.06429  2.67304  4.22426  1.96813  3.84408  3.65667  2.61805  3.26973  4.09548  3.08046  3.78184  3.03147  2.46191  1.96136  2.83615  3.23552  5.47926  4.19359    347 s - - -
          2.68621  4.42228  2.77523  2.73127  3.46357  2.40503  3.72498  3.29357  2.67744  2.69358  4.24693  2.90350  2.73743  3.18150  2.89782  2.37890  2.77504  2.98522  4.58480  3.61506
          0.40843  1.40485  2.40901  0.23275  1.57189  0.60409  0.79091
    231   3.34048  4.80340  3.93335  3.67486  2.29656  3.90518  3.64936  3.34075  3.53053  2.77807  4.00912  3.80297  4.37756  3.82112  3.70103  3.47076  3.62748  3.21435  3.94277  0.86518    349 y - - -
          2.68618  4.42225  2.77519  2.73123  3.46354  2.40513  3.72494  3.29354  2.67741  2.69355  4.24690  2.90347  2.73739  3.18146  2.89801  2.37887  2.77519  2.98518  4.58477  3.61503
          0.11870  3.93681  2.38143  0.61958  0.77255  0.67777  0.70877
    232   3.13058  4.59959  4.15367  3.79369  3.12769  3.95368  4.45641  2.33084  3.56165  0.90308  3.15808  4.07129  4.39304  3.93530  3.74124  3.52234  3.42594  2.36235  4.99863  3.71673    350 l - - -
          2.68618  4.42225  2.77519  2.73123  3.46354  2.40513  3.72494  3.29354  2.67741  2.69355  4.24690  2.90347  2.73739  3.18146  2.89801  2.37887  2.77519  2.98518  4.58477  3.61503
          0.03212  3.85023  4.57257  0.61958  0.77255  0.74230  0.64630
    233   2.72278  4.48355  3.32760  3.16363  4.16026  3.17233  4.24272  3.70019  3.21907  3.32936  4.37843  3.47245  0.87003  3.60854  3.46691  2.88963  3.16265  3.34807  5.35269  4.28071    351 p - - -
          2.68607  4.42232  2.77488  2.73130  3.46361  2.40493  3.72501  3.29361  2.67748  2.69362  4.24697  2.90354  2.73747  3.18124  2.89808  2.37894  2.77526  2.98525  4.58484  3.61510
          0.36326  1.22328  4.57257  0.67142  0.71536  0.50236  0.92912
    234   2.13580  4.82069  2.97142  2.46664  4.15922  3.39090  3.64015  3.57274  2.34270  3.15288  3.97171  2.96617  3.11481  2.24454  2.44984  2.65788  2.87400  3.23010  5.36527  4.04807    354 a - - -
          2.68619  4.42226  2.77521  2.73124  3.46355  2.40514  3.72496  3.29355  2.67742  2.69338  4.24691  2.90348  2.73741  3.18147  2.89802  2.37888  2.77521  2.98519  4.58478  3.61504
          0.10968  2.35201  4.74385  0.39486  1.12017  0.41830  1.07343
    235   2.80313  4.97072  3.05755  2.60402  4.40349  1.75386  3.71708  3.81005  1.91813  3.35124  4.18600  3.07629  3.93463  2.86671  2.27132  2.82579  3.05170  3.45574  5.49991  4.22614    356 g - - -
          2.68618  4.42225  2.77519  2.73123  3.46354  2.40513  3.72494  3.29354  2.67741  2.69355  4.24690  2.90347  2.73739  3.18146  2.89801  2.37887  2.77519  2.98518  4.58477  3.61503
          0.02410  4.13350  4.85585  0.61958  0.77255  0.48576  0.95510
    236   3.13669  4.84173  3.77330  3.65574  4.61546  3.51487  4.70477  4.23706  3.73721  3.83167  4.89783  3.93247  0.45949  4.11768  3.94616  3.31407  3.60016  3.85096  5.72181  4.74215    357 P - - -
          2.68618  4.42225  2.77519  2.73123  3.46354  2.40513  3.72494  3.29354  2.67741  2.69355  4.24690  2.90347  2.73739  3.18146  2.89801  2.37887  2.77519  2.98518  4.58477  3.61503
          0.02410  4.13350  4.85585  0.61958  0.77255  0.48576  0.95510
    237   1.59041  4.31344  3.42677  3.00132  4.21685  3.10318  4.08660  3.61696  3.00972  3.28809  4.11230  3.27514  2.37394  3.31854  3.38021  1.99152  2.33835  3.15281  5.54910  4.30675    358 a - - -
          2.68623  4.42230  2.77505  2.73109  3.46358  2.40517  3.72499  3.29359  2.67745  2.69342  4.24694  2.90351  2.73744  3.18122  2.89805  2.37891  2.77524  2.98523  4.58482  3.61508
          0.22169  2.46402  2.17382  1.02661  0.44351  0.48576  0.95510
    238   2.09565  4.46884  3.13605  2.75821  4.19491  1.70086  3.89858  3.59575  2.68048  3.23963  4.08137  3.13380  3.78790  3.10318  2.49542  2.57713  2.83541  3.18326  5.47163  4.20743    363 g - - -
          2.68618  4.42225  2.77519  2.73123  3.46354  2.40513  3.72494  3.29354  2.67741  2.69355  4.24690  2.90347  2.73739  3.18146  2.89801  2.37887  2.77519  2.98518  4.58477  3.61503
          0.02699  4.02150  4.74385  0.61958  0.77255  0.41830  1.07343
    239   2.65264  4.96197  2.65297  2.40637  4.23550  3.43070  2.75656  3.67990  2.32869  2.69003  4.02481  2.93205  3.82706  2.49293  2.29149  2.65240  2.88005  3.32210  5.41417  4.06146    364 r - - -
          2.68624  4.42231  2.77526  2.73130  3.46360  2.40519  3.72501  3.29360  2.67747  2.69344  4.24696  2.90353  2.73746  3.18153  2.89807  2.37893  2.77496  2.98456  4.58483  3.61509
          0.41189  1.35780  2.52101  0.49539  0.93989  0.48576  0.95510
    240   2.45165  4.53867  2.94566  2.62443  4.31733  2.06183  3.89253  3.75565  2.76697  3.36784  4.17933  2.17494  3.76567  3.07713  3.19659  2.20278  2.38330  3.29623  5.58561  4.27741    367 g - - -
          2.68618  4.42225  2.77519  2.73123  3.46354  2.40513  3.72494  3.29354  2.67741  2.69355  4.24690  2.90347  2.73739  3.18146  2.89801  2.37887  2.77519  2.98518  4.58477  3.61503
          0.02601  4.05814  4.78049  0.61958  0.77255  0.56832  0.83581
    241   2.12758  4.50598  3.33196  2.81397  3.70717  3.52366  3.81588  2.94011  2.19215  1.95472  3.62677  3.23909  3.95076  3.06346  2.93172  2.82047  2.91126  2.71751  5.12008  3.86927    368 l - - -
          2.68618  4.42225  2.77519  2.73123  3.46354  2.40513  3.72494  3.29354  2.67741  2.69355  4.24690  2.90347  2.73739  3.18146  2.89801  2.37887  2.77519  2.98518  4.58477  3.61503
          0.02601  4.05814  4.78049  0.61958  0.77255  0.56832  0.83581
    242   2.80215  5.30101  2.01104  1.97881  4.58192  3.30340  2.21718  4.08186  2.55863  3.58449  4.38468  2.40075  3.82913  2.82576  3.08492  2.73089  3.05818  3.67057  5.73982  4.29402    369 e - - -
          2.68618  4.42225  2.77519  2.73123  3.46354  2.40513  3.72494  3.29354  2.67741  2.69355  4.24690  2.90347  2.73739  3.18146  2.89801  2.37887  2.77519  2.98518  4.58477  3.61503
          0.02601  4.05814  4.78049  0.61958  0.77255  0.56832  0.83581
    243   2.25985  5.26659  1.75805  1.98576  4.56656  3.30103  3.68893  4.04546  2.56595  3.56009  4.36163  2.77156  3.82609  2.44172  3.09496  2.72327  3.04636  3.63884  5.73080  4.29241    370 d - - -
          2.68618  4.42225  2.77519  2.73123  3.46354  2.40513  3.72494  3.29354  2.67741  2.69355  4.24690  2.90347  2.73739  3.18146  2.89801  2.37887  2.77519  2.98518  4.58477  3.61503
          0.02601  4.05814  4.78049  0.61958  0.77255  0.56832  0.83581
    244   2.63984  4.84143  2.89488  2.04382  4.11076  3.40503  3.64537  3.50534  2.20297  3.11543  3.93948  2.94369  2.77717  2.79840  2.84367  2.66655  2.87780  2.61100  5.35412  4.02253    371 e - - -
          2.68618  4.42225  2.77519  2.73123  3.46354  2.40513  3.72494  3.29354  2.67741  2.69355  4.24690  2.90347  2.73739  3.18146  2.89801  2.37887  2.77519  2.98518  4.58477  3.61503
          0.02601  4.05814  4.78049  0.61958  0.77255  0.56832  0.83581
    245   3.23517  4.64534  4.58975  4.05430  3.10563  4.36618  4.67047  2.25710  3.83883  1.30596  1.48350  4.33879  4.62809  4.08215  4.00989  3.72559  3.47266  2.35422  5.11952  3.97206    372 l - - -
          2.68618  4.42225  2.77519  2.73123  3.46354  2.40513  3.72494  3.29354  2.67741  2.69355  4.24690  2.90347  2.73739  3.18146  2.89801  2.37887  2.77519  2.98518  4.58477  3.61503
          0.02601  4.05814  4.78049  0.61958  0.77255  0.56832  0.83581
    246   2.14817  4.90224  2.35217  2.36645  4.25877  3.33879  3.65119  3.69583  2.44509  3.26368  4.06209  2.89309  2.71518  2.78988  2.58581  2.62235  2.87368  3.32162  5.46707  4.10389    373 a - - -
          2.68618  4.42225  2.77519  2.73123  3.46354  2.40513  3.72494  3.29354  2.67741  2.69355  4.24690  2.90347  2.73739  3.18146  2.89801  2.37887  2.77519  2.98518  4.58477  3.61503
          0.02601  4.05814  4.78049  0.61958  0.77255  0.56832  0.83581
    247   2.70869  4.45960  3.46376  2.96065  3.13621  3.60292  3.78392  2.92812  2.86387  2.26566  3.55127  3.34567  2.19338  3.21479  3.19464  2.89581  2.95917  2.72845  4.68110  2.37875    374 p - - -
          2.68618  4.42225  2.77519  2.73123  3.46354  2.40513  3.72494  3.29354  2.67741  2.69355  4.24690  2.90347  2.73739  3.18146  2.89801  2.37887  2.77519  2.98518  4.58477  3.61503
          0.02601  4.05814  4.78049  0.61958  0.77255  0.56832  0.83581
    248   2.74515  4.29631  3.93913  3.38737  3.02152  3.75563  3.95773  2.59947  3.19009  1.79227  3.28020  3.65256  4.14093  3.51317  3.41980  3.06249  2.55819  2.46732  2.24431  3.25463    375 l - - -
          2.68618  4.42225  2.77519  2.73123  3.46354  2.40513  3.72494  3.29354  2.67741  2.69355  4.24690  2.90347  2.73739  3.18146  2.89801  2.37887  2.77519  2.98518  4.58477  3.61503
          0.10552  4.05814  2.49055  0.61958  0.77255  0.56832  0.83581
    249   2.60813  4.83129  1.95525  2.34510  4.37781  2.26033  3.76645  3.81113  2.67250  3.41006  4.23251  2.86109  3.77844  2.93436  3.16625  2.62938  2.26949  3.39825  5.62127  4.24803    376 d - - -
          2.68618  4.42225  2.77519  2.73123  3.46354  2.40513  3.72494  3.29354  2.67741  2.69355  4.24690  2.90347  2.73739  3.18146  2.89801  2.37887  2.77519  2.98518  4.58477  3.61503
          0.02813  3.98075  4.70309  0.61958  0.77255  0.51606  0.90849
    250   2.65382  4.91147  1.93519  2.34578  4.50815  2.61614  3.81074  3.98243  2.73481  3.54713  4.36121  2.86747  3.80666  2.97626  3.24417  1.68248  2.98913  3.53468  5.73354  4.33971    377 s - - -
          2.68618  4.42225  2.77519  2.73123  3.46354  2.40513  3.72494  3.29354  2.67741  2.69355  4.24690  2.90347  2.73739  3.18146  2.89801  2.37887  2.77519  2.98518  4.58477  3.61503
          0.02601  4.05814  4.78049  0.61958  0.77255  0.56832  0.83581
    251   2.58468  4.27302  3.91587  3.48087  3.73389  3.48952  4.35201  2.37857  3.37962  2.55413  3.64483  3.68732  4.08076  3.70866  3.64903  2.89358  1.73813  1.52619  5.34594  4.12311    378 v - - -
          2.68618  4.42225  2.77519  2.73123  3.46354  2.40513  3.72494  3.29354  2.67741  2.69355  4.24690  2.90347  2.73739  3.18146  2.89801  2.37887  2.77519  2.98518  4.58477  3.61503
          0.02601  4.05814  4.78049  0.61958  0.77255  0.56832  0.83581
    252   1.79637  4.20307  3.50878  3.13221  4.19423  3.02261  4.16872  3.53859  3.13212  3.26900  4.10984  3.32087  3.73476  3.43420  3.46017  1.79025  1.68622  3.06910  5.55370  4.33627    379 t - - -
          2.68618  4.42225  2.77519  2.73123  3.46354  2.40513  3.72494  3.29354  2.67741  2.69355  4.24690  2.90347  2.73739  3.18146  2.89801  2.37887  2.77519  2.98518  4.58477  3.61503
          0.02601  4.05814  4.78049  0.61958  0.77255  0.43739  1.03766
    253   2.41828  4.38319  3.27080  3.04621  4.37146  3.09404  4.21593  3.84399  3.14705  3.51235  4.36726  3.30982  1.25727  3.47569  3.47453  1.94006  2.88582  3.33026  5.69763  4.43938    380 p - - -
          2.68618  4.42225  2.77519  2.73123  3.46354  2.40513  3.72494  3.29354  2.67741  2.69355  4.24690  2.90347  2.73739  3.18146  2.89801  2.37887  2.77519  2.98518  4.58477  3.61503
          0.02410  4.13350  4.85585  0.61958  0.77255  0.48576  0.95510
    254   1.84869  4.70470  2.33004  2.52165  4.27351  2.70794  3.80772  3.69103  2.66902  3.30503  4.11734  3.00033  3.81049  2.97397  3.13301  2.61265  2.21027  3.28878  5.53549  4.20116    381 a - - -
          2.68618  4.42225  2.77519  2.73123  3.46354  2.40513  3.72494  3.29354  2.67741  2.69355  4.24690  2.90347  2.73739  3.18146  2.89801  2.37887  2.77519  2.98518  4.58477  3.61503
          0.02410  4.13350  4.85585  0.61958  0.77255  0.48576  0.95510
    255   2.65550  4.91983  2.28511  2.38466  4.20692  3.38412  3.67122  3.62910  2.48399  3.21861  4.03167  2.91630  2.46508  2.52114  2.95794  2.66513  2.90326  2.66494  5.44520  4.08522    382 d - - -
          2.68618  4.42225  2.77519  2.73123  3.46354  2.40513  3.72494  3.29354  2.67741  2.69355  4.24690  2.90347  2.73739  3.18146  2.89801  2.37887  2.77519  2.98518  4.58477  3.61503
          0.02410  4.13350  4.85585  0.61958  0.77255  0.48576  0.95510
    256   2.15927  4.36369  3.45130  2.90984  3.52233  3.55217  3.86274  2.80517  2.84038  2.29235  2.37297  2.67624  3.96259  3.17308  3.19041  2.82209  2.85935  2.58915  4.98267  3.74040    383 a - - -
          2.68627  4.42037  2.77491  2.73133  3.46363  2.40522  3.72504  3.29363  2.67750  2.69329  4.24699  2.90313  2.73749  3.18156  2.89810  2.37896  2.77529  2.98528  4.58486  3.61512
          0.17482  1.87989  4.85585  1.14822  0.38155  0.48576  0.95510
    257   2.61597  4.30903  3.51202  2.63218  2.87728  3.59517  3.81814  2.79347  2.90179  2.10250  3.40966  3.34458  3.97528  3.20219  3.23991  2.42547  2.84827  2.57674  4.78890  2.65875    388 l - - -
          2.68618  4.42225  2.77519  2.73123  3.46354  2.40513  3.72494  3.29354  2.67741  2.69355  4.24690  2.90347  2.73739  3.18146  2.89801  2.37887  2.77519  2.98518  4.58477  3.61503
          0.02410  4.13350  4.85585  0.61958  0.77255  0.48576  0.95510
    258   2.63783  4.93854  2.58826  2.40070  4.27593  3.38937  3.64455  3.71178  2.39440  3.26912  4.06264  2.92522  2.76707  2.77632  2.13715  2.64205  2.44508  3.34027  5.46202  4.10542    389 r - - -
          2.68618  4.42225  2.77519  2.73123  3.46354  2.40513  3.72494  3.29354  2.67741  2.69355  4.24690  2.90347  2.73739  3.18146  2.89801  2.37887  2.77519  2.98518  4.58477  3.61503
          0.17977  4.13350  1.90709  0.61958  0.77255  0.48576  0.95510
    259   2.65076  4.64214  3.03688  2.67119  3.76929  3.35508  1.85619  3.42729  2.55153  3.05594  3.96169  3.10604  3.87853  3.01861  2.88508  2.74317  2.26269  3.11990  5.15199  3.76103    390 h - - -
          2.68618  4.42225  2.77519  2.73123  3.46354  2.40513  3.72494  3.29354  2.67741  2.69355  4.24690  2.90347  2.73739  3.18146  2.89801  2.37887  2.77519  2.98518  4.58477  3.61503
          0.02810  3.98183  4.70418  0.61958  0.77255  0.64006  0.74921
    260   2.54549  4.54113  2.64871  2.57171  3.83261  3.36847  3.72795  2.54954  2.60848  2.86863  3.73326  3.04481  3.82402  2.93666  3.03640  2.15622  2.50270  2.86153  5.19058  3.89748    391 s - - -
          2.68618  4.42225  2.77519  2.73123  3.46354  2.40513  3.72494  3.29354  2.67741  2.69355  4.24690  2.90347  2.73739  3.18146  2.89801  2.37887  2.77519  2.98518  4.58477  3.61503
          0.02810  3.98183  4.70418  0.61958  0.77255  0.64006  0.74921
    261   2.74260  4.44836  3.62655  3.03423  3.40692  3.69294  3.89388  2.69756  2.71872  1.89739  2.43951  3.42397  4.05645  3.19217  2.29524  2.97174  2.96957  2.58269  4.97176  3.74967    392 l - - -
          2.68618  4.42225  2.77519  2.73123  3.46354  2.40513  3.72494  3.29354  2.67741  2.69355  4.24690  2.90347  2.73739  3.18146  2.89801  2.37887  2.77519  2.98518  4.58477  3.61503
          0.02810  3.98183  4.70418  0.61958  0.77255  0.40012  1.10940
    262   2.67317  4.21313  3.91317  3.34545  2.82417  2.27646  4.05097  2.19789  3.25863  2.05127  3.26255  3.64153  4.11641  3.51741  3.51578  3.02552  2.91291  2.07403  4.83844  3.61817    393 l - - -
          2.68618  4.42225  2.77519  2.73123  3.46354  2.40513  3.72494  3.29354  2.67741  2.69355  4.24690  2.90347  2.73739  3.18146  2.89801  2.37887  2.77519  2.98518  4.58477  3.61503
          0.02410  4.13350  4.85585  0.61958  0.77255  0.48576  0.95510
    263   2.76672  4.65688  3.20292  2.77186  3.32680  3.56276  3.73688  3.25213  2.68433  2.87034  3.79261  3.21142  3.11067  2.61174  3.03354  2.87839  3.01284  3.00304  4.81732  1.71118    394 y - - -
          2.68618  4.42225  2.77519  2.73123  3.46354  2.40513  3.72494  3.29354  2.67741  2.69355  4.24690  2.90347  2.73739  3.18146  2.89801  2.37887  2.77519  2.98518  4.58477  3.61503
          0.02410  4.13350  4.85585  0.61958  0.77255  0.48576  0.95510
    264   2.12046  4.42501  3.34437  2.80496  3.69777  3.44951  3.82313  2.38191  2.72435  2.74682  3.62948  3.22194  3.89897  3.08306  2.69668  2.10033  2.83619  2.76103  5.09614  3.84274    395 s - - -
          2.68618  4.42225  2.77519  2.73123  3.46354  2.40513  3.72494  3.29354  2.67741  2.69355  4.24690  2.90347  2.73739  3.18146  2.89801  2.37887  2.77519  2.98518  4.58477  3.61503
          0.02410  4.13350  4.85585  0.61958  0.77255  0.48576  0.95510
    265   3.78024  5.00642  4.68890  4.39965  1.68222  4.48213  3.53313  3.47647  4.24359  2.79021  4.07403  4.14797  4.79689  4.21420  4.27852  3.86436  4.00525  3.40307  3.66885  0.80259    396 y - - -
          2.68618  4.42225  2.77519  2.73123  3.46354  2.40513  3.72494  3.29354  2.67741  2.69355  4.24690  2.90347  2.73739  3.18146  2.89801  2.37887  2.77519  2.98518  4.58477  3.61503
          0.02410  4.13350  4.85585  0.61958  0.77255  0.48576  0.95510
    266   1.94985  4.96886  1.65955  2.36817  4.47460  3.27835  3.79992  3.91151  2.69531  3.49579  4.31269  2.89705  2.94799  2.95814  3.19995  2.69830  3.00518  3.49869  5.69982  4.31093    397 d - - -
          2.68618  4.42225  2.77519  2.73123  3.46354  2.40513  3.72494  3.29354  2.67741  2.69355  4.24690  2.90347  2.73739  3.18146  2.89801  2.37887  2.77519  2.98518  4.58477  3.61503
          0.22169  4.13350  1.69932  0.61958  0.77255  0.48576  0.95510
    267   2.66552  4.74660  3.07493  2.57308  4.08512  3.41388  3.65476  3.47257  2.27218  3.07005  3.92710  3.03626  3.85422  2.45225  2.27031  2.72417  2.01053  3.16082  5.29740  4.02194    398 t - - -
          2.68618  4.42225  2.77519  2.73123  3.46354  2.40513  3.72494  3.29354  2.67741  2.69355  4.24690  2.90347  2.73739  3.18146  2.89801  2.37887  2.77519  2.98518  4.58477  3.61503
          0.12427  3.94110  2.32861  0.61958  0.77255  0.67431  0.71235
    268   2.72784  4.84587  1.66583  2.37903  3.94497  3.30360  3.74984  3.31809  2.67447  2.43988  4.00604  2.90579  3.84039  2.96139  3.13514  2.75886  3.01076  3.06245  5.34418  3.94554    399 d - - -
          2.68618  4.42225  2.77519  2.73123  3.46354  2.40513  3.72494  3.29354  2.67741  2.69355  4.24690  2.90347  2.73739  3.18146  2.89801  2.37887  2.77519  2.98518  4.58477  3.61503
          0.03216  3.84899  4.57133  0.61958  0.77255  0.74316  0.64552
    269   2.68418  4.78887  2.60691  2.01632  4.22384  3.22586  3.76565  3.63818  2.59954  3.26456  4.15647  2.91165  1.85775  2.96368  3.00074  2.72058  2.99607  3.29517  5.46688  4.16054    400 p - - -
          2.68434  4.42327  2.77573  2.72991  3.46125  2.40605  3.72500  3.29335  2.68040  2.69375  4.24659  2.90560  2.73656  3.18161  2.89671  2.38033  2.77327  2.98350  4.58545  3.61539
          0.34789  1.22477        *  4.09088  0.01687  0.00000        *
//
HMMER3/f [3.1b2 | February 2015]
NAME  HemA
LENG  445
ALPH  amino
RF    no
MM    no
CONS  yes
CS    no
MAP   yes
DATE  Tue Feb  4 17:08:13 2020
NSEQ  45
EFFN  2.485657
CKSUM 1055525453
GA 205 205
TC 205 205
NC 205 205
STATS LOCAL MSV      -11.5307  0.69863
STATS LOCAL VITERBI  -12.2654  0.69863
STATS LOCAL FORWARD   -6.1016  0.69863
HMM          A        C        D        E        F        G        H        I        K        L        M        N        P        Q        R        S        T        V        W        Y   
            m->m     m->i     m->d     i->m     i->i     d->m     d->d
  COMPO   2.32162  4.40070  2.94741  2.58731  3.60912  3.01845  3.63384  2.84625  2.70783  2.41808  3.62361  3.12940  3.64419  2.99872  2.87191  2.60808  2.79818  2.52395  5.23411  3.78842
          2.68615  4.42262  2.77556  2.73160  3.46390  2.40489  3.72409  3.29359  2.67777  2.69347  4.24414  2.90362  2.73776  3.18155  2.89816  2.37881  2.77464  2.98501  4.58513  3.61496
          0.34387  1.94594  1.90970  1.88308  0.16502  0.00000        *
      1   2.50846  4.38090  4.10432  3.58477  3.69025  3.67293  4.31678  2.91648  3.47898  2.71534  1.17366  3.79438  4.19825  3.75621  3.72549  2.66316  2.51833  2.54434  5.19419  3.99681     11 m - - -
          2.68618  4.42225  2.77519  2.73123  3.46354  2.40513  3.72494  3.29354  2.67741  2.69355  4.24690  2.90347  2.73739  3.18146  2.89801  2.37887  2.77519  2.98518  4.58477  3.61503
          0.01464  4.62739  5.34973  0.61958  0.77255  0.54771  0.86340
      2   2.22859  4.85359  3.24161  2.68296  3.35002  3.62322  2.98530  3.46294  2.57430  3.09921  3.07684  2.89747  4.01163  2.89139  3.11821  1.92485  2.48446  3.16930  5.37819  4.06868     12 s - - -
          2.68618  4.42225  2.77519  2.73123  3.46354  2.40513  3.72494  3.29354  2.67741  2.69355  4.24690  2.90347  2.73739  3.18146  2.89801  2.37887  2.77519  2.98518  4.58477  3.61503
          0.01357  4.70278  5.42512  0.61958  0.77255  0.64690  0.74164
      3   3.22196  4.54343  5.14503  4.56047  1.93702  4.48622  4.84710  2.00586  4.39186  1.47117  3.35640  4.62478  4.77853  4.50190  4.42902  3.81938  3.14083  1.46796  5.25181  4.10652     13 v - - -
          2.68618  4.42225  2.77519  2.73123  3.46354  2.40513  3.72494  3.29354  2.67741  2.69355  4.24690  2.90347  2.73739  3.18146  2.89801  2.37887  2.77519  2.98518  4.58477  3.61503
          0.01357  4.70278  5.42512  0.61958  0.77255  0.56615  0.83865
      4   2.56171  4.18786  4.63393  4.02732  2.61780  3.42813  4.27852  2.27706  3.83953  1.36908  3.04625  4.07205  4.31476  3.99296  3.89159  3.25778  2.88446  2.23567  4.80798  2.87964     14 l - - -
          2.68618  4.42225  2.77519  2.73123  3.46354  2.40513  3.72494  3.29354  2.67741  2.69355  4.24690  2.90347  2.73739  3.18146  2.89801  2.37887  2.77519  2.98518  4.58477  3.61503
          0.01324  4.72717  5.44952  0.61958  0.77255  0.60186  0.79361
      5   1.93443  3.42029  4.37696  3.80779  3.47484  3.87155  4.32095  2.68340  3.68186  1.98891  3.47543  3.96256  4.30000  3.89620  3.84780  2.26584  3.06691  1.56941  4.99732  3.80817     15 v - - -
          2.68618  4.42225  2.77519  2.73123  3.46354  2.40513  3.72494  3.29354  2.67741  2.69355  4.24690  2.90347  2.73739  3.18146  2.89801  2.37887  2.77519  2.98518  4.58477  3.61503
          0.01324  4.72717  5.44952  0.61958  0.77255  0.41946  1.07120
      6   3.49375  4.77880  5.46280  4.87963  2.66671  4.80331  5.16298  2.01675  4.71707  1.30805  2.67493  4.95897  5.03033  4.75907  4.72133  4.15160  3.71972  1.21515  5.45173  4.36584     16 v - - -
          2.68618  4.42225  2.77519  2.73123  3.46354  2.40513  3.72494  3.29354  2.67741  2.69355  4.24690  2.90347  2.73739  3.18146  2.89801  2.37887  2.77519  2.98518  4.58477  3.61503
          0.01251  4.78294  5.50529  0.61958  0.77255  0.48576  0.95510
      7   2.72251  4.63810  3.88616  3.40172  4.36172  1.18776  4.41530  3.32091  3.37302  3.43284  4.28280  3.67323  4.15973  3.67775  3.73188  1.76998  2.40637  2.82099  5.73939  4.50588     17 g - - -
          2.68618  4.42225  2.77519  2.73123  3.46354  2.40513  3.72494  3.29354  2.67741  2.69355  4.24690  2.90347  2.73739  3.18146  2.89801  2.37887  2.77519  2.98518  4.58477  3.61503
          0.01251  4.78294  5.50529  0.61958  0.77255  0.48576  0.95510
      8   2.37364  4.53749  5.14294  4.56448  3.59215  4.49472  4.88260  1.64493  4.40143  1.57683  2.44144  4.63045  4.80323  4.54186  4.45563  3.82838  3.45236  1.51084  5.32816  4.16971     18 v - - -
          2.68618  4.42225  2.77519  2.73123  3.46354  2.40513  3.72494  3.29354  2.67741  2.69355  4.24690  2.90347  2.73739  3.18146  2.89801  2.37887  2.77519  2.98518  4.58477  3.61503
          0.01251  4.78294  5.50529  0.61958  0.77255  0.48576  0.95510
      9   2.99636  5.49528  2.46709  2.51954  4.82105  3.61076  3.47534  4.30943  2.53610  3.80002  4.57076  1.74320  4.08650  3.04156  3.24284  1.43758  3.24348  3.88312  5.94597  4.51755     19 s - - -
          2.68618  4.42225  2.77519  2.73123  3.46354  2.40513  3.72494  3.29354  2.67741  2.69355  4.24690  2.90347  2.73739  3.18146  2.89801  2.37887  2.77519  2.98518  4.58477  3.61503
          0.04220  4.78294  3.41271  0.61958  0.77255  0.48576  0.95510
     10   4.46667  5.61424  5.21816  4.96236  1.81568  5.06212  0.72169  4.26751  4.79029  3.50448  4.79537  4.62617  5.35099  4.71682  4.80526  4.43348  4.67224  4.17202  4.03889  1.76680     20 h - - -
          2.68618  4.42225  2.77519  2.73123  3.46354  2.40513  3.72494  3.29354  2.67741  2.69355  4.24690  2.90347  2.73739  3.18146  2.89801  2.37887  2.77519  2.98518  4.58477  3.61503
          0.01289  4.75363  5.47598  0.61958  0.77255  0.44801  1.01860
     11   2.54142  5.32878  3.12557  2.39432  4.68138  3.33209  3.03615  4.14802  1.98372  3.62203  4.37342  3.09598  4.01363  2.38131  1.69607  2.82696  2.86182  3.72478  5.74309  4.36245     21 r - - -
          2.68618  4.42225  2.77519  2.73123  3.46354  2.40513  3.72494  3.29354  2.67741  2.69355  4.24690  2.90347  2.73739  3.18146  2.89801  2.37887  2.77519  2.98518  4.58477  3.61503
          0.01251  4.78294  5.50529  0.61958  0.77255  0.48576  0.95510
     12   2.79586  5.23375  2.80846  2.25956  4.55001  3.57877  3.77029  3.67923  2.26165  3.52652  4.28273  3.05849  3.97264  2.75890  2.88724  1.86028  1.95414  3.33865  5.68411  4.29173     22 s - - -
          2.68618  4.42225  2.77519  2.73123  3.46354  2.40513  3.72494  3.29354  2.67741  2.69355  4.24690  2.90347  2.73739  3.18146  2.89801  2.37887  2.77519  2.98518  4.58477  3.61503
          0.01251  4.78294  5.50529  0.61958  0.77255  0.48576  0.95510
     13   1.26051  4.69934  3.45294  2.76356  3.87171  3.71549  3.56032  3.05960  2.85888  2.79798  3.79707  3.35747  4.10301  2.89767  3.26350  2.94547  2.79751  2.66598  5.26007  3.99274     23 a - - -
          2.68618  4.42225  2.77519  2.73123  3.46354  2.40513  3.72494  3.29354  2.67741  2.69355  4.24690  2.90347  2.73739  3.18146  2.89801  2.37887  2.77519  2.98518  4.58477  3.61503
          0.01251  4.78294  5.50529  0.61958  0.77255  0.48576  0.95510
     14   2.72917  5.31679  2.19441  2.50848  4.65133  2.72608  3.51290  4.12852  2.42777  3.62400  4.37674  2.98984  2.06715  2.91454  3.06487  2.13056  2.96361  3.70527  5.77018  4.36308     24 p - - -
          2.68618  4.42225  2.77519  2.73123  3.46354  2.40513  3.72494  3.29354  2.67741  2.69355  4.24690  2.90347  2.73739  3.18146  2.89801  2.37887  2.77519  2.98518  4.58477  3.61503
          0.01251  4.78294  5.50529  0.61958  0.77255  0.48576  0.95510
     15   3.52752  4.79744  5.49749  4.93174  2.98470  4.88480  5.28108  2.06893  4.78786  1.49597  2.97845  5.03164  5.10758  4.85648  4.81786  4.24275  3.75853  0.92385  5.57456  4.47440     25 v - - -
          2.68618  4.42225  2.77519  2.73123  3.46354  2.40513  3.72494  3.29354  2.67741  2.69355  4.24690  2.90347  2.73739  3.18146  2.89801  2.37887  2.77519  2.98518  4.58477  3.61503
          0.01251  4.78294  5.50529  0.61958  0.77255  0.48576  0.95510
     16   2.05272  5.31347  2.35735  1.98316  4.65193  2.97461  3.77545  4.13470  2.45889  3.61721  4.35972  2.83633  3.22511  2.87614  3.01683  2.35927  2.65068  3.70136  5.75209  4.34179     26 e - - -
          2.68618  4.42225  2.77519  2.73123  3.46354  2.40513  3.72494  3.29354  2.67741  2.69355  4.24690  2.90347  2.73739  3.18146  2.89801  2.37887  2.77519  2.98518  4.58477  3.61503
          0.01251  4.78294  5.50529  0.61958  0.77255  0.48576  0.95510
     17   2.90322  4.29991  4.66720  4.06930  3.19273  4.06781  4.39732  2.19258  3.90090  1.46831  3.21058  4.15894  4.42240  4.06862  3.24474  3.37383  2.44291  1.62459  4.94305  3.76745     27 l - - -
          2.68618  4.42225  2.77519  2.73123  3.46354  2.40513  3.72494  3.29354  2.67741  2.69355  4.24690  2.90347  2.73739  3.18146  2.89801  2.37887  2.77519  2.98518  4.58477  3.61503
          0.01251  4.78294  5.50529  0.61958  0.77255  0.48576  0.95510
     18   3.16390  4.72843  4.33520  3.71466  3.69599  4.18043  4.40864  2.81987  3.25014  1.40675  3.60357  4.02237  4.53462  3.76943  1.55052  3.49213  3.39375  1.96718  5.31963  4.13547     28 l - - -
          2.68618  4.42225  2.77519  2.73123  3.46354  2.40513  3.72494  3.29354  2.67741  2.69355  4.24690  2.90347  2.73739  3.18146  2.89801  2.37887  2.77519  2.98518  4.58477  3.61503
          0.01251  4.78294  5.50529  0.61958  0.77255  0.48576  0.95510
     19   2.36389  5.33693  2.91361  0.96004  4.89492  2.80117  4.08849  4.37205  2.95099  3.89986  4.68850  3.19320  4.14303  3.23045  3.45651  2.42722  3.30670  3.91474  6.06655  4.66140     29 e - - -
          2.68618  4.42225  2.77519  2.73123  3.46354  2.40513  3.72494  3.29354  2.67741  2.69355  4.24690  2.90347  2.73739  3.18146  2.89801  2.37887  2.77519  2.98518  4.58477  3.61503
          0.01251  4.78294  5.50529  0.61958  0.77255  0.48576  0.95510
     20   2.71337  5.44274  3.35367  2.51461  4.84149  3.77354  3.84716  4.26814  1.43467  3.39077  4.49185  3.24787  4.14764  2.05142  1.84709  3.01082  3.24961  3.86690  5.79401  4.48277     30 k - - -
          2.68618  4.42225  2.77519  2.73123  3.46354  2.40513  3.72494  3.29354  2.67741  2.69355  4.24690  2.90347  2.73739  3.18146  2.89801  2.37887  2.77519  2.98518  4.58477  3.61503
          0.01251  4.78294  5.50529  0.61958  0.77255  0.48576  0.95510
     21   2.02167  4.47101  4.96774  4.38164  2.84393  4.34522  4.70679  2.25232  4.21810  1.47276  3.43338  4.46143  4.67179  4.36655  4.28569  3.66775  3.35325  1.41179  5.18934  4.02466     31 v - - -
          2.68618  4.42225  2.77519  2.73123  3.46354  2.40513  3.72494  3.29354  2.67741  2.69355  4.24690  2.90347  2.73739  3.18146  2.89801  2.37887  2.77519  2.98518  4.58477  3.61503
          0.01251  4.78294  5.50529  0.61958  0.77255  0.48576  0.95510
     22   1.33160  4.78451  3.58737  3.13217  4.51443  3.52579  3.19040  3.93883  3.13911  3.57578  4.39516  3.50493  4.12848  3.47130  3.54355  1.35302  2.75535  3.51265  5.81988  4.54096     32 a - - -
          2.68618  4.42225  2.77519  2.73123  3.46354  2.40513  3.72494  3.29354  2.67741  2.69355  4.24690  2.90347  2.73739  3.18146  2.89801  2.37887  2.77519  2.98518  4.58477  3.61503
          0.01251  4.78294  5.50529  0.61958  0.77255  0.48576  0.95510
     23   2.20201  4.23798  4.46157  3.86536  1.78957  3.93975  4.25589  2.50258  3.71286  2.23189  2.59817  3.61113  4.30654  3.90110  3.25794  3.23646  2.82124  2.09938  4.85525  3.67077     33 f - - -
          2.68618  4.42225  2.77519  2.73123  3.46354  2.40513  3.72494  3.29354  2.67741  2.69355  4.24690  2.90347  2.73739  3.18146  2.89801  2.37887  2.77519  2.98518  4.58477  3.61503
          0.01251  4.78294  5.50529  0.61958  0.77255  0.48576  0.95510
     24   2.62521  5.25957  2.45777  2.50108  3.77428  2.62328  3.76081  3.58381  2.31924  3.55739  4.30487  2.65627  3.24143  2.58878  2.63644  2.43812  2.63593  3.32565  5.70286  4.30269     34 k - - -
          2.68618  4.42225  2.77519  2.73123  3.46354  2.40513  3.72494  3.29354  2.67741  2.69355  4.24690  2.90347  2.73739  3.18146  2.89801  2.37887  2.77519  2.98518  4.58477  3.61503
          0.01251  4.78294  5.50529  0.61958  0.77255  0.48576  0.95510
     25   2.21037  4.28849  2.11646  2.09836  4.55504  3.41548  3.77040  4.02196  2.44075  3.53140  4.28661  2.98818  2.52751  2.87687  2.93515  2.70419  3.02716  3.05825  5.68795  4.29409     35 e - - -
          2.68618  4.42225  2.77519  2.73123  3.46354  2.40513  3.72494  3.29354  2.67741  2.69355  4.24690  2.90347  2.73739  3.18146  2.89801  2.37887  2.77519  2.98518  4.58477  3.61503
          0.01251  4.78294  5.50529  0.61958  0.77255  0.48576  0.95510
     26   2.21977  5.35058  2.03527  1.87088  4.68517  3.58065  3.81017  4.16768  2.42987  3.65436  4.40377  3.05131  4.00168  2.91571  3.07236  2.17653  2.49819  3.73753  5.79396  4.38035     36 e - - -
          2.68618  4.42225  2.77519  2.73123  3.46354  2.40513  3.72494  3.29354  2.67741  2.69355  4.24690  2.90347  2.73739  3.18146  2.89801  2.37887  2.77519  2.98518  4.58477  3.61503
          0.01251  4.78294  5.50529  0.61958  0.77255  0.48576  0.95510
     27   2.36279  5.29221  2.24370  2.23614  4.63152  2.78121  3.75720  4.11370  2.20738  3.59502  4.33462  2.56185  3.96238  2.78473  2.71522  2.59827  2.88332  2.90212  5.72823  4.32031     37 k - - -
          2.68618  4.42225  2.77519  2.73123  3.46354  2.40513  3.72494  3.29354  2.67741  2.69355  4.24690  2.90347  2.73739  3.18146  2.89801  2.37887  2.77519  2.98518  4.58477  3.61503
          0.01251  4.78294  5.50529  0.61958  0.77255  0.48576  0.95510
     28   2.66929  4.27161  4.30803  3.71888  3.37277  3.91446  4.21979  2.06481  3.59107  1.68728  2.76639  3.91080  3.93356  3.06754  2.78002  3.20265  2.93401  2.11404  4.88408  3.28541     38 l - - -
          2.68618  4.42225  2.77519  2.73123  3.46354  2.40513  3.72494  3.29354  2.67741  2.69355  4.24690  2.90347  2.73739  3.18146  2.89801  2.37887  2.77519  2.98518  4.58477  3.61503
          0.01251  4.78294  5.50529  0.61958  0.77255  0.48576  0.95510
     29   2.18919  5.27374  2.73457  2.20361  4.60706  2.84933  3.55736  3.40274  2.35316  3.35418  4.31751  2.85993  2.78317  2.71503  2.63378  2.69035  2.76729  3.50684  5.71351  4.30975     39 a - - -
          2.68618  4.42225  2.77519  2.73123  3.46354  2.40513  3.72494  3.29354  2.67741  2.69355  4.24690  2.90347  2.73739  3.18146  2.89801  2.37887  2.77519  2.98518  4.58477  3.61503
          0.09373  4.78294  2.51206  0.61958  0.77255  0.48576  0.95510
     30   2.45834  5.25873  2.58104  2.05136  4.59736  3.53909  3.72708  3.75804  2.20789  2.93557  4.30113  2.77328  3.19928  2.53184  2.77467  2.31566  2.90318  3.64591  5.69522  4.28817     40 e - - -
          2.68618  4.42225  2.77519  2.73123  3.46354  2.40513  3.72494  3.29354  2.67741  2.69355  4.24690  2.90347  2.73739  3.18146  2.89801  2.37887  2.77519  2.98518  4.58477  3.61503
          0.01357  4.70278  5.42512  0.61958  0.77255  0.64690  0.74164
     31   1.60941  4.28076  4.23783  3.65624  2.99683  3.88796  4.21251  2.40862  3.54110  1.73799  3.39315  3.87189  4.26581  3.76668  3.73173  2.89895  2.51882  2.48907  4.90946  3.71655     41 a - - -
          2.68618  4.42225  2.77519  2.73123  3.46354  2.40513  3.72494  3.29354  2.67741  2.69355  4.24690  2.90347  2.73739  3.18146  2.89801  2.37887  2.77519  2.98518  4.58477  3.61503
          0.06445  4.70278  2.93092  0.61958  0.77255  0.64690  0.74164
     32   2.46571  3.47848  4.13188  3.19715  2.99047  3.83755  3.25170  2.47108  3.44050  1.64524  3.04444  3.62412  4.20821  2.98636  3.64671  3.11839  2.83422  2.25322  4.85707  3.66146     42 l - - -
          2.68618  4.42226  2.77520  2.73124  3.46354  2.40513  3.72495  3.29354  2.67741  2.69355  4.24690  2.90347  2.73740  3.18147  2.89789  2.37887  2.77520  2.98519  4.58477  3.61504
          0.08233  3.44758  3.05317  0.47302  0.97583  0.35843  1.19990
     33   2.25254  5.17736  2.98435  2.22108  4.47872  3.28860  3.56911  3.93497  2.51691  3.04169  3.49165  2.75617  3.96250  2.50386  2.75619  2.24817  2.61185  2.99062  5.63714  4.25423     44 e - - -
          2.68618  4.42225  2.77519  2.73123  3.46354  2.40513  3.72494  3.29354  2.67741  2.69355  4.24690  2.90347  2.73739  3.18146  2.89801  2.37887  2.77519  2.98518  4.58477  3.61503
          0.01300  4.74485  5.46720  0.61958  0.77255  0.56718  0.83730
     34   2.14516  5.28867  2.49119  2.09513  4.63087  3.15062  3.74407  4.11518  2.36012  3.59262  4.33050  2.90527  3.94935  2.46189  2.31437  2.55157  2.71234  3.67785  5.72272  4.31283     45 e - - -
          2.68618  4.42225  2.77519  2.73123  3.46354  2.40513  3.72494  3.29354  2.67741  2.69355  4.24690  2.90347  2.73739  3.18146  2.89801  2.37887  2.77519  2.98518  4.58477  3.61503
          0.01300  4.74485  5.46720  0.61958  0.77255  0.56718  0.83730
     35   2.83564  4.37508  4.58545  3.99349  3.37319  4.10343  4.42026  2.22062  3.84529  1.06393  2.90140  4.14609  4.44789  3.28319  3.96934  3.40442  2.79992  2.29449  4.99350  3.82840     46 l - - -
          2.68618  4.42225  2.77519  2.73123  3.46354  2.40513  3.72494  3.29354  2.67741  2.69355  4.24690  2.90347  2.73739  3.18146  2.89801  2.37887  2.77519  2.98518  4.58477  3.61503
          0.01300  4.74485  5.46720  0.61958  0.77255  0.56718  0.83730
     36   2.25751  4.08620  3.79686  3.22575  3.22161  3.58167  3.44236  2.91074  2.91174  2.19199  3.53669  3.59201  4.17424  3.27660  2.91816  2.83913  2.50663  2.02366  5.02125  2.92648     47 v - - -
          2.68618  4.42225  2.77519  2.73123  3.46354  2.40513  3.72494  3.29354  2.67741  2.69355  4.24690  2.90347  2.73739  3.18146  2.89801  2.37887  2.77519  2.98518  4.58477  3.61503
          0.01300  4.74485  5.46720  0.61958  0.77255  0.43802  1.03652
     37   2.31951  5.31987  2.25294  1.92264  4.66252  3.32990  3.76658  4.14857  2.44419  3.62404  4.36218  2.93027  3.05362  2.20745  2.67903  2.69625  3.04152  3.70941  5.75301  4.34048     48 e - - -
          2.68618  4.42225  2.77519  2.73123  3.46354  2.40513  3.72494  3.29354  2.67741  2.69355  4.24690  2.90347  2.73739  3.18146  2.89801  2.37887  2.77519  2.98518  4.58477  3.61503
          0.08280  4.78294  2.64381  0.61958  0.77255  0.48576  0.95510
     38   2.32312  5.24984  2.79627  2.27361  4.08583  3.33069  2.86639  4.06118  2.47278  3.41011  4.29361  2.63469  3.93820  2.44332  2.70693  2.36240  2.38086  3.63424  5.68952  4.28563     49 e - - -
          2.68618  4.42225  2.77519  2.73123  3.46354  2.40513  3.72494  3.29354  2.67741  2.69355  4.24690  2.90347  2.73739  3.18146  2.89801  2.37887  2.77519  2.98518  4.58477  3.61503
          0.05219  4.71357  3.17288  0.61958  0.77255  0.62737  0.76356
     39   2.62972  5.24314  2.24523  2.08481  4.57685  3.53219  3.72330  4.05530  2.18015  3.31365  4.28712  3.00374  2.64130  2.67149  2.95512  2.46653  2.81112  3.62773  5.68239  3.46962     50 e - - -
          2.68618  4.42225  2.77519  2.73123  3.46354  2.40513  3.72494  3.29354  2.67741  2.69355  4.24690  2.90347  2.73739  3.18146  2.89801  2.37887  2.77519  2.98518  4.58477  3.61503
          0.01395  4.67532  5.39766  0.61958  0.77255  0.37458  1.16340
     40   2.21641  3.64926  2.63505  2.47209  4.50289  2.72853  3.35713  3.96098  2.40275  3.13162  3.98961  3.06794  3.49876  2.51386  3.01237  2.20354  2.85110  3.39772  5.65675  4.27194     51 s - - -
          2.68618  4.42225  2.77519  2.73123  3.46354  2.40513  3.72494  3.29354  2.67741  2.69355  4.24690  2.90347  2.73739  3.18146  2.89801  2.37887  2.77519  2.98518  4.58477  3.61503
          0.01251  4.78294  5.50529  0.61958  0.77255  0.48576  0.95510
     41   2.28539  3.58417  4.78489  4.18044  2.88534  4.05937  4.40264  1.73926  3.98556  1.77903  3.36771  4.20116  4.41825  4.13247  4.02132  3.07151  3.11015  1.71059  4.91086  3.73226     52 v - - -
          2.68618  4.42225  2.77519  2.73123  3.46354  2.40513  3.72494  3.29354  2.67741  2.69355  4.24690  2.90347  2.73739  3.18146  2.89801  2.37887  2.77519  2.98518  4.58477  3.61503
          0.01251  4.78294  5.50529  0.61958  0.77255  0.48576  0.95510
     42   2.44936  5.28341  2.66056  2.17199  4.61996  2.93604  3.75743  4.10004  2.49588  2.91103  4.32650  2.77681  3.96249  2.52928  2.49179  2.20666  2.57850  3.66950  5.72122  4.31529     53 e - - -
          2.68618  4.42225  2.77519  2.73123  3.46354  2.40513  3.72494  3.29354  2.67741  2.69355  4.24690  2.90347  2.73739  3.18146  2.89801  2.37887  2.77519  2.98518  4.58477  3.61503
          0.01251  4.78294  5.50529  0.61958  0.77255  0.48576  0.95510
     43   3.33518  5.95141  2.16458  0.96061  5.27921  1.88405  4.17327  4.81428  3.17231  4.27940  5.10352  3.10730  4.25777  3.32740  3.77611  2.88896  3.62195  4.35406  6.42635  4.90587     54 e - - -
          2.68618  4.42225  2.77519  2.73123  3.46354  2.40513  3.72494  3.29354  2.67741  2.69355  4.24690  2.90347  2.73739  3.18146  2.89801  2.37887  2.77519  2.98518  4.58477  3.61503
          0.01251  4.78294  5.50529  0.61958  0.77255  0.48576  0.95510
     44   1.32974  3.96743  3.76094  3.20261  3.72927  3.37552  4.11166  3.07991  3.15366  2.80398  3.15360  2.79329  4.16934  3.45114  3.49747  3.01250  2.50912  2.38662  5.17548  3.94611     55 a - - -
          2.68618  4.42225  2.77519  2.73123  3.46354  2.40513  3.72494  3.29354  2.67741  2.69355  4.24690  2.90347  2.73739  3.18146  2.89801  2.37887  2.77519  2.98518  4.58477  3.61503
          0.01251  4.78294  5.50529  0.61958  0.77255  0.48576  0.95510
     45   2.70910  4.49758  5.05136  4.46244  3.00857  4.39652  4.75660  2.29122  4.29188  1.90062  2.02973  4.52666  4.71172  4.42315  4.34068  3.72189  3.39042  1.16193  5.20907  4.05570     56 v - - -
          2.68618  4.42225  2.77519  2.73123  3.46354  2.40513  3.72494  3.29354  2.67741  2.69355  4.24690  2.90347  2.73739  3.18146  2.89801  2.37887  2.77519  2.98518  4.58477  3.61503
          0.01251  4.78294  5.50529  0.61958  0.77255  0.48576  0.95510
     46   3.68022  4.86538  5.78498  5.32225  4.19190  5.33147  6.07743  1.08539  5.27230  2.25001  3.91508  5.48771  5.52466  5.50901  5.43176  4.77279  3.93794  0.87580  6.34511  5.14098     57 v - - -
          2.68618  4.42225  2.77519  2.73123  3.46354  2.40513  3.72494  3.29354  2.67741  2.69355  4.24690  2.90347  2.73739  3.18146  2.89801  2.37887  2.77519  2.98518  4.58477  3.61503
          0.01251  4.78294  5.50529  0.61958  0.77255  0.48576  0.95510
     47   3.88211  5.09850  5.82307  5.28002  3.60772  5.32565  5.73723  2.14359  5.15598  0.62239  3.35298  5.47365  5.41900  5.13624  5.17238  4.72892  4.10746  1.72172  5.81498  4.80499     58 L - - -
          2.68618  4.42225  2.77519  2.73123  3.46354  2.40513  3.72494  3.29354  2.67741  2.69355  4.24690  2.90347  2.73739  3.18146  2.89801  2.37887  2.77519  2.98518  4.58477  3.61503
          0.01251  4.78294  5.50529  0.61958  0.77255  0.48576  0.95510
     48   1.94326  4.65197  4.11046  3.84874  5.04678  3.41307  4.89830  4.49399  3.91839  4.16486  4.95327  3.47954  4.20318  4.17373  4.20850  0.60009  2.90115  3.81804  6.36486  5.18528     59 S - - -
          2.68618  4.42225  2.77519  2.73123  3.46354  2.40513  3.72494  3.29354  2.67741  2.69355  4.24690  2.90347  2.73739  3.18146  2.89801  2.37887  2.77519  2.98518  4.58477  3.61503
          0.01251  4.78294  5.50529  0.61958  0.77255  0.48576  0.95510
     49   3.23576  5.05589  4.60502  4.50412  5.14896  3.84260  5.39916  4.44100  4.47565  4.25181  5.28885  4.47155  4.63246  4.82221  4.62012  3.45220  0.26953  3.99657  6.45369  5.38426     60 T - - -
          2.68618  4.42225  2.77519  2.73123  3.46354  2.40513  3.72494  3.29354  2.67741  2.69355  4.24690  2.90347  2.73739  3.18146  2.89801  2.37887  2.77519  2.98518  4.58477  3.61503
          0.01251  4.78294  5.50529  0.61958  0.77255  0.48576  0.95510
     50   4.02956  0.13409  5.55311  5.52817  5.48696  4.38060  6.01340  4.93341  5.43190  4.72289  5.89173  5.35322  5.12711  5.73413  5.36832  4.29442  4.56397  4.57695  6.56828  5.74135     61 C - - -
          2.68618  4.42225  2.77519  2.73123  3.46354  2.40513  3.72494  3.29354  2.67741  2.69355  4.24690  2.90347  2.73739  3.18146  2.89801  2.37887  2.77519  2.98518  4.58477  3.61503
          0.01251  4.78294  5.50529  0.61958  0.77255  0.48576  0.95510
     51   3.84936  5.71884  3.70778  3.71629  5.27466  4.11687  5.11571  5.29559  4.17202  4.82803  5.84302  0.23748  4.83309  4.46551  4.49595  3.92429  4.29698  4.80492  6.43677  5.21543     62 N - - -
          2.68618  4.42225  2.77519  2.73123  3.46354  2.40513  3.72494  3.29354  2.67741  2.69355  4.24690  2.90347  2.73739  3.18146  2.89801  2.37887  2.77519  2.98518  4.58477  3.61503
          0.01251  4.78294  5.50529  0.61958  0.77255  0.48576  0.95510
     52   4.37130  5.96842  4.96684  4.38506  5.58425  4.56070  4.92459  5.28366  3.17498  4.62774  5.66528  4.64574  5.07738  4.15981  0.20132  4.45724  4.61332  4.97767  6.32749  5.40341     63 R - - -
          2.68618  4.42225  2.77519  2.73123  3.46354  2.40513  3.72494  3.29354  2.67741  2.69355  4.24690  2.90347  2.73739  3.18146  2.89801  2.37887  2.77519  2.98518  4.58477  3.61503
          0.01251  4.78294  5.50529  0.61958  0.77255  0.48576  0.95510
     53   2.83781  4.26716  4.48121  3.88763  2.96135  3.97363  4.29423  2.55709  3.73937  2.25201  2.43581  4.02373  4.33883  3.93008  3.86210  2.75716  1.69797  1.78763  4.89616  3.71177     64 t - - -
          2.68618  4.42225  2.77519  2.73123  3.46354  2.40513  3.72494  3.29354  2.67741  2.69355  4.24690  2.90347  2.73739  3.18146  2.89801  2.37887  2.77519  2.98518  4.58477  3.61503
          0.01251  4.78294  5.50529  0.61958  0.77255  0.48576  0.95510
     54   2.77732  3.56925  3.21724  0.70927  4.71707  3.64366  4.25019  4.01787  3.09123  3.72721  4.58922  3.40839  4.22573  3.42810  3.51929  3.05811  3.33619  3.64261  5.98453  4.65628     65 e - - -
          2.68618  4.42225  2.77519  2.73123  3.46354  2.40513  3.72494  3.29354  2.67741  2.69355  4.24690  2.90347  2.73739  3.18146  2.89801  2.37887  2.77519  2.98518  4.58477  3.61503
          0.01251  4.78294  5.50529  0.61958  0.77255  0.48576  0.95510
     55   2.65633  4.32995  4.89500  4.29291  2.59866  4.16876  4.51088  1.71140  4.09928  1.71670  3.36674  4.31410  4.51328  4.23400  4.12854  3.48560  3.20242  1.55263  4.99095  3.25562     66 v - - -
          2.68618  4.42225  2.77519  2.73123  3.46354  2.40513  3.72494  3.29354  2.67741  2.69355  4.24690  2.90347  2.73739  3.18146  2.89801  2.37887  2.77519  2.98518  4.58477  3.61503
          0.01251  4.78294  5.50529  0.61958  0.77255  0.48576  0.95510
     56   3.99336  5.21055  5.32332  4.98162  2.14151  4.86650  4.02369  2.95483  4.78939  3.09753  4.28496  4.63351  5.16535  4.69486  4.74114  4.21769  4.21002  3.15114  3.47071  0.57061     67 Y - - -
          2.68618  4.42225  2.77519  2.73123  3.46354  2.40513  3.72494  3.29354  2.67741  2.69355  4.24690  2.90347  2.73739  3.18146  2.89801  2.37887  2.77519  2.98518  4.58477  3.61503
          0.01251  4.78294  5.50529  0.61958  0.77255  0.48576  0.95510
     57   1.54452  3.59245  4.40490  3.81396  3.37063  3.94173  4.26130  2.66939  3.67513  2.10183  3.15911  3.97267  4.31147  3.87639  3.81722  3.23651  2.31713  1.96769  4.89071  3.28472     68 a - - -
          2.68618  4.42225  2.77519  2.73123  3.46354  2.40513  3.72494  3.29354  2.67741  2.69355  4.24690  2.90347  2.73739  3.18146  2.89801  2.37887  2.77519  2.98518  4.58477  3.61503
          0.04220  4.78294  3.41271  0.61958  0.77255  0.48576  0.95510
     58   2.41340  5.02532  2.64845  2.11469  4.27540  3.60461  3.46016  3.36534  2.59528  3.13355  3.45378  3.00912  3.99508  2.81475  3.06417  2.50808  2.77441  2.13674  5.51948  4.17442     69 e - - -
          2.68618  4.42225  2.77519  2.73123  3.46354  2.40513  3.72494  3.29354  2.67741  2.69355  4.24690  2.90347  2.73739  3.18146  2.89801  2.37887  2.77519  2.98518  4.58477  3.61503
          0.01289  4.75363  5.47598  0.61958  0.77255  0.54926  0.86127
     59   2.10873  4.39695  3.88353  3.31059  3.51990  3.54503  3.61306  2.78699  3.24141  2.40845  3.07436  3.65062  4.19600  3.51643  3.53610  2.54241  1.96480  1.97586  4.99630  3.78255     70 t - - -
          2.68618  4.42225  2.77519  2.73123  3.46354  2.40513  3.72494  3.29354  2.67741  2.69355  4.24690  2.90347  2.73739  3.18146  2.89801  2.37887  2.77519  2.98518  4.58477  3.61503
          0.01289  4.75363  5.47598  0.61958  0.77255  0.54926  0.86127
     60   2.84521  5.35875  1.88915  1.97783  4.69656  3.56683  3.79378  4.18416  2.55402  3.66173  4.40648  2.37052  3.41395  2.89699  2.86359  2.20320  2.68002  3.74651  5.79419  4.37579     71 d - - -
          2.68589  4.42244  2.77518  2.73114  3.46373  2.40510  3.72514  3.29352  2.67760  2.69374  4.24709  2.90355  2.73709  3.18127  2.89820  2.37889  2.77519  2.98500  4.58496  3.61522
          0.40759  1.65524  1.94000  1.10184  0.40385  0.44801  1.01860
     61   2.14014  5.24570  2.74161  2.12132  4.58389  2.86900  3.71135  4.06559  2.31323  3.54803  4.28904  2.98803  3.54686  2.37466  2.72873  2.20089  2.98142  3.63281  5.68229  4.27439     77 e - - -
          2.68618  4.42225  2.77519  2.73123  3.46354  2.40513  3.72494  3.29354  2.67741  2.69355  4.24690  2.90347  2.73739  3.18146  2.89801  2.37887  2.77519  2.98518  4.58477  3.61503
          0.01449  4.63735  5.35970  0.61958  0.77255  0.75388  0.63589
     62   2.49380  3.68819  3.27037  3.46608  1.91804  3.23628  3.67588  2.42266  3.37005  2.39160  3.38006  3.73431  4.18895  3.28886  3.60123  3.09286  2.97461  2.14749  4.87301  3.25666     78 f - - -
          2.68618  4.42225  2.77519  2.73123  3.46354  2.40513  3.72494  3.29354  2.67741  2.69355  4.24690  2.90347  2.73739  3.18146  2.89801  2.37887  2.77519  2.98518  4.58477  3.61503
          0.01449  4.63735  5.35970  0.61958  0.77255  0.71214  0.67451
     63   2.38272  5.13438  2.95821  2.29604  4.42923  3.54818  1.86269  3.44274  2.20612  3.20502  4.18971  3.03894  3.94232  2.71267  2.96945  2.63753  2.98961  3.49798  5.59665  4.22117     79 h - - -
          2.68618  4.42225  2.77519  2.73123  3.46354  2.40513  3.72494  3.29354  2.67741  2.69355  4.24690  2.90347  2.73739  3.18146  2.89801  2.37887  2.77519  2.98518  4.58477  3.61503
          0.01430  4.65063  5.37297  0.61958  0.77255  0.66529  0.72181
     64   2.41932  4.80542  3.25862  2.69900  3.13591  2.89654  3.64635  3.02238  2.52783  2.89622  3.88790  3.08935  2.88794  2.62604  3.12736  2.62798  2.27828  2.92783  5.33626  4.03477     80 t - - -
          2.68618  4.42225  2.77519  2.73123  3.46354  2.40513  3.72494  3.29354  2.67741  2.69355  4.24690  2.90347  2.73739  3.18146  2.89801  2.37887  2.77519  2.98518  4.58477  3.61503
          0.01399  4.67228  5.39462  0.61958  0.77255  0.51871  0.90458
     65   2.30202  4.91976  3.21308  2.65568  4.14845  1.83619  3.25613  3.55692  2.64605  3.07409  3.78489  2.85588  3.42080  2.99315  3.10213  2.47186  2.79158  3.24771  4.28245  4.11587     81 g - - -
          2.68618  4.42225  2.77519  2.73123  3.46354  2.40513  3.72494  3.29354  2.67741  2.69355  4.24690  2.90347  2.73739  3.18146  2.89801  2.37887  2.77519  2.98518  4.58477  3.61503
          0.01319  4.73040  5.45275  0.61958  0.77255  0.42270  1.06500
     66   2.51371  4.98392  2.73275  2.64305  3.57671  3.62773  3.40908  3.63401  2.54661  2.26764  4.05550  2.71032  4.01737  2.74773  2.52891  2.75251  2.90664  2.34152  5.48867  4.15605     82 l - - -
          2.68618  4.42225  2.77519  2.73123  3.46354  2.40513  3.72494  3.29354  2.67741  2.69355  4.24690  2.90347  2.73739  3.18146  2.89801  2.37887  2.77519  2.98518  4.58477  3.61503
          0.01251  4.78294  5.50529  0.61958  0.77255  0.48576  0.95510
     67   2.43127  5.31164  1.99430  1.94934  4.64654  3.57298  3.77585  4.12815  2.44742  3.61260  4.35632  2.70533  3.97660  2.65689  3.01747  2.49825  2.87178  3.69707  5.74913  2.91608     83 e - - -
          2.68618  4.42225  2.77519  2.73123  3.46354  2.40513  3.72494  3.29354  2.67741  2.69355  4.24690  2.90347  2.73739  3.18146  2.89801  2.37887  2.77519  2.98518  4.58477  3.61503
          0.01251  4.78294  5.50529  0.61958  0.77255  0.48576  0.95510
     68   2.38706  5.18892  2.47110  2.17322  3.58129  3.36567  2.93758  3.94517  2.45958  3.12727  3.54530  2.71995  3.97666  2.63086  3.01575  2.77742  2.88934  3.29810  5.64922  3.04926     84 e - - -
          2.68618  4.42225  2.77519  2.73123  3.46354  2.40513  3.72494  3.29354  2.67741  2.69355  4.24690  2.90347  2.73739  3.18146  2.89801  2.37887  2.77519  2.98518  4.58477  3.61503
          0.01251  4.78294  5.50529  0.61958  0.77255  0.48576  0.95510
     69   2.55913  3.67325  4.88539  4.28348  2.89859  4.14194  4.49432  1.71633  4.08661  1.82010  2.96541  4.29408  4.49305  4.22782  4.11347  3.45944  2.98927  1.52756  4.98432  3.80784     85 v - - -
          2.68618  4.42225  2.77519  2.73123  3.46354  2.40513  3.72494  3.29354  2.67741  2.69355  4.24690  2.90347  2.73739  3.18146  2.89801  2.37887  2.77519  2.98518  4.58477  3.61503
          0.01251  4.78294  5.50529  0.61958  0.77255  0.48576  0.95510
     70   2.58447  4.36086  4.02205  3.44419  3.47502  3.86222  4.14526  2.20427  3.19106  2.09812  3.47260  3.39930  4.23555  2.95702  3.34458  2.85540  3.03725  1.52306  4.96402  3.75927     86 v - - -
          2.68618  4.42225  2.77519  2.73123  3.46354  2.40513  3.72494  3.29354  2.67741  2.69355  4.24690  2.90347  2.73739  3.18146  2.89801  2.37887  2.77519  2.98518  4.58477  3.61503
          0.01251  4.78294  5.50529  0.61958  0.77255  0.48576  0.95510
     71   2.30092  5.28295  2.68433  1.97608  4.61974  3.56853  3.57473  4.09984  2.29571  2.94163  4.32587  2.72001  3.96205  2.85579  2.28105  2.41956  2.88756  3.66915  5.72050  3.88726     87 e - - -
          2.68618  4.42225  2.77519  2.73123  3.46354  2.40513  3.72494  3.29354  2.67741  2.69355  4.24690  2.90347  2.73739  3.18146  2.89801  2.37887  2.77519  2.98518  4.58477  3.61503
          0.01251  4.78294  5.50529  0.61958  0.77255  0.48576  0.95510
     72   2.16721  4.38489  3.94823  2.76162  2.52485  3.84446  3.56133  2.85323  3.29704  2.23685  3.49494  3.69619  4.21887  3.56474  3.15142  3.10948  2.43361  2.28334  2.79659  3.77386     88 a - - -
          2.68621  4.42228  2.77523  2.73098  3.46333  2.40516  3.72497  3.29357  2.67744  2.69358  4.24693  2.90350  2.73743  3.18149  2.89793  2.37890  2.77523  2.98521  4.58480  3.61506
          0.15554  2.26785  3.20620  0.24882  1.51284  0.48576  0.95510
     73   2.84334  3.77017  4.75651  4.14693  2.66060  4.01515  4.34675  1.99522  3.94588  1.39987  3.29773  4.16003  3.75845  4.08281  3.97240  3.32618  3.07534  1.91052  4.84485  3.17221     90 l - - -
          2.68618  4.42225  2.77519  2.73123  3.46354  2.40513  3.72494  3.29354  2.67741  2.69355  4.24690  2.90347  2.73739  3.18146  2.89801  2.37887  2.77519  2.98518  4.58477  3.61503
          0.01299  4.74582  5.46816  0.61958  0.77255  0.50346  0.92744
     74   1.54123  3.42196  3.46321  2.36317  3.39994  3.71108  3.44398  3.03957  2.75549  2.88730  3.75807  3.35978  4.09521  3.19782  3.27792  2.67555  2.83726  2.72310  5.22373  3.95983     91 a - - -
          2.68618  4.42225  2.77519  2.73123  3.46354  2.40513  3.72494  3.29354  2.67741  2.69355  4.24690  2.90347  2.73739  3.18146  2.89801  2.37887  2.77519  2.98518  4.58477  3.61503
          0.01276  4.76358  5.48593  0.61958  0.77255  0.52836  0.89056
     75   2.40260  4.47766  2.41593  2.24996  4.63502  3.20066  3.39103  4.11981  2.14115  3.59609  4.33268  2.85878  3.95236  2.33298  2.37662  2.55058  2.83439  3.68134  5.72511  4.31519     92 k - - -
          2.68618  4.42225  2.77519  2.73123  3.46354  2.40513  3.72494  3.29354  2.67741  2.69355  4.24690  2.90347  2.73739  3.18146  2.89801  2.37887  2.77519  2.98518  4.58477  3.61503
          0.01276  4.76358  5.48593  0.61958  0.77255  0.46002  0.99769
     76   2.39062  3.70613  3.61017  3.15338  2.62744  3.84133  3.50472  2.59110  2.91316  2.27099  3.49971  3.68761  4.21595  3.55539  3.03500  2.52441  2.76581  2.36492  4.35463  2.79051     93 l - - -
          2.68618  4.42225  2.77519  2.73123  3.46354  2.40513  3.72494  3.29354  2.67741  2.69355  4.24690  2.90347  2.73739  3.18146  2.89801  2.37887  2.77519  2.98518  4.58477  3.61503
          0.01251  4.78294  5.50529  0.61958  0.77255  0.48576  0.95510
     77   2.19997  4.61333  3.54034  2.97612  2.64920  3.74006  2.78674  2.85489  2.81690  2.65226  3.71151  3.02414  4.12238  3.26015  3.33111  2.20602  2.38420  2.74253  5.18224  3.92977     94 a - - -
          2.68618  4.42225  2.77519  2.73123  3.46354  2.40513  3.72494  3.29354  2.67741  2.69355  4.24690  2.90347  2.73739  3.18146  2.89801  2.37887  2.77519  2.98518  4.58477  3.61503
          0.01251  4.78294  5.50529  0.61958  0.77255  0.48576  0.95510
     78   2.92310  5.41874  2.54602  2.31437  4.74099  1.40048  3.44774  4.22389  2.64971  3.71513  4.47552  2.66280  4.04197  2.85701  3.04185  2.55980  3.00261  3.79906  5.86097  4.44098     95 g - - -
          2.68618  4.42225  2.77519  2.73123  3.46354  2.40513  3.72494  3.29354  2.67741  2.69355  4.24690  2.90347  2.73739  3.18146  2.89801  2.37887  2.77519  2.98518  4.58477  3.61503
          0.01251  4.78294  5.50529  0.61958  0.77255  0.48576  0.95510
     79   2.57723  4.21113  4.59824  3.59718  2.76914  3.95770  4.28163  2.36787  3.81571  1.37464  3.32613  4.06111  4.32278  3.63685  3.88499  3.02792  3.04013  1.88962  3.87494  3.64960     96 l - - -
          2.68618  4.42225  2.77519  2.73123  3.46354  2.40513  3.72494  3.29354  2.67741  2.69355  4.24690  2.90347  2.73739  3.18146  2.89801  2.37887  2.77519  2.98518  4.58477  3.61503
          0.01251  4.78294  5.50529  0.61958  0.77255  0.48576  0.95510
     80   2.80881  5.31734  1.97143  2.17574  4.65895  3.07176  3.45245  4.14443  2.46883  3.62116  4.35986  2.83015  2.96907  2.65808  2.92162  2.23864  2.62004  3.70630  5.75118  4.33905     97 d - - -
          2.68618  4.42225  2.77519  2.73123  3.46354  2.40513  3.72494  3.29354  2.67741  2.69355  4.24690  2.90347  2.73739  3.18146  2.89801  2.37887  2.77519  2.98518  4.58477  3.61503
          0.09047  4.78294  2.54945  0.61958  0.77255  0.48576  0.95510
     81   2.21856  4.55478  3.04503  2.64969  3.70222  3.72103  3.43446  2.72526  2.94696  2.21100  3.65436  3.41521  3.85239  3.25971  3.32572  2.78972  2.99983  1.87276  5.12767  3.55701     98 v - - -
          2.68618  4.42225  2.77519  2.73123  3.46354  2.40513  3.72494  3.29354  2.67741  2.69355  4.24690  2.90347  2.73739  3.18146  2.89801  2.37887  2.77519  2.98518  4.58477  3.61503
          0.03320  4.70600  3.74611  0.61958  0.77255  0.53987  0.87425
     82   2.47683  4.27949  2.20499  1.70047  4.57228  3.54861  3.73974  3.72564  2.37500  3.54191  4.28888  2.91853  3.62722  2.76873  2.97254  2.59689  2.60625  3.62541  5.68613  4.28473     99 e - - -
          2.68618  4.42225  2.77519  2.73123  3.46354  2.40513  3.72494  3.29354  2.67741  2.69355  4.24690  2.90347  2.73739  3.18146  2.89801  2.37887  2.77519  2.98518  4.58477  3.61503
          0.01336  4.71790  5.44025  0.61958  0.77255  0.46521  0.98886
     83   2.82498  5.32579  2.02833  1.60791  4.66120  3.56853  3.78024  4.14460  2.53209  3.37340  4.37152  2.65116  3.58763  2.63870  3.02870  2.78550  2.60073  3.46681  5.76253  4.35016    100 e - - -
          2.68618  4.42225  2.77519  2.73123  3.46354  2.40513  3.72494  3.29354  2.67741  2.69355  4.24690  2.90347  2.73739  3.18146  2.89801  2.37887  2.77519  2.98518  4.58477  3.61503
          0.03109  4.76499  3.81272  0.61958  0.77255  0.46177  0.99470
     84   3.36270  4.68335  5.26339  4.66865  2.90269  4.60177  4.90683  2.00522  4.49390  0.85753  3.26146  4.73799  4.86060  4.55056  4.50515  3.93367  3.58645  1.99030  5.24263  3.39411    101 l - - -
          2.68618  4.42225  2.77519  2.73123  3.46354  2.40513  3.72494  3.29354  2.67741  2.69355  4.24690  2.90347  2.73739  3.18146  2.89801  2.37887  2.77519  2.98518  4.58477  3.61503
          0.01274  4.76516  5.48750  0.61958  0.77255  0.46199  0.99433
     85   2.31707  5.28795  2.68336  2.12776  4.62707  3.56757  3.25945  3.83525  2.13050  3.10158  4.33022  2.86861  3.96095  2.77819  2.28858  2.52654  2.62073  3.67540  5.72409  4.31696    102 e - - -
          2.68618  4.42225  2.77519  2.73123  3.46354  2.40513  3.72494  3.29354  2.67741  2.69355  4.24690  2.90347  2.73739  3.18146  2.89801  2.37887  2.77519  2.98518  4.58477  3.61503
          0.01251  4.78294  5.50529  0.61958  0.77255  0.48576  0.95510
     86   2.34295  5.29476  2.60580  2.41382  4.63410  2.80802  3.58057  4.11648  2.15938  3.59764  4.33735  2.72906  2.34997  2.65533  2.98964  2.49412  2.86103  3.57409  5.73077  4.32249    103 k - - -
          2.68618  4.42225  2.77519  2.73123  3.46354  2.40513  3.72494  3.29354  2.67741  2.69355  4.24690  2.90347  2.73739  3.18146  2.89801  2.37887  2.77519  2.98518  4.58477  3.61503
          0.01251  4.78294  5.50529  0.61958  0.77255  0.48576  0.95510
     87   2.39219  3.82333  3.44479  3.16054  3.03624  3.79238  2.38254  2.98008  3.10977  2.62697  2.81178  3.55144  4.17074  3.40521  3.19060  2.41126  2.88147  2.75968  5.07489  2.43104    104 h - - -
          2.68618  4.42225  2.77519  2.73123  3.46354  2.40513  3.72494  3.29354  2.67741  2.69355  4.24690  2.90347  2.73739  3.18146  2.89801  2.37887  2.77519  2.98518  4.58477  3.61503
          0.01251  4.78294  5.50529  0.61958  0.77255  0.48576  0.95510
     88   2.15878  3.90716  4.56838  3.96606  2.66798  3.58695  4.27403  2.28955  3.79319  1.53630  3.33134  4.04515  4.31696  3.96165  3.87201  2.74027  2.70390  2.33883  4.83256  3.15217    105 l - - -
          2.68618  4.42225  2.77519  2.73123  3.46354  2.40513  3.72494  3.29354  2.67741  2.69355  4.24690  2.90347  2.73739  3.18146  2.89801  2.37887  2.77519  2.98518  4.58477  3.61503
          0.01251  4.78294  5.50529  0.61958  0.77255  0.48576  0.95510
     89   2.52714  5.00162  3.19585  2.32115  3.00932  3.62913  3.83174  3.65733  2.53048  3.25967  4.07241  2.74169  4.01944  2.70188  2.69368  2.83420  2.92447  3.33412  5.50204  1.92020    106 y - - -
          2.68618  4.42225  2.77519  2.73123  3.46354  2.40513  3.72494  3.29354  2.67741  2.69355  4.24690  2.90347  2.73739  3.18146  2.89801  2.37887  2.77519  2.98518  4.58477  3.61503
          0.01251  4.78294  5.50529  0.61958  0.77255  0.48576  0.95510
     90   2.80570  4.23640  4.45788  3.86137  3.13725  3.93682  3.61560  2.23800  3.70738  2.18223  3.35238  3.99009  4.30373  3.62921  3.24201  3.23336  2.60728  1.31134  4.02729  3.66693    107 v - - -
          2.68618  4.42225  2.77519  2.73123  3.46354  2.40513  3.72494  3.29354  2.67741  2.69355  4.24690  2.90347  2.73739  3.18146  2.89801  2.37887  2.77519  2.98518  4.58477  3.61503
          0.01251  4.78294  5.50529  0.61958  0.77255  0.48576  0.95510
     91   2.82319  4.71242  3.47819  2.91132  3.04115  3.73412  2.42031  3.25737  2.29789  2.23966  3.80542  3.37111  4.11642  3.19832  2.27250  2.96283  3.05314  2.86880  5.22956  2.77236    108 l - - -
          2.68618  4.42225  2.77519  2.73123  3.46354  2.40513  3.72494  3.29354  2.67741  2.69355  4.24690  2.90347  2.73739  3.18146  2.89801  2.37887  2.77519  2.98518  4.58477  3.61503
          0.01251  4.78294  5.50529  0.61958  0.77255  0.48576  0.95510
     92   2.79316  3.69010  2.89889  2.22939  3.65506  3.38110  3.81617  3.71270  2.28601  3.30173  4.10469  3.13499  4.00554  2.60425  2.92953  2.60136  2.78528  2.73713  5.53153  2.34185    109 e - - -
          2.68618  4.42225  2.77519  2.73123  3.46354  2.40513  3.72494  3.29354  2.67741  2.69355  4.24690  2.90347  2.73739  3.18146  2.89801  2.37887  2.77519  2.98518  4.58477  3.61503
          0.01251  4.78294  5.50529  0.61958  0.77255  0.48576  0.95510
     93   1.98219  5.40476  2.09943  2.12991  4.73933  2.41741  3.82795  4.22869  2.41818  3.70614  4.45437  2.48391  4.01601  2.82611  3.10512  2.66213  3.12362  3.79095  5.83972  4.41683    110 a - - -
          2.68618  4.42225  2.77519  2.73123  3.46354  2.40513  3.72494  3.29354  2.67741  2.69355  4.24690  2.90347  2.73739  3.18146  2.89801  2.37887  2.77519  2.98518  4.58477  3.61503
          0.01251  4.78294  5.50529  0.61958  0.77255  0.48576  0.95510
     94   2.59432  5.31960  1.72225  2.18312  4.65849  3.57387  3.77414  4.14168  2.41425  2.96887  4.36335  2.57822  3.97672  2.47920  2.65109  2.77965  3.05033  3.70720  5.75406  4.34397    111 d - - -
          2.68618  4.42225  2.77519  2.73123  3.46354  2.40513  3.72494  3.29354  2.67741  2.69355  4.24690  2.90347  2.73739  3.18146  2.89801  2.37887  2.77519  2.98518  4.58477  3.61503
          0.01251  4.78294  5.50529  0.61958  0.77255  0.48576  0.95510
     95   1.93378  5.33434  2.23154  1.92728  4.67287  2.90098  3.78370  4.15757  2.53247  3.63701  4.37958  3.04221  3.72370  2.51919  2.57869  2.78897  3.06255  3.72203  5.76979  4.35683    112 e - - -
          2.68618  4.42225  2.77519  2.73123  3.46354  2.40513  3.72494  3.29354  2.67741  2.69355  4.24690  2.90347  2.73739  3.18146  2.89801  2.37887  2.77519  2.98518  4.58477  3.61503
          0.01251  4.78294  5.50529  0.61958  0.77255  0.48576  0.95510
     96   0.60289  3.72570  4.63579  4.24546  4.48177  3.51011  4.94538  3.55715  4.13976  3.51647  4.42926  4.10409  4.26586  4.36199  4.32394  2.96008  2.51234  2.65951  5.95632  4.79857    113 A - - -
          2.68618  4.42225  2.77519  2.73123  3.46354  2.40513  3.72494  3.29354  2.67741  2.69355  4.24690  2.90347  2.73739  3.18146  2.89801  2.37887  2.77519  2.98518  4.58477  3.61503
          0.01251  4.78294  5.50529  0.61958  0.77255  0.48576  0.95510
     97   1.67864  4.63368  5.19836  4.65913  3.89892  4.68191  5.17716  1.65378  4.54279  2.21701  3.75509  4.79237  4.99656  4.75558  4.67704  4.03705  3.58030  1.12072  5.68333  4.48697    114 v - - -
          2.68618  4.42225  2.77519  2.73123  3.46354  2.40513  3.72494  3.29354  2.67741  2.69355  4.24690  2.90347  2.73739  3.18146  2.89801  2.37887  2.77519  2.98518  4.58477  3.61503
          0.01251  4.78294  5.50529  0.61958  0.77255  0.48576  0.95510
     98   2.61588  5.27056  2.76614  1.65591  4.60241  3.57038  3.34565  3.51685  2.41552  3.57012  4.31475  2.61602  3.96368  2.77305  2.60259  2.63675  2.64057  3.65408  3.76822  4.30840    115 e - - -
          2.68618  4.42225  2.77519  2.73123  3.46354  2.40513  3.72494  3.29354  2.67741  2.69355  4.24690  2.90347  2.73739  3.18146  2.89801  2.37887  2.77519  2.98518  4.58477  3.61503
          0.01251  4.78294  5.50529  0.61958  0.77255  0.48576  0.95510
     99   3.72980  5.65501  3.95077  3.51821  4.39944  4.20501  0.56706  4.59632  2.73018  4.01596  4.97354  3.89329  4.67373  3.56662  2.33327  3.75313  3.95321  4.29380  5.66124  4.25016    116 H - - -
          2.68618  4.42225  2.77519  2.73123  3.46354  2.40513  3.72494  3.29354  2.67741  2.69355  4.24690  2.90347  2.73739  3.18146  2.89801  2.37887  2.77519  2.98518  4.58477  3.61503
          0.01251  4.78294  5.50529  0.61958  0.77255  0.48576  0.95510
    100   2.55479  4.67582  4.98845  4.40857  3.45578  4.47202  4.83514  2.59097  4.25370  0.82860  2.21909  4.56022  4.77653  4.39102  4.35053  3.79944  3.31543  2.46172  5.28918  4.17887    117 l - - -
          2.68618  4.42225  2.77519  2.73123  3.46354  2.40513  3.72494  3.29354  2.67741  2.69355  4.24690  2.90347  2.73739  3.18146  2.89801  2.37887  2.77519  2.98518  4.58477  3.61503
          0.01251  4.78294  5.50529  0.61958  0.77255  0.48576  0.95510
    101   3.95210  5.19033  5.77858  5.20958  1.17872  5.23533  5.31341  2.72003  5.05314  1.21935  1.82410  5.33442  5.31374  4.93615  5.00288  4.60633  4.15327  2.98493  5.38244  4.18637    118 f - - -
          2.68618  4.42225  2.77519  2.73123  3.46354  2.40513  3.72494  3.29354  2.67741  2.69355  4.24690  2.90347  2.73739  3.18146  2.89801  2.37887  2.77519  2.98518  4.58477  3.61503
          0.01251  4.78294  5.50529  0.61958  0.77255  0.48576  0.95510
    102   2.80579  5.19940  3.09720  2.29090  4.50398  3.59351  3.78444  3.95826  2.52887  3.48639  4.25456  2.56875  3.98708  2.89794  1.73536  2.09271  2.73907  3.21939  5.65807  3.70437    119 r - - -
          2.68618  4.42225  2.77519  2.73123  3.46354  2.40513  3.72494  3.29354  2.67741  2.69355  4.24690  2.90347  2.73739  3.18146  2.89801  2.37887  2.77519  2.98518  4.58477  3.61503
          0.01251  4.78294  5.50529  0.61958  0.77255  0.48576  0.95510
    103   3.62465  4.89731  5.53472  5.11323  4.08448  5.01183  5.78449  2.10776  4.97203  2.22303  3.89454  5.24416  5.34898  5.25257  5.12431  4.47436  3.91341  0.49410  6.15042  4.90162    120 V - - -
          2.68618  4.42225  2.77519  2.73123  3.46354  2.40513  3.72494  3.29354  2.67741  2.69355  4.24690  2.90347  2.73739  3.18146  2.89801  2.37887  2.77519  2.98518  4.58477  3.61503
          0.01251  4.78294  5.50529  0.61958  0.77255  0.48576  0.95510
    104   0.99380  3.44468  4.19560  3.69091  4.00421  3.24951  4.47807  2.84688  3.61709  3.09041  3.97933  3.84814  4.21109  3.87695  3.88536  2.78283  2.00269  3.03851  5.46140  4.26454    121 a - - -
          2.68618  4.42225  2.77519  2.73123  3.46354  2.40513  3.72494  3.29354  2.67741  2.69355  4.24690  2.90347  2.73739  3.18146  2.89801  2.37887  2.77519  2.98518  4.58477  3.61503
          0.01251  4.78294  5.50529  0.61958  0.77255  0.48576  0.95510
    105   1.75407  2.17239  4.57818  4.20190  4.64586  3.43599  4.95073  3.99151  4.11348  3.75253  4.60052  4.05184  4.21517  4.33486  4.31409  0.87773  3.17434  3.10754  6.06347  4.91190    122 s - - -
          2.68618  4.42225  2.77519  2.73123  3.46354  2.40513  3.72494  3.29354  2.67741  2.69355  4.24690  2.90347  2.73739  3.18146  2.89801  2.37887  2.77519  2.98518  4.58477  3.61503
          0.01251  4.78294  5.50529  0.61958  0.77255  0.48576  0.95510
    106   2.95309  4.87249  4.09882  4.09760  5.36663  0.34715  5.25855  4.98533  4.42131  4.64624  5.47139  4.12799  4.40773  4.62182  4.62523  2.82005  3.51561  4.19526  6.62432  5.50367    123 G - - -
          2.68618  4.42225  2.77519  2.73123  3.46354  2.40513  3.72494  3.29354  2.67741  2.69355  4.24690  2.90347  2.73739  3.18146  2.89801  2.37887  2.77519  2.98518  4.58477  3.61503
          0.01251  4.78294  5.50529  0.61958  0.77255  0.48576  0.95510
    107   4.23941  5.41736  6.05757  5.49400  2.90605  5.61904  5.73961  2.69280  5.35124  0.37513  2.90115  5.73656  5.54555  5.14317  5.27259  5.03847  4.42811  3.02973  5.63478  4.59085    124 L - - -
          2.68618  4.42225  2.77519  2.73123  3.46354  2.40513  3.72494  3.29354  2.67741  2.69355  4.24690  2.90347  2.73739  3.18146  2.89801  2.37887  2.77519  2.98518  4.58477  3.61503
          0.01251  4.78294  5.50529  0.61958  0.77255  0.48576  0.95510
    108   3.67865  6.44138  0.61662  1.66188  5.70311  3.70790  4.38965  5.31626  3.59527  4.74920  5.67848  3.15512  4.41133  3.58064  4.32602  3.48882  4.00343  4.83077  6.87124  5.25296    125 D - - -
          2.68618  4.42225  2.77519  2.73123  3.46354  2.40513  3.72494  3.29354  2.67741  2.69355  4.24690  2.90347  2.73739  3.18146  2.89801  2.37887  2.77519  2.98518  4.58477  3.61503
          0.01251  4.78294  5.50529  0.61958  0.77255  0.48576  0.95510
    109   3.04318  4.93543  4.32714  4.27183  5.19796  3.66319  5.28840  4.89943  4.42062  4.56231  5.44718  4.25777  4.48222  4.68730  4.60087  0.28237  3.59822  4.19904  6.48618  5.31921    126 S - - -
          2.68618  4.42225  2.77519  2.73123  3.46354  2.40513  3.72494  3.29354  2.67741  2.69355  4.24690  2.90347  2.73739  3.18146  2.89801  2.37887  2.77519  2.98518  4.58477  3.61503
          0.01251  4.78294  5.50529  0.61958  0.77255  0.48576  0.95510
    110   2.53775  4.37952  4.68202  4.08654  3.37641  4.13574  4.45745  2.27605  3.92748  1.60602  1.60518  4.20668  4.47847  3.38324  4.02546  3.44071  3.20744  2.13828  4.99980  3.83701    127 m - - -
          2.68618  4.42225  2.77519  2.73123  3.46354  2.40513  3.72494  3.29354  2.67741  2.69355  4.24690  2.90347  2.73739  3.18146  2.89801  2.37887  2.77519  2.98518  4.58477  3.61503
          0.01251  4.78294  5.50529  0.61958  0.77255  0.48576  0.95510
    111   3.62868  4.83700  5.68538  5.20037  4.10245  5.20462  5.86701  1.51637  5.12529  2.53450  3.07149  5.35384  5.42189  5.34100  5.26597  4.62291  3.88387  0.64951  6.18150  4.99425    128 V - - -
          2.68618  4.42225  2.77519  2.73123  3.46354  2.40513  3.72494  3.29354  2.67741  2.69355  4.24690  2.90347  2.73739  3.18146  2.89801  2.37887  2.77519  2.98518  4.58477  3.61503
          0.01251  4.78294  5.50529  0.61958  0.77255  0.48576  0.95510
    112   2.97162  4.34504  4.81245  4.21629  3.18157  4.16408  4.50869  2.29166  4.04109  1.42557  3.09897  4.28022  4.51075  4.19598  4.10354  3.00094  2.99520  1.36007  5.02163  3.84887    129 v - - -
          2.68618  4.42225  2.77519  2.73123  3.46354  2.40513  3.72494  3.29354  2.67741  2.69355  4.24690  2.90347  2.73739  3.18146  2.89801  2.37887  2.77519  2.98518  4.58477  3.61503
          0.01251  4.78294  5.50529  0.61958  0.77255  0.48576  0.95510
    113   4.12273  5.72131  4.95582  4.98672  5.95604  0.11108  5.95103  5.86275  5.27136  5.34776  6.38904  5.12402  5.11940  5.52703  5.32713  4.33071  4.66039  5.22447  6.73257  6.11452    130 G - - -
          2.68618  4.42225  2.77519  2.73123  3.46354  2.40513  3.72494  3.29354  2.67741  2.69355  4.24690  2.90347  2.73739  3.18146  2.89801  2.37887  2.77519  2.98518  4.58477  3.61503
          0.01251  4.78294  5.50529  0.61958  0.77255  0.48576  0.95510
    114   3.64169  6.27419  2.27941  0.47808  5.58529  3.74084  4.39320  5.17803  3.52322  4.63744  5.54707  3.21190  4.42149  3.58094  4.17836  3.48225  3.95815  4.71564  6.72893  5.19198    131 E - - -
          2.68618  4.42225  2.77519  2.73123  3.46354  2.40513  3.72494  3.29354  2.67741  2.69355  4.24690  2.90347  2.73739  3.18146  2.89801  2.37887  2.77519  2.98518  4.58477  3.61503
          0.01251  4.78294  5.50529  0.61958  0.77255  0.48576  0.95510
    115   2.79478  5.25647  2.60062  2.50513  3.76817  2.74285  3.76503  4.05480  2.50801  3.55411  4.30367  3.04988  2.71691  2.08664  2.31081  2.64583  2.58546  3.63724  5.70200  4.30340    132 q - - -
          2.68618  4.42225  2.77519  2.73123  3.46354  2.40513  3.72494  3.29354  2.67741  2.69355  4.24690  2.90347  2.73739  3.18146  2.89801  2.37887  2.77519  2.98518  4.58477  3.61503
          0.01251  4.78294  5.50529  0.61958  0.77255  0.48576  0.95510
    116   3.38656  5.85214  2.81618  1.58234  5.18654  3.75860  4.16483  4.69802  2.92524  4.15458  5.00378  3.23928  4.32218  0.93139  3.34380  3.29658  3.64724  4.28804  6.25176  4.84606    133 q - - -
          2.68618  4.42225  2.77519  2.73123  3.46354  2.40513  3.72494  3.29354  2.67741  2.69355  4.24690  2.90347  2.73739  3.18146  2.89801  2.37887  2.77519  2.98518  4.58477  3.61503
          0.01251  4.78294  5.50529  0.61958  0.77255  0.48576  0.95510
    117   3.69392  4.92429  5.69327  5.27125  4.11786  5.19260  6.00973  0.50586  5.17171  2.50181  3.87228  5.41897  5.46855  5.42189  5.32373  4.66144  3.97351  1.77595  6.28483  5.07358    134 I - - -
          2.68618  4.42225  2.77519  2.73123  3.46354  2.40513  3.72494  3.29354  2.67741  2.69355  4.24690  2.90347  2.73739  3.18146  2.89801  2.37887  2.77519  2.98518  4.58477  3.61503
          0.01251  4.78294  5.50529  0.61958  0.77255  0.48576  0.95510
    118   2.06282  4.43673  4.70898  4.14168  3.53104  4.17249  4.58063  1.62423  3.99014  1.27969  3.48168  4.26946  4.54871  4.18762  4.11345  3.16439  3.27012  2.34313  5.15829  3.98141    135 l - - -
          2.68618  4.42225  2.77519  2.73123  3.46354  2.40513  3.72494  3.29354  2.67741  2.69355  4.24690  2.90347  2.73739  3.18146  2.89801  2.37887  2.77519  2.98518  4.58477  3.61503
          0.01251  4.78294  5.50529  0.61958  0.77255  0.48576  0.95510
    119   2.84903  4.78153  4.08474  4.06413  5.34007  0.41669  5.21094  4.91590  4.37307  4.57874  5.37901  4.06362  4.33434  4.55847  4.58432  2.41279  3.41259  4.10655  6.62676  5.49341    136 G - - -
          2.68618  4.42225  2.77519  2.73123  3.46354  2.40513  3.72494  3.29354  2.67741  2.69355  4.24690  2.90347  2.73739  3.18146  2.89801  2.37887  2.77519  2.98518  4.58477  3.61503
          0.01251  4.78294  5.50529  0.61958  0.77255  0.48576  0.95510
    120   4.08602  5.88039  3.98411  3.84347  5.20425  4.31433  4.96870  5.10464  3.62280  4.48759  5.57737  4.27826  4.92978  0.24790  3.84755  4.13930  4.42558  4.79005  6.30376  5.14308    137 Q - - -
          2.68618  4.42225  2.77519  2.73123  3.46354  2.40513  3.72494  3.29354  2.67741  2.69355  4.24690  2.90347  2.73739  3.18146  2.89801  2.37887  2.77519  2.98518  4.58477  3.61503
          0.01251  4.78294  5.50529  0.61958  0.77255  0.48576  0.95510
    121   3.60125  4.84461  5.60979  5.06340  3.71857  5.02787  5.47906  1.66121  4.93775  1.44401  2.45689  5.18004  5.22942  5.01681  4.98092  4.40350  3.83651  1.10866  5.74123  4.64546    138 v - - -
          2.68618  4.42225  2.77519  2.73123  3.46354  2.40513  3.72494  3.29354  2.67741  2.69355  4.24690  2.90347  2.73739  3.18146  2.89801  2.37887  2.77519  2.98518  4.58477  3.61503
          0.01251  4.78294  5.50529  0.61958  0.77255  0.48576  0.95510
    122   3.58845  5.72004  4.10805  3.30938  5.30434  4.17166  4.01212  4.59654  1.19774  3.95108  4.81730  3.67714  4.50831  3.13373  1.04411  2.85811  3.72258  4.26328  5.92464  4.80915    139 r - - -
          2.68618  4.42225  2.77519  2.73123  3.46354  2.40513  3.72494  3.29354  2.67741  2.69355  4.24690  2.90347  2.73739  3.18146  2.89801  2.37887  2.77519  2.98518  4.58477  3.61503
          0.01251  4.78294  5.50529  0.61958  0.77255  0.48576  0.95510
    123   2.46649  5.29934  2.21336  2.48953  4.64088  3.03045  3.75833  4.12415  2.26543  3.60293  4.34167  2.80899  3.96386  2.43685  2.17386  2.57058  2.55164  3.68824  5.73400  4.32528    140 r - - -
          2.68618  4.42225  2.77519  2.73123  3.46354  2.40513  3.72494  3.29354  2.67741  2.69355  4.24690  2.90347  2.73739  3.18146  2.89801  2.37887  2.77519  2.98518  4.58477  3.61503
          0.01251  4.78294  5.50529  0.61958  0.77255  0.48576  0.95510
    124   0.35733  4.64421  4.44602  4.34974  5.13411  3.43707  5.24356  4.49457  4.40348  4.29600  5.14183  4.13382  4.27939  4.62367  4.54887  2.73497  3.29932  3.82561  6.51268  5.37351    141 A - - -
          2.68618  4.42225  2.77519  2.73123  3.46354  2.40513  3.72494  3.29354  2.67741  2.69355  4.24690  2.90347  2.73739  3.18146  2.89801  2.37887  2.77519  2.98518  4.58477  3.61503
          0.01251  4.78294  5.50529  0.61958  0.77255  0.48576  0.95510
    125   3.62524  4.92724  5.10821  4.66600  1.78989  4.61048  3.41557  3.36813  4.48249  1.45673  3.99254  4.48565  4.93225  4.49318  4.49126  3.94204  3.84829  2.98636  4.27200  1.21187    142 y - - -
          2.68618  4.42225  2.77519  2.73123  3.46354  2.40513  3.72494  3.29354  2.67741  2.69355  4.24690  2.90347  2.73739  3.18146  2.89801  2.37887  2.77519  2.98518  4.58477  3.61503
          0.01251  4.78294  5.50529  0.61958  0.77255  0.48576  0.95510
    126   2.24229  5.12224  3.12154  2.26646  3.37862  3.59756  3.79345  3.57447  2.39358  3.25066  4.18149  2.96548  3.98908  2.02699  2.92146  2.23526  2.89224  3.07018  5.59778  4.23208    143 q - - -
          2.68618  4.42225  2.77519  2.73123  3.46354  2.40513  3.72494  3.29354  2.67741  2.69355  4.24690  2.90347  2.73739  3.18146  2.89801  2.37887  2.77519  2.98518  4.58477  3.61503
          0.01251  4.78294  5.50529  0.61958  0.77255  0.48576  0.95510
    127   2.42022  5.01928  3.07947  2.02158  4.26443  3.61934  3.82152  2.98806  2.48290  2.56661  4.08783  3.14378  4.00947  2.73708  2.74576  2.43487  2.61928  2.83997  5.51687  3.78468    144 e - - -
          2.68618  4.42225  2.77519  2.73123  3.46354  2.40513  3.72494  3.29354  2.67741  2.69355  4.24690  2.90347  2.73739  3.18146  2.89801  2.37887  2.77519  2.98518  4.58477  3.61503
          0.01251  4.78294  5.50529  0.61958  0.77255  0.48576  0.95510
    128   0.84645  3.97739  4.18072  3.70599  3.28081  3.15843  4.56712  3.62858  3.64951  3.34828  4.21558  3.84187  4.19271  3.91634  3.93951  1.92022  3.12930  3.25812  5.67784  4.47514    145 a - - -
          2.68618  4.42225  2.77519  2.73123  3.46354  2.40513  3.72494  3.29354  2.67741  2.69355  4.24690  2.90347  2.73739  3.18146  2.89801  2.37887  2.77519  2.98518  4.58477  3.61503
          0.01251  4.78294  5.50529  0.61958  0.77255  0.48576  0.95510
    129   2.72098  5.28307  2.52856  2.39326  4.61974  3.40631  3.75800  4.09893  2.08141  2.90316  4.32622  3.04168  3.96413  1.99416  2.34760  2.69522  2.69308  3.66925  5.72022  3.92175    146 q - - -
          2.68618  4.42225  2.77519  2.73123  3.46354  2.40513  3.72494  3.29354  2.67741  2.69355  4.24690  2.90347  2.73739  3.18146  2.89801  2.37887  2.77519  2.98518  4.58477  3.61503
          0.01251  4.78294  5.50529  0.61958  0.77255  0.48576  0.95510
    130   2.82235  5.33471  2.43021  1.63185  4.67734  3.26307  3.77578  4.16379  2.06371  3.63837  4.37782  2.97786  3.97786  2.78227  2.67310  2.22969  2.95629  3.72439  5.76683  4.35342    147 e - - -
          2.68599  4.42230  2.77525  2.73110  3.46359  2.40518  3.72500  3.29359  2.67746  2.69360  4.24695  2.90352  2.73745  3.18132  2.89806  2.37892  2.77525  2.98523  4.58482  3.61448
          0.07436  2.69414  5.50529  0.82979  0.57295  0.48576  0.95510
    131   2.05408  5.26206  2.79689  2.10241  4.59055  3.31197  3.13699  3.89171  2.50196  2.80954  4.30713  2.81842  3.96471  2.47990  2.76508  2.48378  2.80753  3.46169  5.70477  4.30403    153 a - - -
          2.68618  4.42225  2.77519  2.73123  3.46354  2.40513  3.72494  3.29354  2.67741  2.69355  4.24690  2.90347  2.73739  3.18146  2.89801  2.37887  2.77519  2.98518  4.58477  3.61503
          0.01251  4.78294  5.50529  0.61958  0.77255  0.48576  0.95510
    132   2.85625  5.24048  3.09859  2.49124  4.54777  1.60675  2.73375  3.57141  2.30116  3.52312  4.29812  3.10883  4.02190  2.37052  2.98989  2.71551  3.08592  3.61241  5.69046  4.31910    154 g - - -
          2.68618  4.42225  2.77519  2.73123  3.46354  2.40513  3.72494  3.29354  2.67741  2.69355  4.24690  2.90347  2.73739  3.18146  2.89801  2.37887  2.77519  2.98518  4.58477  3.61503
          0.01251  4.78294  5.50529  0.61958  0.77255  0.48576  0.95510
    133   2.70459  3.94273  3.86020  3.28911  3.04463  3.81766  4.10025  2.91016  3.22439  2.35624  3.22317  3.19268  3.67949  3.50437  3.52985  2.66198  1.39112  2.69698  5.02865  3.81183    155 t - - -
          2.68618  4.42225  2.77519  2.73123  3.46354  2.40513  3.72494  3.29354  2.67741  2.69355  4.24690  2.90347  2.73739  3.18146  2.89801  2.37887  2.77519  2.98518  4.58477  3.61503
          0.01251  4.78294  5.50529  0.61958  0.77255  0.48576  0.95510
    134   2.33949  3.37896  4.36263  3.77709  3.40630  3.93077  4.26740  2.57861  3.46532  2.31049  3.41476  3.95391  4.31018  3.85886  3.80811  2.89280  2.16218  1.38507  4.92382  3.73422    156 v - - -
          2.68618  4.42225  2.77519  2.73123  3.46354  2.40513  3.72494  3.29354  2.67741  2.69355  4.24690  2.90347  2.73739  3.18146  2.89801  2.37887  2.77519  2.98518  4.58477  3.61503
          0.01251  4.78294  5.50529  0.61958  0.77255  0.48576  0.95510
    135   2.63897  5.13401  3.13345  2.65583  4.61858  1.66019  3.92301  4.07743  2.43040  3.61513  4.38692  2.53886  3.62327  3.04786  3.17616  1.86366  2.92282  3.65176  5.78912  4.41791    157 g - - -
          2.68618  4.42225  2.77519  2.73123  3.46354  2.40513  3.72494  3.29354  2.67741  2.69355  4.24690  2.90347  2.73739  3.18146  2.89801  2.37887  2.77519  2.98518  4.58477  3.61503
          0.01251  4.78294  5.50529  0.61958  0.77255  0.48576  0.95510
    136   2.79677  5.19496  3.09178  2.53559  4.49819  2.93866  3.77872  3.95390  2.28673  3.32373  4.24831  2.70823  2.52445  2.89141  2.31246  2.58781  2.22138  3.56323  5.65402  3.38015    158 t - - -
          2.68618  4.42225  2.77519  2.73123  3.46354  2.40513  3.72494  3.29354  2.67741  2.69355  4.24690  2.90347  2.73739  3.18146  2.89801  2.37887  2.77519  2.98518  4.58477  3.61503
          0.01251  4.78294  5.50529  0.61958  0.77255  0.48576  0.95510
    137   2.54288  4.87275  2.77628  2.33487  4.07896  3.47553  3.44192  2.41115  2.70729  2.75569  3.44042  3.22217  3.44551  3.04957  2.87023  2.86623  2.28738  2.92350  5.39877  3.50122    159 t - - -
          2.68618  4.42225  2.77519  2.73123  3.46354  2.40513  3.72494  3.29354  2.67741  2.69355  4.24690  2.90347  2.73739  3.18146  2.89801  2.37887  2.77519  2.98518  4.58477  3.61503
          0.01251  4.78294  5.50529  0.61958  0.77255  0.48576  0.95510
    138   4.07896  5.27720  5.97916  5.40612  2.34237  5.45543  5.63441  2.00956  5.27052  0.55340  3.18229  5.59301  5.45173  5.09270  5.19478  4.85205  4.27606  2.88837  5.60100  4.55018    160 L - - -
          2.68618  4.42225  2.77519  2.73123  3.46354  2.40513  3.72494  3.29354  2.67741  2.69355  4.24690  2.90347  2.73739  3.18146  2.89801  2.37887  2.77519  2.98518  4.58477  3.61503
          0.01251  4.78294  5.50529  0.61958  0.77255  0.48576  0.95510
    139   2.83187  5.29780  2.90120  2.12812  4.62174  2.92594  2.36223  4.09570  2.55199  3.59530  4.34906  1.95789  3.99082  2.90178  3.04553  2.33360  3.06601  3.04564  5.74466  4.34127    161 n - - -
          2.68618  4.42225  2.77519  2.73123  3.46354  2.40513  3.72494  3.29354  2.67741  2.69355  4.24690  2.90347  2.73739  3.18146  2.89801  2.37887  2.77519  2.98518  4.58477  3.61503
          0.01251  4.78294  5.50529  0.61958  0.77255  0.48576  0.95510
    140   2.16672  5.28907  2.56707  2.21439  4.62668  3.57185  2.73526  3.77423  2.37398  3.59032  4.33222  3.04233  3.96629  2.74115  1.95933  2.62391  3.02956  3.67581  5.72528  4.32024    162 r - - -
          2.68618  4.42225  2.77519  2.73123  3.46354  2.40513  3.72494  3.29354  2.67741  2.69355  4.24690  2.90347  2.73739  3.18146  2.89801  2.37887  2.77519  2.98518  4.58477  3.61503
          0.01251  4.78294  5.50529  0.61958  0.77255  0.48576  0.95510
    141   2.35586  4.72663  5.18058  4.60513  3.54180  4.65292  5.02240  2.19354  4.46229  0.80291  3.19464  4.74905  4.92260  4.58078  4.54467  3.98866  3.62672  2.08853  5.42520  4.31618    163 l - - -
          2.68618  4.42225  2.77519  2.73123  3.46354  2.40513  3.72494  3.29354  2.67741  2.69355  4.24690  2.90347  2.73739  3.18146  2.89801  2.37887  2.77519  2.98518  4.58477  3.61503
          0.01251  4.78294  5.50529  0.61958  0.77255  0.48576  0.95510
    142   2.31624  4.27320  4.45324  3.86417  1.46074  3.95539  4.29219  2.44967  3.72077  2.37039  3.39353  4.00712  4.33066  3.91730  3.85327  2.75535  2.73685  2.12085  4.90867  3.72081    164 f - - -
          2.68618  4.42225  2.77519  2.73123  3.46354  2.40513  3.72494  3.29354  2.67741  2.69355  4.24690  2.90347  2.73739  3.18146  2.89801  2.37887  2.77519  2.98518  4.58477  3.61503
          0.01251  4.78294  5.50529  0.61958  0.77255  0.48576  0.95510
    143   3.06782  5.55146  2.98692  1.82653  4.91316  3.68903  3.91360  4.37946  1.99831  3.83391  4.61028  2.80683  4.13753  1.34323  2.98917  3.01065  3.29721  3.95619  5.93882  4.55737    165 q - - -
          2.68618  4.42225  2.77519  2.73123  3.46354  2.40513  3.72494  3.29354  2.67741  2.69355  4.24690  2.90347  2.73739  3.18146  2.89801  2.37887  2.77519  2.98518  4.58477  3.61503
          0.01251  4.78294  5.50529  0.61958  0.77255  0.48576  0.95510
    144   2.39822  5.26677  3.05631  2.28385  4.59722  3.35209  3.49237  4.07246  2.14145  3.56545  3.73108  2.94189  3.96510  2.22879  2.14419  2.53941  2.89947  3.47299  5.70797  3.58076    166 k - - -
          2.68618  4.42225  2.77519  2.73123  3.46354  2.40513  3.72494  3.29354  2.67741  2.69355  4.24690  2.90347  2.73739  3.18146  2.89801  2.37887  2.77519  2.98518  4.58477  3.61503
          0.01251  4.78294  5.50529  0.61958  0.77255  0.48576  0.95510
    145   0.56456  4.57056  4.46863  4.14317  4.84169  3.42025  4.98800  4.17640  4.09183  3.94435  4.77529  4.02716  4.21459  4.33018  4.31366  2.43933  2.36949  3.26176  6.22810  5.07885    167 A - - -
          2.68618  4.42225  2.77519  2.73123  3.46354  2.40513  3.72494  3.29354  2.67741  2.69355  4.24690  2.90347  2.73739  3.18146  2.89801  2.37887  2.77519  2.98518  4.58477  3.61503
          0.01251  4.78294  5.50529  0.61958  0.77255  0.48576  0.95510
    146   2.73517  4.27940  4.70473  4.10468  2.34848  4.05252  4.38741  1.71846  3.92526  1.43331  3.34872  4.16636  4.41091  4.08232  3.98849  2.94461  2.78605  2.41685  4.91523  3.73823    168 l - - -
          2.68618  4.42225  2.77519  2.73123  3.46354  2.40513  3.72494  3.29354  2.67741  2.69355  4.24690  2.90347  2.73739  3.18146  2.89801  2.37887  2.77519  2.98518  4.58477  3.61503
          0.01251  4.78294  5.50529  0.61958  0.77255  0.48576  0.95510
    147   2.51352  5.25707  3.06984  2.51284  4.58316  3.58015  2.43202  4.05320  2.28226  3.55250  4.30351  2.75273  3.97269  2.48013  2.23421  2.50430  2.45379  3.63764  5.69967  3.57395    169 r - - -
          2.68618  4.42225  2.77519  2.73123  3.46354  2.40513  3.72494  3.29354  2.67741  2.69355  4.24690  2.90347  2.73739  3.18146  2.89801  2.37887  2.77519  2.98518  4.58477  3.61503
          0.01251  4.78294  5.50529  0.61958  0.77255  0.48576  0.95510
    148   2.23315  3.59835  4.60527  4.00840  2.79070  4.00975  4.34380  2.38389  3.84311  2.15934  3.37724  4.09936  4.37403  4.01750  3.93220  3.31459  1.64388  1.87249  4.90712  3.72468    170 t - - -
          2.68618  4.42225  2.77519  2.73123  3.46354  2.40513  3.72494  3.29354  2.67741  2.69355  4.24690  2.90347  2.73739  3.18146  2.89801  2.37887  2.77519  2.98518  4.58477  3.61503
          0.01251  4.78294  5.50529  0.61958  0.77255  0.48576  0.95510
    149   1.46015  4.81695  3.56377  3.18141  4.76353  1.49879  4.37862  4.20951  3.25547  3.82160  4.61774  3.53565  4.14211  2.93399  3.66750  1.83956  3.17913  3.69462  6.03126  4.74860    171 a - - -
          2.68618  4.42225  2.77519  2.73123  3.46354  2.40513  3.72494  3.29354  2.67741  2.69355  4.24690  2.90347  2.73739  3.18146  2.89801  2.37887  2.77519  2.98518  4.58477  3.61503
          0.01251  4.78294  5.50529  0.61958  0.77255  0.48576  0.95510
    150   3.83508  5.85083  4.46965  3.54175  5.50280  4.33008  4.07449  4.74846  0.61312  4.05476  4.95695  3.84409  4.64591  3.20045  1.65620  3.80271  3.92402  4.44543  5.97676  4.93186    172 K - - -
          2.68618  4.42225  2.77519  2.73123  3.46354  2.40513  3.72494  3.29354  2.67741  2.69355  4.24690  2.90347  2.73739  3.18146  2.89801  2.37887  2.77519  2.98518  4.58477  3.61503
          0.01251  4.78294  5.50529  0.61958  0.77255  0.48576  0.95510
    151   2.88983  5.36816  2.81566  2.35102  4.72841  3.63584  3.30008  4.19654  1.86290  3.66109  4.41275  2.91435  4.03062  2.76207  1.49712  2.85118  3.01241  3.76868  5.77388  4.39332    173 r - - -
          2.68618  4.42225  2.77519  2.73123  3.46354  2.40513  3.72494  3.29354  2.67741  2.69355  4.24690  2.90347  2.73739  3.18146  2.89801  2.37887  2.77519  2.98518  4.58477  3.61503
          0.01251  4.78294  5.50529  0.61958  0.77255  0.48576  0.95510
    152   2.32137  4.62979  5.23055  4.69368  3.28363  4.68043  5.18233  1.78534  4.57440  2.58811  3.75270  4.80857  4.99844  4.77877  4.69596  4.03899  3.58066  0.78583  5.67116  4.47004    174 v - - -
          2.68618  4.42225  2.77519  2.73123  3.46354  2.40513  3.72494  3.29354  2.67741  2.69355  4.24690  2.90347  2.73739  3.18146  2.89801  2.37887  2.77519  2.98518  4.58477  3.61503
          0.01251  4.78294  5.50529  0.61958  0.77255  0.48576  0.95510
    153   2.45025  5.34552  3.23038  2.65407  4.70233  3.00249  1.88361  4.14457  1.96750  3.62542  4.39832  3.17427  4.07946  2.76327  1.99337  2.91618  3.16042  3.74601  5.74525  4.40131    175 h - - -
          2.68618  4.42225  2.77519  2.73123  3.46354  2.40513  3.72494  3.29354  2.67741  2.69355  4.24690  2.90347  2.73739  3.18146  2.89801  2.37887  2.77519  2.98518  4.58477  3.61503
          0.01251  4.78294  5.50529  0.61958  0.77255  0.48576  0.95510
    154   2.84597  5.14062  3.14247  2.65060  4.53104  3.60229  3.89373  3.97479  2.65187  3.52735  4.31412  2.27396  4.04580  2.85941  2.90327  1.71186  1.74320  3.58690  5.71587  4.35783    176 s - - -
          2.68618  4.42225  2.77519  2.73123  3.46354  2.40513  3.72494  3.29354  2.67741  2.69355  4.24690  2.90347  2.73739  3.18146  2.89801  2.37887  2.77519  2.98518  4.58477  3.61503
          0.01251  4.78294  5.50529  0.61958  0.77255  0.48576  0.95510
    155   2.83586  5.32590  2.54613  1.29104  4.65752  3.57986  3.10126  4.13759  2.40679  3.33563  4.37248  2.91333  3.98959  2.76856  3.03415  2.79818  3.06930  3.23320  5.76358  4.35486    177 e - - -
          2.68618  4.42225  2.77519  2.73123  3.46354  2.40513  3.72494  3.29354  2.67741  2.69355  4.24690  2.90347  2.73739  3.18146  2.89801  2.37887  2.77519  2.98518  4.58477  3.61503
          0.01251  4.78294  5.50529  0.61958  0.77255  0.48576  0.95510
    156   2.72987  4.64749  4.27961  4.09718  5.01322  3.44008  5.05186  4.40798  4.11359  4.15530  4.99019  4.02619  4.25354  4.38735  4.32338  2.16654  0.51706  3.77882  6.37784  5.21118    178 T - - -
          2.68618  4.42225  2.77519  2.73123  3.46354  2.40513  3.72494  3.29354  2.67741  2.69355  4.24690  2.90347  2.73739  3.18146  2.89801  2.37887  2.77519  2.98518  4.58477  3.61503
          0.01251  4.78294  5.50529  0.61958  0.77255  0.48576  0.95510
    157   1.90232  5.30208  2.38272  2.18601  4.63077  2.41288  3.78565  4.10790  2.53835  3.21371  4.35046  2.60159  3.98369  2.70718  3.03256  2.78941  2.81195  3.68457  5.74515  4.33919    179 a - - -
          2.68618  4.42225  2.77519  2.73123  3.46354  2.40513  3.72494  3.29354  2.67741  2.69355  4.24690  2.90347  2.73739  3.18146  2.89801  2.37887  2.77519  2.98518  4.58477  3.61503
          0.01251  4.78294  5.50529  0.61958  0.77255  0.48576  0.95510
    158   3.71236  4.91146  5.77395  5.27688  3.94352  5.28271  5.88141  0.90090  5.19627  1.52671  3.68453  5.43740  5.45098  5.32911  5.29259  4.70205  3.95900  1.50177  6.08783  4.96615    180 i - - -
          2.68618  4.42225  2.77519  2.73123  3.46354  2.40513  3.72494  3.29354  2.67741  2.69355  4.24690  2.90347  2.73739  3.18146  2.89801  2.37887  2.77519  2.98518  4.58477  3.61503
          0.01251  4.78294  5.50529  0.61958  0.77255  0.48576  0.95510
    159   2.02681  5.20737  1.91474  2.60434  4.59259  1.95108  3.91129  4.04944  2.71499  3.59493  4.37739  3.13690  4.04943  3.04093  3.20515  2.32145  3.13287  3.65006  5.78057  3.66817    181 d - - -
          2.68618  4.42225  2.77519  2.73123  3.46354  2.40513  3.72494  3.29354  2.67741  2.69355  4.24690  2.90347  2.73739  3.18146  2.89801  2.37887  2.77519  2.98518  4.58477  3.61503
          0.01251  4.78294  5.50529  0.61958  0.77255  0.48576  0.95510
    160   2.34378  5.30597  2.59258  1.91221  4.64932  3.12162  3.22044  4.13468  2.32258  3.61048  4.34745  2.52898  3.96268  2.85478  2.63746  2.24232  2.92646  3.69576  5.73933  4.32840    182 e - - -
          2.68618  4.42225  2.77519  2.73123  3.46354  2.40513  3.72494  3.29354  2.67741  2.69355  4.24690  2.90347  2.73739  3.18146  2.89801  2.37887  2.77519  2.98518  4.58477  3.61503
          0.01251  4.78294  5.50529  0.61958  0.77255  0.48576  0.95510
    161   1.83558  5.12515  3.11835  2.40814  4.40369  3.20781  3.29292  3.01550  2.56499  3.40221  4.18571  2.55915  3.99068  2.68292  3.04277  2.47753  2.39470  3.47987  5.60169  4.23567    183 a - - -
          2.68618  4.42225  2.77519  2.73123  3.46354  2.40513  3.72494  3.29354  2.67741  2.69355  4.24690  2.90347  2.73739  3.18146  2.89801  2.37887  2.77519  2.98518  4.58477  3.61503
          0.01251  4.78294  5.50529  0.61958  0.77255  0.48576  0.95510
    162   1.45277  4.64213  4.14070  3.85996  5.05958  1.00292  4.90296  4.52307  3.93566  4.17846  4.95809  3.90021  2.45924  4.17507  4.23355  2.51171  3.20846  3.82826  6.37398  5.19746    184 g - - -
          2.68618  4.42225  2.77519  2.73123  3.46354  2.40513  3.72494  3.29354  2.67741  2.69355  4.24690  2.90347  2.73739  3.18146  2.89801  2.37887  2.77519  2.98518  4.58477  3.61503
          0.01251  4.78294  5.50529  0.61958  0.77255  0.48576  0.95510
    163   2.01477  4.62860  3.55179  2.98504  3.78711  3.74676  3.98557  3.14912  2.92570  2.57204  3.51119  3.42549  4.13049  2.96197  2.11756  2.70666  3.04166  1.89657  5.19885  3.94742    185 v - - -
          2.68618  4.42225  2.77519  2.73123  3.46354  2.40513  3.72494  3.29354  2.67741  2.69355  4.24690  2.90347  2.73739  3.18146  2.89801  2.37887  2.77519  2.98518  4.58477  3.61503
          0.01251  4.78294  5.50529  0.61958  0.77255  0.48576  0.95510
    164   2.72316  4.65689  4.25450  4.09261  5.13178  3.42402  5.08441  4.57891  4.14936  4.29385  5.10535  4.01972  4.24744  4.40737  4.36588  0.45305  2.48464  3.87175  6.47382  5.30935    186 S - - -
          2.68618  4.42225  2.77519  2.73123  3.46354  2.40513  3.72494  3.29354  2.67741  2.69355  4.24690  2.90347  2.73739  3.18146  2.89801  2.37887  2.77519  2.98518  4.58477  3.61503
          0.01251  4.78294  5.50529  0.61958  0.77255  0.48576  0.95510
    165   3.11239  4.47057  4.94332  4.35613  3.49565  4.33174  4.69053  2.30891  4.18932  1.73882  1.80058  4.44263  4.65930  4.34280  4.26139  3.18652  3.34718  1.31850  5.17953  4.01817    187 v - - -
          2.68618  4.42225  2.77519  2.73123  3.46354  2.40513  3.72494  3.29354  2.67741  2.69355  4.24690  2.90347  2.73739  3.18146  2.89801  2.37887  2.77519  2.98518  4.58477  3.61503
          0.01251  4.78294  5.50529  0.61958  0.77255  0.48576  0.95510
    166   1.96481  4.53251  4.08388  3.60892  4.13759  2.93244  4.48427  3.48619  3.56700  3.22254  4.09942  3.79852  3.13252  3.83721  3.86573  2.02560  3.12200  1.17646  5.57319  4.36842    188 v - - -
          2.68618  4.42225  2.77519  2.73123  3.46354  2.40513  3.72494  3.29354  2.67741  2.69355  4.24690  2.90347  2.73739  3.18146  2.89801  2.37887  2.77519  2.98518  4.58477  3.61503
          0.01251  4.78294  5.50529  0.61958  0.77255  0.48576  0.95510
    167   2.37826  4.57882  3.60839  3.04598  3.11621  3.75254  4.01381  3.10322  3.00439  2.80665  3.69193  3.46886  4.14266  3.31780  2.99547  1.82931  2.49151  2.86801  5.15524  2.14084    189 s - - -
          2.68618  4.42225  2.77519  2.73123  3.46354  2.40513  3.72494  3.29354  2.67741  2.69355  4.24690  2.90347  2.73739  3.18146  2.89801  2.37887  2.77519  2.98518  4.58477  3.61503
          0.01251  4.78294  5.50529  0.61958  0.77255  0.48576  0.95510
    168   1.70829  4.26337  4.66525  4.06562  2.18122  4.03347  4.36488  2.19694  3.89139  2.22114  3.36433  4.13697  4.39332  4.05565  3.96368  3.34026  2.93546  1.77689  4.90649  3.49094    190 a - - -
          2.68618  4.42225  2.77519  2.73123  3.46354  2.40513  3.72494  3.29354  2.67741  2.69355  4.24690  2.90347  2.73739  3.18146  2.89801  2.37887  2.77519  2.98518  4.58477  3.61503
          0.01251  4.78294  5.50529  0.61958  0.77255  0.48576  0.95510
    169   0.62696  4.57706  4.39088  4.06547  4.83601  2.28883  4.94816  4.22549  4.04580  3.94981  4.76997  3.99292  4.20608  4.27975  4.28659  2.50023  3.19014  2.86246  6.21300  5.05584    191 A - - -
          2.68618  4.42225  2.77519  2.73123  3.46354  2.40513  3.72494  3.29354  2.67741  2.69355  4.24690  2.90347  2.73739  3.18146  2.89801  2.37887  2.77519  2.98518  4.58477  3.61503
          0.01251  4.78294  5.50529  0.61958  0.77255  0.48576  0.95510
    170   2.59391  3.31719  4.79867  4.19149  2.94606  4.05722  4.39588  2.27586  3.99180  1.60258  3.34453  4.20392  4.41420  4.13184  4.01945  3.36996  3.10902  1.43254  4.89477  3.23462    192 v - - -
          2.68618  4.42225  2.77519  2.73123  3.46354  2.40513  3.72494  3.29354  2.67741  2.69355  4.24690  2.90347  2.73739  3.18146  2.89801  2.37887  2.77519  2.98518  4.58477  3.61503
          0.01251  4.78294  5.50529  0.61958  0.77255  0.48576  0.95510
    171   2.83921  5.35772  1.84643  2.02341  4.69884  2.85749  3.31344  4.18755  2.27403  3.66126  4.40190  2.71547  3.98723  2.64413  3.04041  2.41093  2.89581  3.74671  5.79000  4.37230    193 d - - -
          2.68618  4.42225  2.77519  2.73123  3.46354  2.40513  3.72494  3.29354  2.67741  2.69355  4.24690  2.90347  2.73739  3.18146  2.89801  2.37887  2.77519  2.98518  4.58477  3.61503
          0.01251  4.78294  5.50529  0.61958  0.77255  0.48576  0.95510
    172   2.83929  4.92544  3.32051  2.41866  4.14250  3.68740  3.87661  3.53916  2.42143  1.60543  3.48985  3.24790  4.07201  2.58759  2.38089  2.90494  3.06646  3.24612  5.43544  3.50234    194 l - - -
          2.68618  4.42225  2.77519  2.73123  3.46354  2.40513  3.72494  3.29354  2.67741  2.69355  4.24690  2.90347  2.73739  3.18146  2.89801  2.37887  2.77519  2.98518  4.58477  3.61503
          0.01251  4.78294  5.50529  0.61958  0.77255  0.48576  0.95510
    173   1.16079  4.41695  4.14057  3.58415  3.62245  3.16122  4.29651  2.55193  3.49699  2.35788  3.60493  3.84491  4.29213  3.75738  3.75069  3.06411  3.10441  2.12748  5.12803  3.92425    195 a - - -
          2.68618  4.42225  2.77519  2.73123  3.46354  2.40513  3.72494  3.29354  2.67741  2.69355  4.24690  2.90347  2.73739  3.18146  2.89801  2.37887  2.77519  2.98518  4.58477  3.61503
          0.01251  4.78294  5.50529  0.61958  0.77255  0.48576  0.95510
    174   2.37733  5.15569  2.71576  2.25826  4.44435  3.59086  3.78490  3.27437  2.16379  2.46813  3.34641  3.08462  3.98275  2.63774  2.57047  2.58809  2.93082  3.29057  5.62365  4.24966    196 k - - -
          2.68618  4.42225  2.77519  2.73123  3.46354  2.40513  3.72494  3.29354  2.67741  2.69355  4.24690  2.90347  2.73739  3.18146  2.89801  2.37887  2.77519  2.98518  4.58477  3.61503
          0.01251  4.78294  5.50529  0.61958  0.77255  0.48576  0.95510
    175   2.24858  5.29990  2.91304  2.01852  4.64277  3.56673  3.55469  4.12719  2.11947  3.60408  4.34134  2.79907  3.59838  2.11053  2.85342  2.50412  2.67220  3.68940  5.73363  4.32394    197 e - - -
          2.68618  4.42225  2.77519  2.73123  3.46354  2.40513  3.72494  3.29354  2.67741  2.69355  4.24690  2.90347  2.73739  3.18146  2.89801  2.37887  2.77519  2.98518  4.58477  3.61503
          0.02730  4.78294  3.98656  0.61958  0.77255  0.48576  0.95510
    176   2.48919  4.62289  3.51588  2.86297  3.77808  3.29121  3.48726  2.24286  2.91906  2.53982  3.71995  3.39870  4.11161  2.93218  2.60702  2.35096  2.87633  2.18151  5.18929  3.93400    198 v - - -
          2.68622  4.42229  2.77524  2.73128  3.46358  2.40505  3.72453  3.29358  2.67745  2.69343  4.24694  2.90351  2.73727  3.18151  2.89805  2.37891  2.77524  2.98523  4.58481  3.61507
          0.09727  3.15906  2.99125  1.01248  0.45148  0.46604  0.98748
    177   2.57237  4.23552  4.34881  3.75683  1.94751  3.90301  4.21252  2.45784  3.61931  1.95404  2.58215  3.92322  4.27105  3.06910  2.92335  3.05202  2.85623  2.48698  4.01891  3.66132    203 f - - -
          2.68618  4.42225  2.77519  2.73123  3.46354  2.40513  3.72494  3.29354  2.67741  2.69355  4.24690  2.90347  2.73739  3.18146  2.89801  2.37887  2.77519  2.98518  4.58477  3.61503
          0.01311  4.73645  5.45879  0.61958  0.77255  0.52465  0.89590
    178   2.60227  5.34102  2.55399  2.20217  4.67679  1.87251  3.78722  4.16191  2.37898  3.64292  4.38830  2.78594  3.19995  2.73699  3.04364  2.31183  3.07027  3.72748  5.77777  4.36249    204 g - - -
          2.68618  4.42225  2.77519  2.73123  3.46354  2.40513  3.72494  3.29354  2.67741  2.69355  4.24690  2.90347  2.73739  3.18146  2.89801  2.37887  2.77519  2.98518  4.58477  3.61503
          0.01289  4.75363  5.47598  0.61958  0.77255  0.54926  0.86127
    179   2.71336  5.19087  2.73684  2.27133  4.49598  3.57173  3.58257  3.33518  2.11028  2.76324  4.24228  2.93387  3.77874  2.78515  2.70017  2.12717  3.01270  2.68919  5.64817  4.26284    205 k - - -
          2.68626  4.42234  2.77496  2.73119  3.46362  2.40505  3.72503  3.29363  2.67749  2.69363  4.24698  2.90355  2.73725  3.18155  2.89809  2.37895  2.77488  2.98518  4.58485  3.61512
          0.43632  1.27654  2.59574  0.12186  2.16521  0.54926  0.86127
    180   2.75839  4.54109  2.77247  2.65545  3.68784  3.50001  3.95732  2.59938  2.94175  1.83837  3.64084  3.40942  2.99022  3.25408  3.18918  2.94995  2.84638  2.50505  3.49619  3.86839    207 l - - -
          2.68552  4.42262  2.77460  2.73097  3.46351  2.40537  3.72531  3.29361  2.67769  2.69302  4.24727  2.90384  2.73760  3.18168  2.89818  2.37898  2.77529  2.98533  4.58329  3.61540
          0.32793  1.29068  5.40297  1.43432  0.27217  0.37863  1.15455
    181   1.90655  5.28833  2.56357  2.31408  4.62516  3.24975  3.43498  4.10561  2.19870  3.59005  4.33161  3.03980  3.96461  2.77228  2.82754  2.11851  2.64717  3.67463  5.72579  4.31934    217 a - - -
          2.68618  4.42225  2.77519  2.73123  3.46354  2.40513  3.72494  3.29354  2.67741  2.69355  4.24690  2.90347  2.73739  3.18146  2.89801  2.37887  2.77519  2.98518  4.58477  3.61503
          0.01251  4.78294  5.50529  0.61958  0.77255  0.48576  0.95510
    182   2.52950  5.30882  2.62049  2.08403  4.64266  1.85087  3.77796  4.12317  2.41265  3.60966  4.35466  2.68493  3.97813  2.87986  2.93377  2.48693  2.82701  3.69386  5.74787  4.12443    218 g - - -
          2.68618  4.42225  2.77519  2.73123  3.46354  2.40513  3.72494  3.29354  2.67741  2.69355  4.24690  2.90347  2.73739  3.18146  2.89801  2.37887  2.77519  2.98518  4.58477  3.61503
          0.01251  4.78294  5.50529  0.61958  0.77255  0.48576  0.95510
    183   2.23956  4.44833  3.16932  2.42912  4.33718  3.62036  3.81380  3.76406  1.75232  2.65940  4.14022  3.13438  4.01036  2.94901  2.19392  2.75059  2.92994  3.08386  5.55941  4.21166    219 k - - -
          2.68618  4.42225  2.77519  2.73123  3.46354  2.40513  3.72494  3.29354  2.67741  2.69355  4.24690  2.90347  2.73739  3.18146  2.89801  2.37887  2.77519  2.98518  4.58477  3.61503
          0.01251  4.78294  5.50529  0.61958  0.77255  0.48576  0.95510
    184   2.81114  4.44390  3.08928  2.53098  4.57056  3.59174  3.28157  4.03436  2.43817  3.54014  4.29716  2.17738  3.98383  2.49657  1.92140  2.53382  2.33986  3.62701  5.69181  4.30467    220 r - - -
          2.68618  4.42225  2.77519  2.73123  3.46354  2.40513  3.72494  3.29354  2.67741  2.69355  4.24690  2.90347  2.73739  3.18146  2.89801  2.37887  2.77519  2.98518  4.58477  3.61503
          0.01251  4.78294  5.50529  0.61958  0.77255  0.48576  0.95510
    185   1.48944  4.49404  4.88665  4.32417  3.20674  4.35830  4.78823  1.88245  4.19319  2.55344  3.62556  4.45354  4.71329  4.39535  4.32362  3.68886  3.24147  1.27825  5.35333  4.16071    221 v - - -
          2.68618  4.42225  2.77519  2.73123  3.46354  2.40513  3.72494  3.29354  2.67741  2.69355  4.24690  2.90347  2.73739  3.18146  2.89801  2.37887  2.77519  2.98518  4.58477  3.61503
          0.01251  4.78294  5.50529  0.61958  0.77255  0.48576  0.95510
    186   3.87235  5.10218  5.79911  5.22470  3.50012  5.25806  5.59478  2.30591  5.09134  0.66856  2.47654  5.40301  5.34293  5.02323  5.07262  4.63836  4.08510  1.81962  5.67797  4.69476    222 L - - -
          2.68618  4.42225  2.77519  2.73123  3.46354  2.40513  3.72494  3.29354  2.67741  2.69355  4.24690  2.90347  2.73739  3.18146  2.89801  2.37887  2.77519  2.98518  4.58477  3.61503
          0.01251  4.78294  5.50529  0.61958  0.77255  0.48576  0.95510
    187   3.62370  4.84760  5.66567  5.14336  3.45716  5.11701  5.63351  1.32884  5.03996  1.51850  3.62538  5.27001  5.31661  5.15636  5.11095  4.50930  3.86577  1.09931  5.89652  4.76865    223 v - - -
          2.68618  4.42225  2.77519  2.73123  3.46354  2.40513  3.72494  3.29354  2.67741  2.69355  4.24690  2.90347  2.73739  3.18146  2.89801  2.37887  2.77519  2.98518  4.58477  3.61503
          0.01251  4.78294  5.50529  0.61958  0.77255  0.48576  0.95510
    188   3.56320  4.82229  5.56277  4.99953  3.24779  4.93968  5.34701  1.36052  4.85693  1.37401  2.76454  5.09664  5.14967  4.91263  4.87733  4.30335  3.79398  1.40868  5.61441  4.52647    224 i - - -
          2.68618  4.42225  2.77519  2.73123  3.46354  2.40513  3.72494  3.29354  2.67741  2.69355  4.24690  2.90347  2.73739  3.18146  2.89801  2.37887  2.77519  2.98518  4.58477  3.61503
          0.01251  4.78294  5.50529  0.61958  0.77255  0.48576  0.95510
    189   2.39158  4.81014  4.25708  4.23227  5.38255  0.38034  5.30881  4.86698  4.48677  4.57677  5.40438  4.17056  4.38302  4.67662  4.66405  3.09588  3.46404  4.10483  6.64644  5.57849    225 G - - -
          2.68618  4.42225  2.77519  2.73123  3.46354  2.40513  3.72494  3.29354  2.67741  2.69355  4.24690  2.90347  2.73739  3.18146  2.89801  2.37887  2.77519  2.98518  4.58477  3.61503
          0.01251  4.78294  5.50529  0.61958  0.77255  0.48576  0.95510
    190   1.28467  4.43511  4.02370  3.46128  3.60420  3.85461  4.22481  2.52158  3.38328  2.65398  3.58638  3.76728  4.26762  3.65607  3.66279  3.14301  2.07309  2.41699  5.10155  3.38373    226 a - - -
          2.68618  4.42225  2.77519  2.73123  3.46354  2.40513  3.72494  3.29354  2.67741  2.69355  4.24690  2.90347  2.73739  3.18146  2.89801  2.37887  2.77519  2.98518  4.58477  3.61503
          0.01251  4.78294  5.50529  0.61958  0.77255  0.48576  0.95510
    191   4.12273  5.72131  4.95582  4.98672  5.95604  0.11108  5.95103  5.86275  5.27136  5.34776  6.38904  5.12402  5.11940  5.52703  5.32713  4.33071  4.66039  5.22447  6.73257  6.11452    227 G - - -
          2.68618  4.42225  2.77519  2.73123  3.46354  2.40513  3.72494  3.29354  2.67741  2.69355  4.24690  2.90347  2.73739  3.18146  2.89801  2.37887  2.77519  2.98518  4.58477  3.61503
          0.01251  4.78294  5.50529  0.61958  0.77255  0.48576  0.95510
    192   1.74588  5.24422  3.04530  1.79376  4.56529  3.58528  3.80005  4.02861  2.48783  3.54584  4.30842  2.75016  3.99306  2.82878  3.04410  2.19814  2.92088  3.44201  5.70916  4.31807    228 a - - -
          2.68618  4.42225  2.77519  2.73123  3.46354  2.40513  3.72494  3.29354  2.67741  2.69355  4.24690  2.90347  2.73739  3.18146  2.89801  2.37887  2.77519  2.98518  4.58477  3.61503
          0.01251  4.78294  5.50529  0.61958  0.77255  0.48576  0.95510
    193   2.91114  4.32252  4.60740  4.01349  3.36451  4.06072  4.37966  2.19310  3.85237  2.34645  1.50420  4.12950  4.41668  4.03122  3.95577  3.36437  2.55434  2.30814  4.94114  2.25148    229 m - - -
          2.68618  4.42225  2.77519  2.73123  3.46354  2.40513  3.72494  3.29354  2.67741  2.69355  4.24690  2.90347  2.73739  3.18146  2.89801  2.37887  2.77519  2.98518  4.58477  3.61503
          0.01251  4.78294  5.50529  0.61958  0.77255  0.48576  0.95510
    194   1.41508  4.72093  3.57936  3.07280  4.21427  2.32379  4.16315  2.59431  3.06845  3.27434  4.12046  2.95432  4.11748  3.38881  3.47378  1.99198  3.09088  3.26655  5.57142  4.30425    230 a - - -
          2.68618  4.42225  2.77519  2.73123  3.46354  2.40513  3.72494  3.29354  2.67741  2.69355  4.24690  2.90347  2.73739  3.18146  2.89801  2.37887  2.77519  2.98518  4.58477  3.61503
          0.01251  4.78294  5.50529  0.61958  0.77255  0.48576  0.95510
    195   2.50453  5.28589  3.03441  1.92543  4.61726  2.38835  3.78431  4.09082  2.39983  3.58714  4.33835  3.05696  3.98435  2.67249  2.89432  1.81274  2.96349  3.67088  5.73267  4.33220    231 s - - -
          2.68618  4.42225  2.77519  2.73123  3.46354  2.40513  3.72494  3.29354  2.67741  2.69355  4.24690  2.90347  2.73739  3.18146  2.89801  2.37887  2.77519  2.98518  4.58477  3.61503
          0.01251  4.78294  5.50529  0.61958  0.77255  0.48576  0.95510
    196   2.24609  4.41504  4.18522  3.64160  3.59081  3.87419  4.31721  2.80822  3.53696  1.07175  3.57303  3.27101  4.31155  3.79918  3.76846  3.18995  2.76941  2.38186  5.11180  3.91445    232 l - - -
          2.68618  4.42225  2.77519  2.73123  3.46354  2.40513  3.72494  3.29354  2.67741  2.69355  4.24690  2.90347  2.73739  3.18146  2.89801  2.37887  2.77519  2.98518  4.58477  3.61503
          0.01251  4.78294  5.50529  0.61958  0.77255  0.48576  0.95510
    197   1.50509  3.24674  4.21585  3.70625  3.96140  3.61224  4.47209  3.28113  3.63019  3.04546  3.93934  3.86021  4.21849  3.88480  3.89111  1.87783  2.00708  2.05436  5.42583  4.23010    233 a - - -
          2.68618  4.42225  2.77519  2.73123  3.46354  2.40513  3.72494  3.29354  2.67741  2.69355  4.24690  2.90347  2.73739  3.18146  2.89801  2.37887  2.77519  2.98518  4.58477  3.61503
          0.01251  4.78294  5.50529  0.61958  0.77255  0.48576  0.95510
    198   1.65766  3.25048  4.48342  3.89458  3.39525  3.96394  4.31271  2.28614  3.74884  1.87646  3.40352  4.02805  4.34210  3.94283  3.87580  2.44548  3.07658  2.06609  4.92370  3.73794    234 a - - -
          2.68618  4.42225  2.77519  2.73123  3.46354  2.40513  3.72494  3.29354  2.67741  2.69355  4.24690  2.90347  2.73739  3.18146  2.89801  2.37887  2.77519  2.98518  4.58477  3.61503
          0.01251  4.78294  5.50529  0.61958  0.77255  0.48576  0.95510
    199   2.04148  5.21093  3.08806  2.21384  4.51950  3.58724  3.77652  3.97805  2.24705  2.95578  4.26263  3.07170  3.97974  2.79606  2.42123  2.28389  2.34422  3.58206  5.66555  4.28143    235 a - - -
          2.68618  4.42225  2.77519  2.73123  3.46354  2.40513  3.72494  3.29354  2.67741  2.69355  4.24690  2.90347  2.73739  3.18146  2.89801  2.37887  2.77519  2.98518  4.58477  3.61503
          0.01251  4.78294  5.50529  0.61958  0.77255  0.48576  0.95510
    200   2.70072  5.15991  3.11101  2.57321  4.43328  3.60846  2.03758  3.88793  2.56507  3.43813  4.22164  2.26303  4.00589  2.32720  3.03442  2.81669  2.43959  3.51949  5.62362  3.11000    236 h - - -
          2.68618  4.42225  2.77519  2.73123  3.46354  2.40513  3.72494  3.29354  2.67741  2.69355  4.24690  2.90347  2.73739  3.18146  2.89801  2.37887  2.77519  2.98518  4.58477  3.61503
          0.01251  4.78294  5.50529  0.61958  0.77255  0.48576  0.95510
    201   2.64820  4.93325  5.34340  4.77633  3.17948  4.85070  5.18887  2.35493  4.63271  0.58613  3.27901  4.94944  5.07070  4.69517  4.69704  4.20118  3.83736  2.65349  5.48055  4.39744    237 L - - -
          2.68618  4.42225  2.77519  2.73123  3.46354  2.40513  3.72494  3.29354  2.67741  2.69355  4.24690  2.90347  2.73739  3.18146  2.89801  2.37887  2.77519  2.98518  4.58477  3.61503
          0.01251  4.78294  5.50529  0.61958  0.77255  0.48576  0.95510
    202   2.13333  4.67857  3.46187  2.89909  3.64893  2.33223  3.94843  3.21865  2.77657  2.20108  3.52113  3.18020  4.10034  3.03939  2.54145  2.81737  3.02895  2.54849  5.23737  3.70812    238 a - - -
          2.68618  4.42225  2.77519  2.73123  3.46354  2.40513  3.72494  3.29354  2.67741  2.69355  4.24690  2.90347  2.73739  3.18146  2.89801  2.37887  2.77519  2.98518  4.58477  3.61503
          0.01251  4.78294  5.50529  0.61958  0.77255  0.48576  0.95510
    203   2.46552  5.31658  2.76577  1.86503  4.65694  2.74346  3.77141  4.14037  2.36080  3.61954  4.36055  2.90002  3.97447  2.87104  1.96328  2.44810  3.04667  3.70511  5.75134  4.34139    239 e - - -
          2.68618  4.42225  2.77519  2.73123  3.46354  2.40513  3.72494  3.29354  2.67741  2.69355  4.24690  2.90347  2.73739  3.18146  2.89801  2.37887  2.77519  2.98518  4.58477  3.61503
          0.01251  4.78294  5.50529  0.61958  0.77255  0.48576  0.95510
    204   2.47628  3.95167  3.18120  2.53574  4.26225  3.27962  2.94192  3.68282  2.45522  2.43745  3.45409  3.02833  4.01054  2.88635  2.20113  2.30889  2.90467  3.35307  5.51541  4.17516    240 r - - -
          2.68618  4.42225  2.77519  2.73123  3.46354  2.40513  3.72494  3.29354  2.67741  2.69355  4.24690  2.90347  2.73739  3.18146  2.89801  2.37887  2.77519  2.98518  4.58477  3.61503
          0.01251  4.78294  5.50529  0.61958  0.77255  0.48576  0.95510
    205   3.04301  5.30539  2.98618  2.47614  4.62273  1.04002  4.00421  4.05141  2.60520  3.62137  4.44533  3.01677  4.16198  2.90990  3.21585  3.03935  3.29644  3.14227  5.82847  4.47654    241 g - - -
          2.68618  4.42225  2.77519  2.73123  3.46354  2.40513  3.72494  3.29354  2.67741  2.69355  4.24690  2.90347  2.73739  3.18146  2.89801  2.37887  2.77519  2.98518  4.58477  3.61503
          0.01251  4.78294  5.50529  0.61958  0.77255  0.48576  0.95510
    206   1.91343  3.75141  4.61878  4.01501  3.01031  3.67438  4.29541  1.81885  3.83495  2.35929  3.33345  4.07636  3.89596  3.99684  3.90066  3.27263  3.04714  1.66993  4.83979  3.18632    242 v - - -
          2.68618  4.42225  2.77519  2.73123  3.46354  2.40513  3.72494  3.29354  2.67741  2.69355  4.24690  2.90347  2.73739  3.18146  2.89801  2.37887  2.77519  2.98518  4.58477  3.61503
          0.12180  4.78294  2.24149  0.61958  0.77255  0.48576  0.95510
    207   2.58849  5.25485  2.42297  2.01462  4.59448  3.06195  3.71898  4.07682  2.14864  3.55777  4.29719  2.93392  3.92425  2.55792  2.77841  2.53702  2.39439  3.20209  5.69064  4.28261    243 e - - -
          2.68619  4.42226  2.77521  2.73124  3.46355  2.40514  3.72495  3.29355  2.67742  2.69356  4.24691  2.90348  2.73723  3.18147  2.89802  2.37888  2.77521  2.98519  4.58478  3.61504
          0.05430  3.02987  5.39744  0.39910  1.11146  0.37441  1.16377
    208   2.68743  5.30386  2.45307  2.18835  4.64863  3.56659  2.80285  4.13408  1.92768  3.41145  4.34482  2.53895  3.96077  2.60996  2.59489  2.67819  2.70726  3.69438  5.73630  4.32592    245 k - - -
          2.68618  4.42225  2.77519  2.73123  3.46354  2.40513  3.72494  3.29354  2.67741  2.69355  4.24690  2.90347  2.73739  3.18146  2.89801  2.37887  2.77519  2.98518  4.58477  3.61503
          0.01251  4.78294  5.50529  0.61958  0.77255  0.48576  0.95510
    209   3.65242  4.87550  5.68734  5.15942  3.80883  5.13936  5.64232  1.04857  5.05277  1.52641  2.96308  5.29278  5.32452  5.14700  5.11314  4.53116  3.89164  1.44474  5.87992  4.77868    246 i - - -
          2.68618  4.42225  2.77519  2.73123  3.46354  2.40513  3.72494  3.29354  2.67741  2.69355  4.24690  2.90347  2.73739  3.18146  2.89801  2.37887  2.77519  2.98518  4.58477  3.61503
          0.01251  4.78294  5.50529  0.61958  0.77255  0.48576  0.95510
    210   2.44153  4.26992  4.30368  3.71483  2.91174  3.57522  4.21708  2.16235  3.15099  2.27781  3.11505  3.90741  4.28066  3.28289  3.75712  2.77190  2.03184  2.20633  4.13112  3.10938    247 t - - -
          2.68618  4.42225  2.77519  2.73123  3.46354  2.40513  3.72494  3.29354  2.67741  2.69355  4.24690  2.90347  2.73739  3.18146  2.89801  2.37887  2.77519  2.98518  4.58477  3.61503
          0.01251  4.78294  5.50529  0.61958  0.77255  0.48576  0.95510
    211   3.36067  3.16337  5.38442  4.84318  3.54695  4.76445  5.25220  1.16424  4.70964  2.47030  3.37153  4.91604  5.05406  4.89005  4.78848  4.12653  3.60653  1.07759  5.67988  4.48968    248 v - - -
          2.68618  4.42225  2.77519  2.73123  3.46354  2.40513  3.72494  3.29354  2.67741  2.69355  4.24690  2.90347  2.73739  3.18146  2.89801  2.37887  2.77519  2.98518  4.58477  3.61503
          0.01251  4.78294  5.50529  0.61958  0.77255  0.48576  0.95510
    212   1.53123  3.56483  3.83119  3.26022  3.56517  3.81497  3.05477  2.92080  3.19804  2.64686  3.35959  3.35325  4.19397  3.48166  3.51070  2.62267  3.03342  2.18931  5.03355  3.04523    249 a - - -
          2.68618  4.42225  2.77519  2.73123  3.46354  2.40513  3.72494  3.29354  2.67741  2.69355  4.24690  2.90347  2.73739  3.18146  2.89801  2.37887  2.77519  2.98518  4.58477  3.61503
          0.01251  4.78294  5.50529  0.61958  0.77255  0.48576  0.95510
    213   2.85376  4.91577  3.41335  3.13977  4.78973  3.52857  4.40582  4.26162  3.29241  3.89830  4.71763  0.91331  4.19365  3.60670  3.69807  1.78041  3.27109  3.15023  6.07581  4.75545    250 n - - -
          2.68618  4.42225  2.77519  2.73123  3.46354  2.40513  3.72494  3.29354  2.67741  2.69355  4.24690  2.90347  2.73739  3.18146  2.89801  2.37887  2.77519  2.98518  4.58477  3.61503
          0.03212  4.78294  3.76201  0.61958  0.77255  0.48576  0.95510
    214   2.51907  4.96430  3.42553  2.85090  4.25711  3.70686  3.93185  3.66280  2.62550  3.27675  4.11536  3.32208  3.38059  3.10531  1.18002  2.64090  3.13312  3.35410  3.68524  4.22689    251 r - - -
          2.68618  4.42225  2.77519  2.73123  3.46354  2.40513  3.72494  3.29354  2.67741  2.69355  4.24690  2.90347  2.73739  3.18146  2.89801  2.37887  2.77519  2.98518  4.58477  3.61503
          0.01276  4.76358  5.48593  0.61958  0.77255  0.46002  0.99769
    215   2.66446  4.95450  3.31680  2.87503  4.52791  3.57240  4.08977  3.95342  2.65398  3.55581  4.36536  2.81333  4.10419  3.25426  3.33224  1.93088  1.18723  3.55283  5.78014  4.46396    252 t - - -
          2.68618  4.42225  2.77519  2.73123  3.46354  2.40513  3.72494  3.29354  2.67741  2.69355  4.24690  2.90347  2.73739  3.18146  2.89801  2.37887  2.77519  2.98518  4.58477  3.61503
          0.18077  4.78294  1.85149  0.61958  0.77255  0.48576  0.95510
    216   2.73528  4.41052  3.69049  2.95741  2.97520  3.73425  3.52157  2.73377  3.06507  2.15453  3.00216  3.50408  3.35226  2.99097  2.36338  2.98500  2.96699  2.09435  4.99812  3.77224    253 v - - -
          2.68618  4.42225  2.77519  2.73123  3.46354  2.40513  3.72494  3.29354  2.67741  2.69355  4.24690  2.90347  2.73739  3.18146  2.89801  2.37887  2.77519  2.98518  4.58477  3.61503
          0.01479  4.61696  5.33931  0.61958  0.77255  0.33635  1.25306
    217   2.54905  5.34670  2.45271  1.74410  4.68338  2.32113  3.81349  4.16526  2.57801  3.65366  4.40401  3.05357  4.00318  2.80416  3.07749  2.02641  3.01686  3.54838  5.79465  4.38171    254 e - - -
          2.68618  4.42225  2.77519  2.73123  3.46354  2.40513  3.72494  3.29354  2.67741  2.69355  4.24690  2.90347  2.73739  3.18146  2.89801  2.37887  2.77519  2.98518  4.58477  3.61503
          0.01251  4.78294  5.50529  0.61958  0.77255  0.48576  0.95510
    218   3.39831  5.59518  3.84051  3.12614  5.07865  4.04554  3.96724  4.41844  1.67837  3.83132  4.67446  2.88411  4.39517  3.08888  0.91003  3.37744  3.56051  3.37858  5.85986  4.68019    255 r - - -
          2.68618  4.42225  2.77519  2.73123  3.46354  2.40513  3.72494  3.29354  2.67741  2.69355  4.24690  2.90347  2.73739  3.18146  2.89801  2.37887  2.77519  2.98518  4.58477  3.61503
          0.01251  4.78294  5.50529  0.61958  0.77255  0.48576  0.95510
    219   0.48540  4.57665  4.52156  4.25881  4.87787  3.42752  5.07789  4.14202  4.21356  3.97366  4.82898  4.08024  4.23701  4.44337  4.40102  2.39153  3.22034  2.97756  6.28596  5.13900    256 A - - -
          2.68618  4.42225  2.77519  2.73123  3.46354  2.40513  3.72494  3.29354  2.67741  2.69355  4.24690  2.90347  2.73739  3.18146  2.89801  2.37887  2.77519  2.98518  4.58477  3.61503
          0.01251  4.78294  5.50529  0.61958  0.77255  0.48576  0.95510
    220   2.60454  5.26540  2.77369  1.41126  4.59319  3.57325  3.76413  3.38909  2.43602  3.56310  4.11151  3.04741  3.64550  2.31537  2.93285  2.70089  3.02759  3.64678  5.70821  4.09008    257 e - - -
          2.68618  4.42225  2.77519  2.73123  3.46354  2.40513  3.72494  3.29354  2.67741  2.69355  4.24690  2.90347  2.73739  3.18146  2.89801  2.37887  2.77519  2.98518  4.58477  3.61503
          0.01251  4.78294  5.50529  0.61958  0.77255  0.48576  0.95510
    221   2.71095  5.24151  2.92572  2.32621  4.56186  3.19835  3.76531  3.00580  2.14673  3.03534  4.28883  2.46688  3.96867  2.41934  2.28373  2.76694  2.93174  3.06739  5.68909  4.29401    258 k - - -
          2.68618  4.42225  2.77519  2.73123  3.46354  2.40513  3.72494  3.29354  2.67741  2.69355  4.24690  2.90347  2.73739  3.18146  2.89801  2.37887  2.77519  2.98518  4.58477  3.61503
          0.01251  4.78294  5.50529  0.61958  0.77255  0.48576  0.95510
    222   3.30843  4.65153  5.16015  4.55674  2.00928  4.51421  4.81885  2.23148  4.37895  0.93562  2.72038  4.63924  4.78472  4.44726  3.54463  3.83744  3.53042  2.59705  5.18720  4.08076    259 l - - -
          2.68618  4.42225  2.77519  2.73123  3.46354  2.40513  3.72494  3.29354  2.67741  2.69355  4.24690  2.90347  2.73739  3.18146  2.89801  2.37887  2.77519  2.98518  4.58477  3.61503
          0.01251  4.78294  5.50529  0.61958  0.77255  0.48576  0.95510
    223   1.25482  3.84399  3.09996  2.86584  3.97650  3.67481  3.95895  3.35758  2.74868  3.02931  3.88673  3.33319  4.08830  2.91108  3.26814  2.67542  3.04370  2.56155  5.34382  4.06545    260 a - - -
          2.68618  4.42225  2.77519  2.73123  3.46354  2.40513  3.72494  3.29354  2.67741  2.69355  4.24690  2.90347  2.73739  3.18146  2.89801  2.37887  2.77519  2.98518  4.58477  3.61503
          0.01251  4.78294  5.50529  0.61958  0.77255  0.48576  0.95510
    224   2.12638  5.31081  2.56242  1.88748  4.65436  3.56794  3.76016  4.13990  2.23096  3.61521  4.35246  2.75929  3.96513  2.41564  2.65330  2.42426  2.96704  3.70075  5.74370  4.33249    261 e - - -
          2.68618  4.42225  2.77519  2.73123  3.46354  2.40513  3.72494  3.29354  2.67741  2.69355  4.24690  2.90347  2.73739  3.18146  2.89801  2.37887  2.77519  2.98518  4.58477  3.61503
          0.01251  4.78294  5.50529  0.61958  0.77255  0.48576  0.95510
    225   2.79380  5.29487  2.79235  2.14659  4.63642  3.30954  2.46250  3.56882  1.90159  3.59826  4.33665  2.69902  3.96157  2.78233  2.45866  2.59261  3.02486  3.42514  5.72925  4.32116    262 k - - -
          2.68618  4.42225  2.77519  2.73123  3.46354  2.40513  3.72494  3.29354  2.67741  2.69355  4.24690  2.90347  2.73739  3.18146  2.89801  2.37887  2.77519  2.98518  4.58477  3.61503
          0.01251  4.78294  5.50529  0.61958  0.77255  0.48576  0.95510
    226   2.19677  4.33726  4.07597  3.49640  2.98872  3.87092  2.40954  2.55310  3.40438  2.20370  3.12155  3.77563  4.24324  3.65357  2.98739  2.64850  3.03418  2.32083  4.94171  2.74762    263 a - - -
          2.68553  4.42262  2.77556  2.73051  3.46391  2.40461  3.72497  3.29318  2.67777  2.69376  4.24726  2.90383  2.73766  3.18183  2.89796  2.37917  2.77536  2.98448  4.58514  3.61540
          0.32708  1.55611  2.68794  1.56879  0.23357  0.48576  0.95510
    227   2.39848  5.24727  2.53155  2.39446  4.57403  2.22930  3.55792  4.04825  2.49103  3.54481  3.95761  2.42182  2.66001  2.69598  2.98190  2.74760  3.00999  3.62820  5.69078  4.00343    274 g - - -
          2.68618  4.42225  2.77519  2.73123  3.46354  2.40513  3.72494  3.29354  2.67741  2.69355  4.24690  2.90347  2.73739  3.18146  2.89801  2.37887  2.77519  2.98518  4.58477  3.61503
          0.01338  4.71685  5.43920  0.61958  0.77255  0.62130  0.77056
    228   1.82746  4.67506  3.24716  2.85424  3.85051  2.62094  3.32390  2.66461  2.83168  2.90840  3.77442  3.14800  3.79189  3.15875  3.24368  2.74043  2.91208  2.23339  5.23715  3.96724    275 a - - -
          2.68609  4.42237  2.77525  2.73122  3.46366  2.40520  3.72507  3.29330  2.67753  2.69367  4.24702  2.90334  2.73739  3.18147  2.89798  2.37899  2.77519  2.98460  4.58489  3.61515
          0.17547  1.85407  5.43920  0.90801  0.51638  0.40948  1.09064
    229   2.68424  5.29321  2.51417  2.09832  4.63435  3.56678  3.41639  4.11747  2.35165  3.59672  4.33496  2.69234  3.44827  2.76620  2.10282  2.57990  2.46925  3.68175  4.08292  4.31967    280 e - - -
          2.68618  4.42225  2.77519  2.73123  3.46354  2.40513  3.72494  3.29354  2.67741  2.69355  4.24690  2.90347  2.73739  3.18146  2.89801  2.37887  2.77519  2.98518  4.58477  3.61503
          0.01251  4.78294  5.50529  0.61958  0.77255  0.48576  0.95510
    230   1.65641  4.33119  4.09583  3.51584  3.24707  3.43693  3.48994  2.20682  3.42123  2.52984  3.44433  3.78791  3.20945  3.66762  3.65585  3.14984  2.92301  2.01393  4.93729  3.16720    281 a - - -
          2.68618  4.42225  2.77519  2.73123  3.46354  2.40513  3.72494  3.29354  2.67741  2.69355  4.24690  2.90347  2.73739  3.18146  2.89801  2.37887  2.77519  2.98518  4.58477  3.61503
          0.01251  4.78294  5.50529  0.61958  0.77255  0.48576  0.95510
    231   2.74151  3.87146  3.44992  3.37903  3.38516  3.90634  4.20909  1.71844  3.36140  2.26394  3.17741  3.71426  4.27585  3.77864  3.73957  3.02011  2.89140  1.66869  4.89318  3.34722    282 v - - -
          2.68618  4.42225  2.77519  2.73123  3.46354  2.40513  3.72494  3.29354  2.67741  2.69355  4.24690  2.90347  2.73739  3.18146  2.89801  2.37887  2.77519  2.98518  4.58477  3.61503
          0.01251  4.78294  5.50529  0.61958  0.77255  0.48576  0.95510
    232   2.19037  5.27561  2.45921  2.18488  4.60710  3.27190  3.76374  4.08388  2.39326  3.05453  4.32086  2.84249  2.66189  2.86514  2.99724  2.26815  2.74313  3.65914  5.71707  4.31372    283 e - - -
          2.68618  4.42225  2.77519  2.73123  3.46354  2.40513  3.72494  3.29354  2.67741  2.69355  4.24690  2.90347  2.73739  3.18146  2.89801  2.37887  2.77519  2.98518  4.58477  3.61503
          0.01251  4.78294  5.50529  0.61958  0.77255  0.48576  0.95510
    233   2.45707  4.25403  4.38818  3.79590  2.23289  3.92785  4.23749  2.69521  3.36908  1.37680  3.14763  3.95468  3.81598  3.85615  3.79591  2.87149  3.03956  2.50454  4.86519  3.03868    284 l - - -
          2.68618  4.42225  2.77519  2.73123  3.46354  2.40513  3.72494  3.29354  2.67741  2.69355  4.24690  2.90347  2.73739  3.18146  2.89801  2.37887  2.77519  2.98518  4.58477  3.61503
          0.01251  4.78294  5.50529  0.61958  0.77255  0.48576  0.95510
    234   2.28877  5.29371  2.22105  1.92439  4.63114  3.01183  3.33553  4.11245  2.50272  3.38123  4.33723  2.69054  3.76747  2.86156  2.99533  2.29335  2.95446  3.45490  5.73110  4.32347    285 e - - -
          2.68620  4.42227  2.77522  2.73106  3.46356  2.40501  3.72497  3.29356  2.67743  2.69357  4.24692  2.90349  2.73742  3.18149  2.89803  2.37889  2.77522  2.98521  4.58479  3.61505
          0.05109  3.08466  5.50529  0.65295  0.73502  0.48576  0.95510
    235   2.58412  5.34600  1.96493  1.73704  4.68794  3.29934  3.78228  4.17565  2.27924  3.64970  4.38958  2.90553  3.98213  2.57743  2.75031  2.53977  3.06368  3.73536  5.77823  4.36253    288 e - - -
          2.68618  4.42225  2.77519  2.73123  3.46354  2.40513  3.72494  3.29354  2.67741  2.69355  4.24690  2.90347  2.73739  3.18146  2.89801  2.37887  2.77519  2.98518  4.58477  3.61503
          0.01251  4.78294  5.50529  0.61958  0.77255  0.48576  0.95510
    236   2.83627  4.22833  4.67577  4.06908  2.57937  3.99446  4.32059  2.08217  3.88126  1.52292  2.79061  4.11494  4.35497  4.03234  2.75911  3.30105  2.89387  2.16246  4.84531  3.15277    289 l - - -
          2.68618  4.42225  2.77519  2.73123  3.46354  2.40513  3.72494  3.29354  2.67741  2.69355  4.24690  2.90347  2.73739  3.18146  2.89801  2.37887  2.77519  2.98518  4.58477  3.61503
          0.01251  4.78294  5.50529  0.61958  0.77255  0.48576  0.95510
    237   1.95256  5.12177  2.48430  2.56711  4.40094  3.01841  3.79744  3.55337  2.56772  3.40012  4.18419  3.10040  2.31346  2.59853  3.04558  2.67915  3.02693  3.07914  5.60060  3.82642    290 a - - -
          2.68618  4.42225  2.77519  2.73123  3.46354  2.40513  3.72494  3.29354  2.67741  2.69355  4.24690  2.90347  2.73739  3.18146  2.89801  2.37887  2.77519  2.98518  4.58477  3.61503
          0.01251  4.78294  5.50529  0.61958  0.77255  0.48576  0.95510
    238   2.06359  4.58092  2.37916  2.08240  4.63192  3.17361  3.75480  4.11462  2.29832  3.59482  4.33351  2.88944  3.96050  2.59330  2.67138  2.41829  2.80172  3.56781  5.72702  4.31885    291 a - - -
          2.68618  4.42225  2.77519  2.73123  3.46354  2.40513  3.72494  3.29354  2.67741  2.69355  4.24690  2.90347  2.73739  3.18146  2.89801  2.37887  2.77519  2.98518  4.58477  3.61503
          0.01251  4.78294  5.50529  0.61958  0.77255  0.48576  0.95510
    239   1.94582  4.88389  3.27057  2.26662  3.81020  3.65276  3.86488  3.30729  2.69947  2.71352  3.96347  2.78768  3.61675  3.04258  2.61921  2.68675  2.76251  2.65117  5.40788  3.36855    292 a - - -
          2.68618  4.42225  2.77519  2.73123  3.46354  2.40513  3.72494  3.29354  2.67741  2.69355  4.24690  2.90347  2.73739  3.18146  2.89801  2.37887  2.77519  2.98518  4.58477  3.61503
          0.01251  4.78294  5.50529  0.61958  0.77255  0.48576  0.95510
    240   2.64846  4.62738  4.87215  4.28753  3.40126  4.39789  4.70676  2.64165  4.12906  0.73023  3.04114  4.45009  4.70310  4.28324  4.23767  3.71334  3.46286  2.49707  5.18633  3.38618    293 l - - -
          2.68618  4.42225  2.77519  2.73123  3.46354  2.40513  3.72494  3.29354  2.67741  2.69355  4.24690  2.90347  2.73739  3.18146  2.89801  2.37887  2.77519  2.98518  4.58477  3.61503
          0.01251  4.78294  5.50529  0.61958  0.77255  0.48576  0.95510
    241   1.77140  5.27721  2.57304  2.26790  4.61177  3.24752  3.38878  3.91079  2.18842  3.40676  4.32067  2.87123  3.72152  2.80655  2.83054  2.69341  2.68193  3.66220  5.71618  3.98543    294 a - - -
          2.68618  4.42225  2.77519  2.73123  3.46354  2.40513  3.72494  3.29354  2.67741  2.69355  4.24690  2.90347  2.73739  3.18146  2.89801  2.37887  2.77519  2.98518  4.58477  3.61503
          0.01251  4.78294  5.50529  0.61958  0.77255  0.48576  0.95510
    242   2.79688  5.30780  2.05993  2.12857  4.65249  3.26949  3.28716  4.13851  2.34013  3.51144  4.34887  2.68123  3.96197  2.37614  2.48576  2.53677  2.75420  3.69830  5.74027  4.32896    295 d - - -
          2.68618  4.42225  2.77519  2.73123  3.46354  2.40513  3.72494  3.29354  2.67741  2.69355  4.24690  2.90347  2.73739  3.18146  2.89801  2.37887  2.77519  2.98518  4.58477  3.61503
          0.01251  4.78294  5.50529  0.61958  0.77255  0.48576  0.95510
    243   1.41143  4.39355  3.99821  3.42906  3.54099  3.83312  4.16980  2.86094  3.34996  2.61947  3.00928  3.73320  4.23295  3.61601  3.62233  2.70982  2.47881  2.00689  5.02709  3.53564    296 a - - -
          2.68618  4.42225  2.77519  2.73123  3.46354  2.40513  3.72494  3.29354  2.67741  2.69355  4.24690  2.90347  2.73739  3.18146  2.89801  2.37887  2.77519  2.98518  4.58477  3.61503
          0.01251  4.78294  5.50529  0.61958  0.77255  0.48576  0.95510
    244   3.49920  5.86572  0.46770  2.73863  5.45698  3.71224  4.49264  4.96625  3.65340  4.55156  5.48232  3.30702  4.42202  3.69909  4.28390  3.42604  2.98112  4.49615  6.68304  5.19276    297 D - - -
          2.68618  4.42225  2.77519  2.73123  3.46354  2.40513  3.72494  3.29354  2.67741  2.69355  4.24690  2.90347  2.73739  3.18146  2.89801  2.37887  2.77519  2.98518  4.58477  3.61503
          0.01251  4.78294  5.50529  0.61958  0.77255  0.48576  0.95510
    245   3.19207  3.61503  5.17193  4.58279  2.90518  4.45522  4.82699  1.33811  4.40081  1.56280  2.91751  4.61342  4.76282  4.51494  4.42216  3.78730  3.42562  1.68736  5.24599  4.09646    298 i - - -
          2.68618  4.42225  2.77519  2.73123  3.46354  2.40513  3.72494  3.29354  2.67741  2.69355  4.24690  2.90347  2.73739  3.18146  2.89801  2.37887  2.77519  2.98518  4.58477  3.61503
          0.01251  4.78294  5.50529  0.61958  0.77255  0.48576  0.95510
    246   2.60101  4.70087  5.43249  4.90655  3.95517  4.88087  5.41146  1.45888  4.79428  1.77561  3.77393  5.01906  5.15636  4.99143  4.90446  4.25473  3.69149  1.01513  5.83263  4.64427    299 v - - -
          2.68618  4.42225  2.77519  2.73123  3.46354  2.40513  3.72494  3.29354  2.67741  2.69355  4.24690  2.90347  2.73739  3.18146  2.89801  2.37887  2.77519  2.98518  4.58477  3.61503
          0.01251  4.78294  5.50529  0.61958  0.77255  0.48576  0.95510
    247   3.18895  4.51116  5.10111  4.53408  2.99181  4.48015  4.88946  1.12649  4.38023  2.37700  3.60623  4.60813  4.80503  4.55392  4.45841  3.12818  3.43065  1.31351  5.37297  4.17989    300 i - - -
          2.68618  4.42225  2.77519  2.73123  3.46354  2.40513  3.72494  3.29354  2.67741  2.69355  4.24690  2.90347  2.73739  3.18146  2.89801  2.37887  2.77519  2.98518  4.58477  3.61503
          0.01251  4.78294  5.50529  0.61958  0.77255  0.48576  0.95510
    248   2.49787  4.62981  4.09580  3.67148  4.73317  2.61159  4.67533  4.14467  3.65309  3.82432  4.63708  3.80949  4.17079  3.93558  3.98396  0.84200  2.02503  2.94662  6.07541  4.86837    301 s - - -
          2.68618  4.42225  2.77519  2.73123  3.46354  2.40513  3.72494  3.29354  2.67741  2.69355  4.24690  2.90347  2.73739  3.18146  2.89801  2.37887  2.77519  2.98518  4.58477  3.61503
          0.01251  4.78294  5.50529  0.61958  0.77255  0.48576  0.95510
    249   1.25182  1.40452  4.74897  4.45579  4.83722  3.40369  5.13169  4.21875  4.35388  3.96678  4.79508  4.13480  4.22130  4.54177  4.49257  1.52167  3.19152  3.63015  6.24459  5.12370    302 a - - -
          2.68618  4.42225  2.77519  2.73123  3.46354  2.40513  3.72494  3.29354  2.67741  2.69355  4.24690  2.90347  2.73739  3.18146  2.89801  2.37887  2.77519  2.98518  4.58477  3.61503
          0.01251  4.78294  5.50529  0.61958  0.77255  0.48576  0.95510
    250   2.85068  4.83366  3.76124  3.30793  4.61952  3.59349  4.34434  4.01934  3.05704  3.65821  4.49787  3.62839  4.21251  3.55261  2.46607  2.43566  0.82143  3.59491  5.88276  4.64383    303 t - - -
          2.68618  4.42225  2.77519  2.73123  3.46354  2.40513  3.72494  3.29354  2.67741  2.69355  4.24690  2.90347  2.73739  3.18146  2.89801  2.37887  2.77519  2.98518  4.58477  3.61503
          0.01251  4.78294  5.50529  0.61958  0.77255  0.48576  0.95510
    251   1.83469  4.60558  4.34586  4.08726  5.12034  0.79042  5.04303  4.58214  4.12952  4.25414  5.02873  3.99551  4.20249  4.34706  4.37534  2.04809  2.63591  3.84572  6.44736  5.30619    304 g - - -
          2.68618  4.42225  2.77519  2.73123  3.46354  2.40513  3.72494  3.29354  2.67741  2.69355  4.24690  2.90347  2.73739  3.18146  2.89801  2.37887  2.77519  2.98518  4.58477  3.61503
          0.01251  4.78294  5.50529  0.61958  0.77255  0.48576  0.95510
    252   1.20387  4.74518  3.65247  3.16399  4.43665  2.96158  4.26629  3.84558  3.13965  3.12729  4.32293  3.52488  4.12708  3.47598  3.20578  1.53150  3.12153  3.44150  5.75858  4.49188    305 a - - -
          2.68618  4.42225  2.77519  2.73123  3.46354  2.40513  3.72494  3.29354  2.67741  2.69355  4.24690  2.90347  2.73739  3.18146  2.89801  2.37887  2.77519  2.98518  4.58477  3.61503
          0.01251  4.78294  5.50529  0.61958  0.77255  0.48576  0.95510
    253   2.71534  5.22315  2.77907  2.37092  4.53645  2.88136  3.76894  4.00059  2.29729  3.11960  3.64141  3.05915  2.46866  2.50884  2.78969  2.58923  2.66290  2.85770  5.67532  4.28442    306 k - - -
          2.68618  4.42225  2.77519  2.73123  3.46354  2.40513  3.72494  3.29354  2.67741  2.69355  4.24690  2.90347  2.73739  3.18146  2.89801  2.37887  2.77519  2.98518  4.58477  3.61503
          0.01251  4.78294  5.50529  0.61958  0.77255  0.48576  0.95510
    254   2.66450  5.25246  2.52081  2.29364  4.57699  2.66038  2.54196  4.04876  2.50612  2.94833  4.29862  2.65567  3.96642  2.86618  2.75388  2.51576  2.68987  3.23710  5.69763  3.97578    307 e - - -
          2.68618  4.42225  2.77519  2.73123  3.46354  2.40513  3.72494  3.29354  2.67741  2.69355  4.24690  2.90347  2.73739  3.18146  2.89801  2.37887  2.77519  2.98518  4.58477  3.61503
          0.01251  4.78294  5.50529  0.61958  0.77255  0.48576  0.95510
    255   2.67708  4.36639  3.99954  3.42276  2.75810  3.85642  4.13833  2.82913  3.34074  2.18012  3.32329  3.72912  2.11880  2.81575  3.60479  3.12501  2.49117  2.29664  4.96738  2.84726    308 p - - -
          2.68618  4.42225  2.77519  2.73123  3.46354  2.40513  3.72494  3.29354  2.67741  2.69355  4.24690  2.90347  2.73739  3.18146  2.89801  2.37887  2.77519  2.98518  4.58477  3.61503
          0.03252  4.78294  3.74535  0.61958  0.77255  0.48576  0.95510
    256   2.51011  4.30435  4.58321  3.99455  3.43431  4.05619  3.81521  1.67317  3.84252  2.25905  3.42859  4.12047  4.41825  4.03596  3.95987  3.36113  2.50232  1.39360  4.98563  3.79901    309 v - - -
          2.68618  4.42225  2.77519  2.73123  3.46354  2.40513  3.72494  3.29354  2.67741  2.69355  4.24690  2.90347  2.73739  3.18146  2.89801  2.37887  2.77519  2.98518  4.58477  3.61503
          0.01277  4.76319  5.48553  0.61958  0.77255  0.45952  0.99854
    257   3.27041  4.58149  5.18614  4.62608  3.72254  4.58359  5.01523  1.29634  4.47663  1.47844  3.60638  4.71392  4.89424  4.64846  4.55915  3.19222  3.51333  1.46875  5.47784  4.30243    310 i - - -
          2.68618  4.42225  2.77519  2.73123  3.46354  2.40513  3.72494  3.29354  2.67741  2.69355  4.24690  2.90347  2.73739  3.18146  2.89801  2.37887  2.77519  2.98518  4.58477  3.61503
          0.01251  4.78294  5.50529  0.61958  0.77255  0.48576  0.95510
    258   2.71782  5.29557  2.61553  2.38652  4.63473  2.39928  3.42508  4.11706  2.25092  3.59839  4.33833  2.67072  3.41952  2.85834  2.89816  2.20175  2.28120  3.68314  5.73170  4.32340    311 s - - -
          2.68618  4.42225  2.77519  2.73123  3.46354  2.40513  3.72494  3.29354  2.67741  2.69355  4.24690  2.90347  2.73739  3.18146  2.89801  2.37887  2.77519  2.98518  4.58477  3.61503
          0.01251  4.78294  5.50529  0.61958  0.77255  0.48576  0.95510
    259   1.92308  5.29238  2.68851  2.27270  4.63160  3.34341  3.75753  4.11362  1.91975  3.59504  4.33481  2.81885  3.06644  2.65479  2.85654  2.70110  3.02635  3.67992  5.72829  3.58630    312 k - - -
          2.68618  4.42225  2.77519  2.73123  3.46354  2.40513  3.72494  3.29354  2.67741  2.69355  4.24690  2.90347  2.73739  3.18146  2.89801  2.37887  2.77519  2.98518  4.58477  3.61503
          0.01251  4.78294  5.50529  0.61958  0.77255  0.48576  0.95510
    260   2.01119  5.28234  2.43741  2.12836  3.88939  2.79688  3.75950  4.09694  2.49918  3.58354  4.32601  3.04052  3.36586  2.57834  2.57988  2.45988  3.02606  3.66780  5.72105  4.31563    313 a - - -
          2.68618  4.42225  2.77519  2.73123  3.46354  2.40513  3.72494  3.29354  2.67741  2.69355  4.24690  2.90347  2.73739  3.18146  2.89801  2.37887  2.77519  2.98518  4.58477  3.61503
          0.01251  4.78294  5.50529  0.61958  0.77255  0.48576  0.95510
    261   2.31311  5.14360  2.06832  2.28057  4.42731  3.59391  3.00083  3.87229  2.55452  2.84717  2.69123  3.09039  3.98630  2.66599  3.03425  2.79024  2.88863  3.50085  5.61470  3.88784    314 d - - -
          2.68618  4.42225  2.77519  2.73123  3.46354  2.40513  3.72494  3.29354  2.67741  2.69355  4.24690  2.90347  2.73739  3.18146  2.89801  2.37887  2.77519  2.98518  4.58477  3.61503
          0.01251  4.78294  5.50529  0.61958  0.77255  0.48576  0.95510
    262   2.29959  4.28405  4.78656  4.18272  2.61642  4.08820  4.42501  1.75427  3.99367  1.90307  3.07268  4.21962  4.44077  3.70005  4.03655  3.39992  3.14060  1.62162  4.93057  3.75801    315 v - - -
          2.68618  4.42225  2.77519  2.73123  3.46354  2.40513  3.72494  3.29354  2.67741  2.69355  4.24690  2.90347  2.73739  3.18146  2.89801  2.37887  2.77519  2.98518  4.58477  3.61503
          0.01251  4.78294  5.50529  0.61958  0.77255  0.48576  0.95510
    263   2.41280  5.24502  3.06514  1.93308  4.56666  3.57586  3.76510  4.03593  2.11179  2.81794  4.29210  2.93151  2.72903  2.64945  2.76679  2.64234  2.79920  3.24503  5.69174  4.29612    316 e - - -
          2.68613  4.42227  2.77521  2.73125  3.46355  2.40514  3.72496  3.29356  2.67742  2.69338  4.24691  2.90348  2.73741  3.18148  2.89802  2.37888  2.77521  2.98520  4.58478  3.61505
          0.48833  2.81680  1.11917  0.34248  1.23790  0.48576  0.95510
    264   2.25112  4.98761  3.00885  2.45090  4.26383  3.47778  3.67122  3.34999  2.22909  3.26193  4.04918  2.98172  3.29078  2.57312  2.35241  2.30479  2.74388  3.34109  5.46394  3.89324    318 k - - -
          2.68618  4.42225  2.77519  2.73123  3.46354  2.40513  3.72494  3.29354  2.67741  2.69355  4.24690  2.90347  2.73739  3.18146  2.89801  2.37887  2.77519  2.98518  4.58477  3.61503
          0.01853  4.39362  5.11596  0.61958  0.77255  0.95425  0.48630
    265   1.31739  4.42899  4.42253  3.90948  3.74312  4.00328  4.65003  1.92266  3.81810  2.51247  3.62904  4.11955  4.47014  4.08818  4.05794  3.36452  3.22237  1.58184  5.42564  4.21972    319 a - - -
          2.68618  4.42225  2.77519  2.73123  3.46354  2.40513  3.72494  3.29354  2.67741  2.69355  4.24690  2.90347  2.73739  3.18146  2.89801  2.37887  2.77519  2.98518  4.58477  3.61503
          0.01792  4.42671  5.14906  0.61958  0.77255  0.79845  0.59789
    266   2.32191  4.56734  3.37765  2.56546  3.72958  3.13432  3.85565  3.10376  2.69703  1.99353  2.83942  3.17433  4.00608  2.87664  3.06648  2.73732  2.93099  2.56445  5.12803  3.86542    320 l - - -
          2.68618  4.42225  2.77519  2.73123  3.46354  2.40513  3.72494  3.29354  2.67741  2.69355  4.24690  2.90347  2.73739  3.18146  2.89801  2.37887  2.77519  2.98518  4.58477  3.61503
          0.01645  4.51164  5.23399  0.61958  0.77255  0.91708  0.51030
    267   2.49608  5.18292  2.39553  2.33928  4.51539  3.48143  3.48598  3.99178  1.91471  3.00298  4.22722  2.89270  3.87509  2.45202  2.65523  2.52965  2.83974  3.56684  5.62256  3.93835    321 k - - -
          2.68618  4.42225  2.77519  2.73123  3.46354  2.40513  3.72494  3.29354  2.67741  2.69355  4.24690  2.90347  2.73739  3.18146  2.89801  2.37887  2.77519  2.98518  4.58477  3.61503
          0.01645  4.51164  5.23399  0.61958  0.77255  0.91708  0.51030
    268   2.19734  5.08045  3.00662  2.28840  4.37489  2.72302  3.51318  3.82619  2.10451  3.17606  3.82585  2.92513  3.88917  2.50124  2.77941  2.62453  2.87424  3.15274  5.54440  3.78418    322 k - - -
          2.68618  4.42225  2.77519  2.73123  3.46354  2.40513  3.72494  3.29354  2.67741  2.69355  4.24690  2.90347  2.73739  3.18146  2.89801  2.37887  2.77519  2.98518  4.58477  3.61503
          0.01645  4.51164  5.23399  0.61958  0.77255  0.72040  0.66662
    269   2.39426  5.09655  3.12721  2.58137  4.44073  3.08771  3.77473  3.87367  2.46741  3.41689  4.20685  2.71566  3.97683  2.72454  1.46949  2.79836  2.91119  3.33252  5.59502  4.25201    323 r - - -
          2.68575  4.42236  2.77501  2.73134  3.46365  2.40483  3.72505  3.29365  2.67752  2.69366  4.24701  2.90357  2.73722  3.18157  2.89812  2.37898  2.77530  2.98529  4.58488  3.61514
          0.11204  2.55872  3.55465  1.41141  0.27945  0.44252  1.02838
    270   2.19588  5.23795  2.55013  2.47374  4.56734  3.33053  3.50787  3.36693  2.08238  3.37342  4.28286  2.78114  3.93855  2.69181  2.34880  2.60907  2.58461  3.62016  5.68001  4.27904    330 k - - -
          2.68618  4.42225  2.77519  2.73123  3.46354  2.40513  3.72494  3.29354  2.67741  2.69355  4.24690  2.90347  2.73739  3.18146  2.89801  2.37887  2.77519  2.98518  4.58477  3.61503
          0.01348  4.70893  5.43128  0.61958  0.77255  0.40221  1.10516
    271   2.46760  5.22831  2.97082  2.43024  3.93720  2.09285  2.89363  4.00905  2.32902  3.33862  4.27692  2.72324  3.64833  2.69216  2.75901  2.71859  2.92444  3.39844  5.67923  3.56996    331 g - - -
          2.68618  4.42225  2.77519  2.73123  3.46354  2.40513  3.72494  3.29354  2.67741  2.69355  4.24690  2.90347  2.73739  3.18146  2.89801  2.37887  2.77519  2.98518  4.58477  3.61503
          0.01251  4.78294  5.50529  0.61958  0.77255  0.48576  0.95510
    272   2.52574  3.96010  2.83278  2.42284  4.59949  3.04752  3.49972  4.07556  2.05292  3.56756  3.94789  2.92464  3.96394  2.46362  2.00948  2.71069  2.72870  3.43012  5.70934  4.30722    332 r - - -
          2.68618  4.42225  2.77519  2.73123  3.46354  2.40513  3.72494  3.29354  2.67741  2.69355  4.24690  2.90347  2.73739  3.18146  2.89801  2.37887  2.77519  2.98518  4.58477  3.61503
          0.02148  4.78294  4.35180  0.61958  0.77255  0.48576  0.95510
    273   2.73121  5.38342  2.61810  2.10816  4.71438  3.58166  3.50221  4.19985  2.59163  3.68291  4.43358  2.81973  1.71740  2.42241  3.09400  2.45230  3.11412  3.76759  5.82060  4.40204    333 p - - -
          2.68618  4.42225  2.77519  2.73123  3.46354  2.40513  3.72494  3.29354  2.67741  2.69355  4.24690  2.90347  2.73739  3.18146  2.89801  2.37887  2.77519  2.98518  4.58477  3.61503
          0.01263  4.77408  5.49643  0.61958  0.77255  0.47357  0.97492
    274   2.80833  4.27596  4.30388  3.71477  3.37601  3.91612  3.76322  2.36950  3.21406  1.57441  2.34187  3.90954  4.28464  3.12744  3.75473  3.20410  2.60892  2.07123  4.88812  3.69814    334 l - - -
          2.68596  4.42240  2.77535  2.73138  3.46369  2.40500  3.72510  3.29369  2.67756  2.69370  4.24705  2.90362  2.73735  3.18161  2.89793  2.37874  2.77474  2.98508  4.58492  3.61518
          0.05190  3.06811  5.50529  1.85896  0.16941  0.48576  0.95510
    275   2.41294  4.22471  4.51536  3.91609  2.90774  3.94508  4.26455  2.66006  3.75355  1.66710  2.61652  3.67958  3.82379  3.93163  3.85100  3.24458  2.33087  1.88805  4.84250  3.26164    347 l - - -
          2.68609  4.42226  2.77520  2.73124  3.46355  2.40509  3.72495  3.29355  2.67742  2.69356  4.24691  2.90348  2.73740  3.18147  2.89802  2.37888  2.77520  2.98519  4.58478  3.61504
          0.04583  3.20086  5.50529  0.41009  1.08943  0.48576  0.95510
    276   3.12041  4.73157  5.40507  4.83313  3.59541  4.77460  5.16722  1.65220  4.68034  1.16131  2.35964  4.92062  5.02227  4.76628  4.71367  4.12437  3.67754  1.63317  5.50264  4.39352    349 l - - -
          2.68618  4.42225  2.77519  2.73123  3.46354  2.40513  3.72494  3.29354  2.67741  2.69355  4.24690  2.90347  2.73739  3.18146  2.89801  2.37887  2.77519  2.98518  4.58477  3.61503
          0.01251  4.78294  5.50529  0.61958  0.77255  0.48576  0.95510
    277   2.95192  3.20655  4.90322  4.29939  2.88010  4.15276  4.49793  1.89302  4.09991  1.68554  3.36902  4.30688  4.50001  4.23270  4.12095  3.47024  3.18516  1.40601  4.97596  3.31053    350 v - - -
          2.68618  4.42225  2.77519  2.73123  3.46354  2.40513  3.72494  3.29354  2.67741  2.69355  4.24690  2.90347  2.73739  3.18146  2.89801  2.37887  2.77519  2.98518  4.58477  3.61503
          0.01251  4.78294  5.50529  0.61958  0.77255  0.48576  0.95510
    278   4.26982  6.26917  0.19757  3.36509  5.84216  4.19163  5.09226  5.70452  4.38178  5.14953  6.22253  3.94148  4.89766  4.38339  4.95290  4.18250  4.64560  5.26547  6.77408  5.66959    351 D - - -
          2.68618  4.42225  2.77519  2.73123  3.46354  2.40513  3.72494  3.29354  2.67741  2.69355  4.24690  2.90347  2.73739  3.18146  2.89801  2.37887  2.77519  2.98518  4.58477  3.61503
          0.01251  4.78294  5.50529  0.61958  0.77255  0.48576  0.95510
    279   4.09737  5.28215  6.02519  5.45591  3.48221  5.54210  5.84461  1.65462  5.32386  0.56703  2.88297  5.69399  5.51357  5.16985  5.26880  4.95543  4.29912  2.73385  5.77050  4.84093    352 L - - -
          2.68618  4.42225  2.77519  2.73123  3.46354  2.40513  3.72494  3.29354  2.67741  2.69355  4.24690  2.90347  2.73739  3.18146  2.89801  2.37887  2.77519  2.98518  4.58477  3.61503
          0.01251  4.78294  5.50529  0.61958  0.77255  0.48576  0.95510
    280   0.74287  4.60514  4.36365  4.12849  5.13207  2.72925  5.07533  4.59529  4.17825  4.27294  5.04952  4.01403  4.20896  4.38959  4.41019  1.43972  3.21595  3.85347  6.46364  5.32742    353 a - - -
          2.68618  4.42225  2.77519  2.73123  3.46354  2.40513  3.72494  3.29354  2.67741  2.69355  4.24690  2.90347  2.73739  3.18146  2.89801  2.37887  2.77519  2.98518  4.58477  3.61503
          0.01251  4.78294  5.50529  0.61958  0.77255  0.48576  0.95510
    281   3.62898  4.88572  5.59302  5.02794  3.59518  5.00348  5.39672  2.05097  4.88889  1.31790  1.81435  5.15041  5.19018  4.92599  4.91007  4.36916  3.85652  1.28595  5.63259  4.56805    354 v - - -
          2.68618  4.42225  2.77519  2.73123  3.46354  2.40513  3.72494  3.29354  2.67741  2.69355  4.24690  2.90347  2.73739  3.18146  2.89801  2.37887  2.77519  2.98518  4.58477  3.61503
          0.01251  4.78294  5.50529  0.61958  0.77255  0.48576  0.95510
    282   2.71913  4.67354  4.03234  3.83721  5.10153  3.03232  4.93187  4.56579  3.96846  4.22649  5.01584  3.89834  0.67335  4.21460  4.25077  2.04758  2.86113  3.86757  6.41672  5.24031    355 P - - -
          2.68618  4.42225  2.77519  2.73123  3.46354  2.40513  3.72494  3.29354  2.67741  2.69355  4.24690  2.90347  2.73739  3.18146  2.89801  2.37887  2.77519  2.98518  4.58477  3.61503
          0.01251  4.78294  5.50529  0.61958  0.77255  0.48576  0.95510
    283   2.87478  5.29790  3.45281  2.91012  4.74668  2.74691  3.27717  4.15591  2.48186  3.66766  4.48769  3.37712  3.85726  3.11024  0.94466  3.10574  3.32842  3.78866  5.79353  4.52148    356 r - - -
          2.68618  4.42225  2.77519  2.73123  3.46354  2.40513  3.72494  3.29354  2.67741  2.69355  4.24690  2.90347  2.73739  3.18146  2.89801  2.37887  2.77519  2.98518  4.58477  3.61503
          0.01251  4.78294  5.50529  0.61958  0.77255  0.48576  0.95510
    284   3.65181  6.29791  0.50959  2.59273  5.62396  3.71092  4.42275  5.29088  3.63377  4.74196  5.67458  2.32709  4.42157  3.62209  4.34788  3.48759  3.99453  4.79482  6.82344  5.22536    357 D - - -
          2.68618  4.42225  2.77519  2.73123  3.46354  2.40513  3.72494  3.29354  2.67741  2.69355  4.24690  2.90347  2.73739  3.18146  2.89801  2.37887  2.77519  2.98518  4.58477  3.61503
          0.01251  4.78294  5.50529  0.61958  0.77255  0.48576  0.95510
    285   3.34580  3.31267  5.36624  4.82374  2.90601  4.73424  5.21649  1.03370  4.68636  2.55026  3.72190  4.89015  5.03096  4.86364  4.76182  4.09533  3.59258  1.23839  5.64516  4.44925    358 i - - -
          2.68618  4.42225  2.77519  2.73123  3.46354  2.40513  3.72494  3.29354  2.67741  2.69355  4.24690  2.90347  2.73739  3.18146  2.89801  2.37887  2.77519  2.98518  4.58477  3.61503
          0.01251  4.78294  5.50529  0.61958  0.77255  0.48576  0.95510
    286   2.63178  5.94785  1.10181  1.40420  5.26394  3.64700  4.16050  4.79591  3.15251  4.26180  5.08276  3.10205  4.25080  3.31260  3.75456  2.79549  3.60827  4.33833  6.40881  4.88973    359 d - - -
          2.68618  4.42225  2.77519  2.73123  3.46354  2.40513  3.72494  3.29354  2.67741  2.69355  4.24690  2.90347  2.73739  3.18146  2.89801  2.37887  2.77519  2.98518  4.58477  3.61503
          0.03212  4.78294  3.76201  0.61958  0.77255  0.48576  0.95510
    287   2.39319  5.39995  2.16422  1.94408  4.73120  3.57972  3.59324  4.21858  2.41514  3.69907  4.45031  3.04459  1.93672  2.73870  3.10408  2.83928  3.12477  3.78432  5.83517  4.41375    360 p - - -
          2.68618  4.42225  2.77519  2.73123  3.46354  2.40513  3.72494  3.29354  2.67741  2.69355  4.24690  2.90347  2.73739  3.18146  2.89801  2.37887  2.77519  2.98518  4.58477  3.61503
          0.01276  4.76358  5.48593  0.61958  0.77255  0.52836  0.89056
    288   1.94138  4.78956  2.51901  2.00621  4.62209  3.21414  3.74879  4.10409  2.32592  3.41832  4.32507  2.61282  3.44052  2.79149  2.64268  2.75038  2.89267  3.67034  5.71886  4.31127    361 a - - -
          2.68618  4.42225  2.77519  2.73123  3.46354  2.40513  3.72494  3.29354  2.67741  2.69355  4.24690  2.90347  2.73739  3.18146  2.89801  2.37887  2.77519  2.98518  4.58477  3.61503
          0.01276  4.76358  5.48593  0.61958  0.77255  0.46002  0.99769
    289   2.34366  3.82032  4.66015  4.06999  3.44235  4.07461  4.12646  1.99585  3.90954  2.37111  3.43807  4.16692  4.43970  4.09140  4.00664  3.38456  2.69334  1.15099  4.99575  3.81063    362 v - - -
          2.68618  4.42225  2.77519  2.73123  3.46354  2.40513  3.72494  3.29354  2.67741  2.69355  4.24690  2.90347  2.73739  3.18146  2.89801  2.37887  2.77519  2.98518  4.58477  3.61503
          0.01251  4.78294  5.50529  0.61958  0.77255  0.48576  0.95510
    290   1.94154  5.26706  2.79064  2.39360  4.59702  2.62849  3.22781  4.07209  2.50573  3.56650  4.31328  2.91774  3.24769  2.86541  2.67401  2.29266  2.60563  3.64989  5.71040  4.30890    363 a - - -
          2.68618  4.42225  2.77519  2.73123  3.46354  2.40513  3.72494  3.29354  2.67741  2.69355  4.24690  2.90347  2.73739  3.18146  2.89801  2.37887  2.77519  2.98518  4.58477  3.61503
          0.01251  4.78294  5.50529  0.61958  0.77255  0.48576  0.95510
    291   2.19906  5.28700  2.20938  1.93068  4.62534  3.20841  3.75591  3.92688  2.28895  3.47933  4.32949  2.91920  3.96133  2.71976  2.85415  2.46276  2.93700  3.55206  5.72367  3.73517    364 e - - -
          2.68618  4.42225  2.77519  2.73123  3.46354  2.40513  3.72494  3.29354  2.67741  2.69355  4.24690  2.90347  2.73739  3.18146  2.89801  2.37887  2.77519  2.98518  4.58477  3.61503
          0.04867  4.78294  3.24076  0.61958  0.77255  0.48576  0.95510
    292   2.62715  4.22350  4.43507  3.83941  3.13631  3.92168  4.23725  2.33173  3.46984  1.43044  2.87952  3.36889  3.80491  3.87880  3.80900  3.03795  2.94388  1.93429  4.84079  3.65592    365 l - - -
          2.68618  4.42225  2.77519  2.73123  3.46354  2.40513  3.72494  3.29354  2.67741  2.69355  4.24690  2.90347  2.73739  3.18146  2.89801  2.37887  2.77519  2.98518  4.58477  3.61503
          0.04753  4.74724  3.27691  0.61958  0.77255  0.56235  0.84367
    293   2.68028  5.34054  2.14722  1.80371  4.67729  3.55163  3.77884  4.16397  2.24826  3.64303  4.38869  2.95052  2.50176  2.88248  3.03973  2.40778  2.87227  3.72775  5.77666  4.35909    366 e - - -
          2.68618  4.42225  2.77519  2.73123  3.46354  2.40513  3.72494  3.29354  2.67741  2.69355  4.24690  2.90347  2.73739  3.18146  2.89801  2.37887  2.77519  2.98518  4.58477  3.61503
          0.01343  4.71314  5.43548  0.61958  0.77255  0.40603  1.09749
    294   3.19542  5.73269  2.21061  2.53206  5.08642  1.28404  4.08902  4.59690  3.01093  4.08020  4.88104  1.82579  4.19638  2.77415  3.56996  2.83163  3.47085  4.15143  6.23084  4.75694    367 g - - -
          2.68618  4.42225  2.77519  2.73123  3.46354  2.40513  3.72494  3.29354  2.67741  2.69355  4.24690  2.90347  2.73739  3.18146  2.89801  2.37887  2.77519  2.98518  4.58477  3.61503
          0.01251  4.78294  5.50529  0.61958  0.77255  0.48576  0.95510
    295   2.57528  4.64129  5.23068  4.71995  4.00648  4.64666  5.26711  1.41907  4.60678  2.70840  3.85587  4.82356  5.01074  4.83721  4.74595  3.63181  3.59212  0.84703  5.79303  4.58330    368 v - - -
          2.68618  4.42225  2.77519  2.73123  3.46354  2.40513  3.72494  3.29354  2.67741  2.69355  4.24690  2.90347  2.73739  3.18146  2.89801  2.37887  2.77519  2.98518  4.58477  3.61503
          0.01251  4.78294  5.50529  0.61958  0.77255  0.48576  0.95510
    296   2.32695  5.15044  2.54389  2.25069  3.12101  3.59190  3.78638  3.88398  2.24873  3.10564  4.20696  3.08674  3.98382  2.81697  2.74975  2.71710  2.50139  3.50934  5.61966  2.76425    369 k - - -
          2.68618  4.42225  2.77519  2.73123  3.46354  2.40513  3.72494  3.29354  2.67741  2.69355  4.24690  2.90347  2.73739  3.18146  2.89801  2.37887  2.77519  2.98518  4.58477  3.61503
          0.01251  4.78294  5.50529  0.61958  0.77255  0.48576  0.95510
    297   2.85544  4.40934  4.05058  3.51210  3.49611  3.88720  3.63810  2.85997  3.37980  1.05673  3.52708  3.18379  4.28128  3.67761  3.61641  3.00064  3.09661  2.24866  4.99874  3.77334    370 l - - -
          2.68618  4.42225  2.77519  2.73123  3.46354  2.40513  3.72494  3.29354  2.67741  2.69355  4.24690  2.90347  2.73739  3.18146  2.89801  2.37887  2.77519  2.98518  4.58477  3.61503
          0.01251  4.78294  5.50529  0.61958  0.77255  0.48576  0.95510
    298   3.01336  4.37350  4.93697  4.33131  2.65363  4.20209  4.51987  1.89728  4.13357  1.69362  2.97103  4.34833  4.53592  4.24725  4.15082  3.51866  3.24337  1.88513  4.96887  1.97003    371 l - - -
          2.68618  4.42225  2.77519  2.73123  3.46354  2.40513  3.72494  3.29354  2.67741  2.69355  4.24690  2.90347  2.73739  3.18146  2.89801  2.37887  2.77519  2.98518  4.58477  3.61503
          0.01251  4.78294  5.50529  0.61958  0.77255  0.48576  0.95510
    299   3.02535  5.49941  1.55109  2.54612  4.90134  3.03494  3.98945  4.39509  2.83877  3.88812  4.66324  1.72554  4.11474  3.11673  3.36548  2.51046  2.34330  3.94975  6.03716  4.60054    372 d - - -
          2.68618  4.42225  2.77519  2.73123  3.46354  2.40513  3.72494  3.29354  2.67741  2.69355  4.24690  2.90347  2.73739  3.18146  2.89801  2.37887  2.77519  2.98518  4.58477  3.61503
          0.01251  4.78294  5.50529  0.61958  0.77255  0.48576  0.95510
    300   3.68963  4.89132  5.75676  5.25851  3.95582  5.25555  5.85397  1.16058  5.17707  1.43852  3.70069  5.41116  5.43326  5.31746  5.27405  4.67153  3.93670  1.22462  6.07936  4.94950    373 i - - -
          2.68618  4.42225  2.77519  2.73123  3.46354  2.40513  3.72494  3.29354  2.67741  2.69355  4.24690  2.90347  2.73739  3.18146  2.89801  2.37887  2.77519  2.98518  4.58477  3.61503
          0.01251  4.78294  5.50529  0.61958  0.77255  0.48576  0.95510
    301   3.17319  5.73973  1.29561  1.27744  5.04992  3.63540  4.04326  4.55586  2.93243  4.03376  4.82697  3.09160  4.17656  3.17841  3.12608  3.08581  3.43418  3.60271  6.17750  4.70758    374 e - - -
          2.68618  4.42225  2.77519  2.73123  3.46354  2.40513  3.72494  3.29354  2.67741  2.69355  4.24690  2.90347  2.73739  3.18146  2.89801  2.37887  2.77519  2.98518  4.58477  3.61503
          0.01251  4.78294  5.50529  0.61958  0.77255  0.48576  0.95510
    302   2.81117  5.29746  1.91458  2.06836  4.63078  3.57371  3.77291  4.10979  2.51763  3.04355  4.34301  2.83884  3.97470  2.87459  2.53300  2.18393  2.58671  3.68213  5.73692  4.33065    375 d - - -
          2.68618  4.42225  2.77519  2.73123  3.46354  2.40513  3.72494  3.29354  2.67741  2.69355  4.24690  2.90347  2.73739  3.18146  2.89801  2.37887  2.77519  2.98518  4.58477  3.61503
          0.01251  4.78294  5.50529  0.61958  0.77255  0.48576  0.95510
    303   3.85277  5.06673  5.83134  5.27655  3.59310  5.29928  5.69461  1.59484  5.15790  0.74737  3.07436  5.45178  5.39105  5.11824  5.15617  4.69283  4.07381  1.95364  5.77928  4.77759    376 l - - -
          2.68618  4.42225  2.77519  2.73123  3.46354  2.40513  3.72494  3.29354  2.67741  2.69355  4.24690  2.90347  2.73739  3.18146  2.89801  2.37887  2.77519  2.98518  4.58477  3.61503
          0.01251  4.78294  5.50529  0.61958  0.77255  0.48576  0.95510
    304   2.68606  5.26515  3.06237  2.42914  4.59480  3.57583  3.14341  4.06821  2.14480  3.56271  3.94408  2.98230  3.96854  2.15622  2.31861  2.19242  2.54461  3.27182  5.70613  4.30737    377 k - - -
          2.68621  4.42228  2.77523  2.73127  3.46357  2.40516  3.72498  3.29357  2.67733  2.69340  4.24693  2.90350  2.73743  3.18150  2.89796  2.37877  2.77523  2.98522  4.58480  3.61507
          0.05014  3.10459  5.50529  0.85817  0.55154  0.48576  0.95510
    305   2.47286  4.13344  2.46775  2.25201  4.52486  2.78797  3.37437  3.98690  2.37261  2.73479  3.63701  3.06208  3.97227  2.76974  2.88403  2.28364  2.67508  3.58646  5.66893  4.28011    381 e - - -
          2.68618  4.42225  2.77519  2.73123  3.46354  2.40513  3.72494  3.29354  2.67741  2.69355  4.24690  2.90347  2.73739  3.18146  2.89801  2.37887  2.77519  2.98518  4.58477  3.61503
          0.01251  4.78294  5.50529  0.61958  0.77255  0.48576  0.95510
    306   1.93371  4.36700  3.99443  3.25416  3.48151  3.63872  3.43741  2.09402  3.33608  2.07897  3.16622  3.72553  4.22823  2.95848  3.60136  3.12285  2.64608  2.23051  4.96856  3.76201    382 a - - -
          2.68618  4.42225  2.77519  2.73123  3.46354  2.40513  3.72494  3.29354  2.67741  2.69355  4.24690  2.90347  2.73739  3.18146  2.89801  2.37887  2.77519  2.98518  4.58477  3.61503
          0.01251  4.78294  5.50529  0.61958  0.77255  0.48576  0.95510
    307   1.99541  4.62605  3.52817  2.96407  3.78114  3.73718  3.72494  2.23933  2.80340  2.84611  3.72378  3.10812  4.11984  3.11622  2.76899  2.56021  2.83073  2.08797  5.19318  3.93889    383 a - - -
          2.68618  4.42225  2.77519  2.73123  3.46354  2.40513  3.72494  3.29354  2.67741  2.69355  4.24690  2.90347  2.73739  3.18146  2.89801  2.37887  2.77519  2.98518  4.58477  3.61503
          0.01251  4.78294  5.50529  0.61958  0.77255  0.48576  0.95510
    308   2.56310  5.30630  2.25773  2.16590  4.64726  2.92284  3.76293  4.13125  2.50287  3.61001  4.34915  3.03714  2.49128  2.41520  2.61345  2.53645  2.80490  3.69496  5.74141  4.33121    384 e - - -
          2.68618  4.42225  2.77519  2.73123  3.46354  2.40513  3.72494  3.29354  2.67741  2.69355  4.24690  2.90347  2.73739  3.18146  2.89801  2.37887  2.77519  2.98518  4.58477  3.61503
          0.01251  4.78294  5.50529  0.61958  0.77255  0.48576  0.95510
    309   2.20065  5.29167  2.33567  1.67519  4.62858  3.56994  3.59311  4.10925  2.31599  3.18033  4.33494  3.04012  3.96602  2.77337  2.82863  2.61519  2.78481  3.67801  5.72877  4.32197    385 e - - -
          2.68618  4.42225  2.77519  2.73123  3.46354  2.40513  3.72494  3.29354  2.67741  2.69355  4.24690  2.90347  2.73739  3.18146  2.89801  2.37887  2.77519  2.98518  4.58477  3.61503
          0.01251  4.78294  5.50529  0.61958  0.77255  0.48576  0.95510
    310   2.50971  5.29939  2.61118  2.07948  4.63452  3.37600  3.77140  4.11481  2.51652  3.60108  4.34496  1.88478  3.97290  2.65053  3.00996  2.43260  2.54375  3.27854  5.73882  4.33126    386 n - - -
          2.68618  4.42225  2.77519  2.73123  3.46354  2.40513  3.72494  3.29354  2.67741  2.69355  4.24690  2.90347  2.73739  3.18146  2.89801  2.37887  2.77519  2.98518  4.58477  3.61503
          0.01251  4.78294  5.50529  0.61958  0.77255  0.48576  0.95510
    311   2.06048  3.74611  3.79239  2.88737  3.58283  3.80827  4.07249  2.42150  2.87704  1.84176  3.37336  3.59423  2.99518  3.45203  3.30931  2.97344  2.59011  2.72315  5.04630  3.82392    387 l - - -
          2.68618  4.42225  2.77519  2.73123  3.46354  2.40513  3.72494  3.29354  2.67741  2.69355  4.24690  2.90347  2.73739  3.18146  2.89801  2.37887  2.77519  2.98518  4.58477  3.61503
          0.01251  4.78294  5.50529  0.61958  0.77255  0.48576  0.95510
    312   2.11175  5.26790  2.74257  2.08717  4.59886  3.00420  3.75905  4.07499  2.41287  3.16682  3.88830  3.04350  3.24125  2.56721  2.68071  2.43453  2.77243  3.37333  5.70912  4.30685    388 e - - -
          2.68618  4.42225  2.77519  2.73123  3.46354  2.40513  3.72494  3.29354  2.67741  2.69355  4.24690  2.90347  2.73739  3.18146  2.89801  2.37887  2.77519  2.98518  4.58477  3.61503
          0.01251  4.78294  5.50529  0.61958  0.77255  0.48576  0.95510
    313   2.25235  5.29992  2.55355  2.14524  4.64267  3.03562  3.75533  4.12714  2.14687  3.60415  4.34142  3.03475  3.63195  2.10026  2.76738  2.47463  3.02557  3.45057  5.73383  4.32399    389 q - - -
          2.68618  4.42225  2.77519  2.73123  3.46354  2.40513  3.72494  3.29354  2.67741  2.69355  4.24690  2.90347  2.73739  3.18146  2.89801  2.37887  2.77519  2.98518  4.58477  3.61503
          0.01251  4.78294  5.50529  0.61958  0.77255  0.48576  0.95510
    314   1.98606  5.30629  2.66938  2.17717  4.63773  3.05393  3.45770  4.11374  2.53355  3.60564  4.35573  3.05525  3.98868  2.89272  1.73501  2.72198  3.06319  3.69068  5.74779  4.34434    390 r - - -
[truncated: 12,827,479 more chars]
