# Supplementary material for: Charting host-microbe co-metabolism in skin aging and application to metagenomics data
Source: PLoS One. 2021 Nov 10;16(11):e0258960. doi: 10.1371/journal.pone.0258960 (PMC8580226; doi:10.1371/journal.pone.0258960)
Supplement: S2 Dataset — (XLSX) [file pone.0258960.s006.xlsx]

## Sheet: S2 Dataset_NIZO_HMMinput_skinag
gene symbol	locus tag	organism	function
hutU	CEPID_RS08810	Corynebacterium_epidermidicanis_DSM_45586	hutU
sspP	BC3620	Bacillus_cereus_ATCC_14579_ATCC_14579	staphopain A
sagA	SPy_0738	Streptococcus_pyogenes_M1_GAS_SF370	sagA
epiA	SAOUHSC_01953	Staphylococcus_aureus_subsp__aureus_NCTC_8325_NCTC_8325	epiA
CE_RS08740	CE_RS08740	Corynebacterium_efficiens_YS_314_YS_314	tyrosinase
sspB	ECs_4101	Escherichia_coli_O157_H7_str__Sakai_Sakai	staphopain B
fabZ	SE1697	Staphylococcus_epidermidis_ATCC_12228_ATCC_12228	3-hydroxyacyl-[acyl-carrier-protein] dehydratase FabZ
sspC	SAOUHSC_00986	Staphylococcus_aureus_subsp__aureus_NCTC_8325_NCTC_8325	staphostatine B
CEQ06_RS20070	CEQ06_RS20070	Corynebacterium_jeikeium_FDAARGOS_328	frutosamine kinase
sepA	ayp1020_RS06665	Staphylococcus_capitis_subsp__capitis_AYP1020	elastase
sspA	ECs_4102	Escherichia_coli_O157_H7_str__Sakai_Sakai	serine protease
sufA	ECs_2391	Escherichia_coli_O157_H7_str__Sakai_Sakai	SufA Peptidase
hla	SAOUHSC_01121	Staphylococcus_aureus_subsp__aureus_NCTC_8325_NCTC_8325	hla
hutG	CEPID_RS08800	Corynebacterium_epidermidicanis_DSM_45586	hutG
HemA	EL171_RS07505	Veillonella_dispar_NCTC11831	glutamyl-t-RNA reductase
HemH	EL171_RS01000	Veillonella_dispar_NCTC11831	ferrochelatase
HemG	EL171_RS01005	Veillonella_dispar_NCTC11831	oxygen-dependent protoporphyrinogen oxidase
HemF	ECs_3307	Escherichia_coli_O157_H7_str__Sakai_Sakai	oxygen-independent coproporphyrinogen III oxidase
speB	SLNWT_RS23095	Streptomyces_albus_DSM_41398	Streptopain
HemE	EL171_RS00995	Veillonella_dispar_NCTC11831	uroporphyrinogen decarboxylase
etd	SAOUHSC_00988	Staphylococcus_aureus_subsp__aureus_NCTC_8325_NCTC_8325	etd
eciA	HS99_RS06735	Kitasatospora_aureofaciens_ATCC_10762	eciA
hemB	ECs_0423	Escherichia_coli_O157_H7_str__Sakai_Sakai	porphobilinogen synthase
HemD	EL171_RS07495	Veillonella_dispar_NCTC11831	uroporphyrinogen III synthase
fadR	ECs_1682	Escherichia_coli_O157_H7_str__Sakai_Sakai	Fatty acid metabolism regulator protein
ackA	CEPID_RS01625	Corynebacterium_epidermidicanis_DSM_45586	Acetate kinase
etb	SLGD_RS00465	Staphylococcus_lugdunensis_HKU09_01_HKU09_01	etb
fabA	ECs_1038	Escherichia_coli_O157_H7_str__Sakai_Sakai	3-hydroxydecanoyl-[acyl-carrier-protein] dehydratase
hutI	CEPID_RS08815	Corynebacterium_epidermidicanis_DSM_45586	hutI
deoR	ECs_0920	Escherichia_coli_O157_H7_str__Sakai_Sakai	Regulator
hemY	ECs_4732	Escherichia_coli_O157_H7_str__Sakai_Sakai	protoporphyrinogen oxidase
ltaS	SAOUHSC_00728	Staphylococcus_aureus_subsp__aureus_NCTC_8325_NCTC_8325	lipoteichoic acid synthase
HemC	EL171_RS07500	Veillonella_dispar_NCTC11831	hydroxymethylbilane synthase
tagB	SAOUHSC_00643	Staphylococcus_aureus_subsp__aureus_NCTC_8325_NCTC_8325	tagB
lai	lp_0139	Lactobacillus_plantarum_WCFS1	lai
HemN	ECs_4789	Escherichia_coli_O157_H7_str__Sakai_Sakai	oxygen-independent coproporphyrinogen III oxidase
PPA_RS03305	PPA_RS03305	Cutibacterium_acnes_KPA171202_KPA171202	PPA_RS03305
tagB2	SAOUHSC_00222	Staphylococcus_aureus_subsp__aureus_NCTC_8325_NCTC_8325	tagB2
fadI	ECs_3225	Escherichia_coli_O157_H7_str__Sakai_Sakai	3-ketoacyl-CoA thiolase FadI
ideS	SPy_0861	Streptococcus_pyogenes_M1_GAS_SF370	ideS
fadA	L25946	Lactococcus_lactis_subsp__lactis_Il1403_IL1403	3-ketoacyl-CoA thiolase FadA
ecp	SE0184	Staphylococcus_epidermidis_ATCC_12228_ATCC_12228	ecp
PPA_RS01930	PPA_RS01930	Cutibacterium_acnes_KPA171202_KPA171202	hyaluronidase
fadE	CP49_RS01130	Bradyrhizobium_valentinum_LmjM3	Acyl-coenzyme A dehydrogenase
fadD	L54546	Lactococcus_lactis_subsp__lactis_Il1403_IL1403	Long-chain-fatty-acid--CoA ligase
lasA	PA1871	Pseudomonas_aeruginosa_PAO1_PAO1	lasA_protease
cerN	PA0845	Pseudomonas_aeruginosa_PAO1_PAO1	ceramidase
hutH	CEPID_RS08820	Corynebacterium_epidermidicanis_DSM_45586	hutH
katA	PA4236	Pseudomonas_aeruginosa_PAO1_PAO1	catalase
katG	BLU42_RS03505	Friedmanniella_sagamiharensis_DSM_21743	katG
lepA	L0159	Lactococcus_lactis_subsp__lactis_Il1403_IL1403	lepA
acs	CEQ06_RS19105	Corynebacterium_jeikeium_FDAARGOS_328	Acetyl-coenzyme A synthetase
atoB	CU_RS00920	Corynebacterium_urealyticum_DSM_7109_DSM_7109	Acetyl-CoA acetyltransferase
fabB	ECs_3207	Escherichia_coli_O157_H7_str__Sakai_Sakai	3-oxoacyl-[acyl-carrier-protein] synthase 1
fabD	SPy_1750	Streptococcus_pyogenes_M1_GAS_SF370	Malonyl CoA-acyl carrier protein transacylase
fabH	CEQ06_RS18700	Corynebacterium_jeikeium_FDAARGOS_328	3-oxoacyl-[acyl-carrier-protein] synthase 3
fabI	ayp1020_RS01315	Staphylococcus_capitis_subsp__capitis_AYP1020	Enoyl-[acyl-carrier-protein] reductase [NADH] FabI
fadH	SLNWT_RS01470	Streptomyces_albus_DSM_41398	2,4-dienoyl-CoA reductase
fadJ	ECs_3224	Escherichia_coli_O157_H7_str__Sakai_Sakai	Fatty acid oxidation complex subunit alpha
gehA	A284_RS12625	Staphylococcus_warneri_SG1_SG1	gehA
HemL	EL171_RS07485	Veillonella_dispar_NCTC11831	glutamate-1 -semialdehyde 2,1-aminomutase
hutC	BN1227_RS00830	Shewanella_algae_MARS_14	hutC
hutR	CEPID_RS08805	Corynebacterium_epidermidicanis_DSM_45586	hutR
lasB	PA3724	Pseudomonas_aeruginosa_PAO1_PAO1	lasB_protease
PPA_RS07865	PPA_RS07865	Cutibacterium_acnes_KPA171202_KPA171202	sialidase
scpA	CEQ06_RS14645	Corynebacterium_jeikeium_FDAARGOS_328	scpA
ser	SMDB11_RS21450	Serratia_marcescens_subsp__marcescens_Db11_Db11	ser
sodA	L12227	Lactococcus_lactis_subsp__lactis_Il1403_IL1403	superoxide dismutase
