# Supplementary material for: Charting host-microbe co-metabolism in skin aging and application to metagenomics data
Source: PLoS One. 2021 Nov 10;16(11):e0258960. doi: 10.1371/journal.pone.0258960 (PMC8580226; doi:10.1371/journal.pone.0258960)
Supplement: S3 Dataset — (XLSX) [file pone.0258960.s007.xlsx]

## Sheet: Metadata
Sample_ID	Subject_ID	BodySite	Age	Age_group	Skin_aging_SA_score
S297	S1960	cheek	62	Old	0.35951
S291	S1959	cheek	27	Young	0.174588
S285	S1955	cheek	66	Old	0.677733
S279	S1952	cheek	22	Young	0.0496873
S273	S1951	cheek	27	Young	0.380619
S267	S1950	cheek	63	Old	0.602843
S261	S1949	cheek	24	Young	0.0732526
S255	S1948	cheek	23	Young	0.393475
S249	S1946	cheek	21	Young	0.165294
S237	S1944	cheek	27	Young	0.527089
S231	S1943	cheek	62	Old	0.331751
S225	S1942	cheek	60	Old	0.56128
S219	S1941	cheek	23	Young	0.393813
S213	S1940	cheek	26	Young	0.256831
S207	S1939	cheek	24	Young	0.0568535
S195	S1917	cheek	63	Old	0.392074
S189	S1916	cheek	26	Young	0.334348
S183	S1903	cheek	27	Young	0.256765
S177	S1867	cheek	25	Young	0.412845
S171	S1839	cheek	63	Old	0.387898
S165	S1758	cheek	25	Young	0.309933
S159	S1756	cheek	68	Old	0.371622
S153	S1728	cheek	59	Old	0.242457
S147	S1720	cheek	26	Young	0.250528
S141	S1695	cheek	27	Young	0.098956
S135	S1678	cheek	27	Young	0.193029
S129	S1661	cheek	64	Old	0.56949
S123	S1642	cheek	66	Old	0.562013
S117	S1581	cheek	61	Old	0.682827
S111	S1529	cheek	67	Old	0.55222
S105	S1506	cheek	61	Old	0.585119
S099	S1320	cheek	67	Old	0.693592
S093	S1319	cheek	64	Old	0.559827
S087	S1264	cheek	66	Old	0.574697
S081	S1257	cheek	64	Old	0.428308
S075	S1232	cheek	63	Old	0.35171
S069	S1205	cheek	65	Old	0.488769
S063	S1133	cheek	65	Old	0.355864
S057	S1108	cheek	62	Old	0.448405
S051	S1086	cheek	68	Old	0.468253
S045	S1056	cheek	68	Old	0.511276
S039	S0280	cheek	27	Young	0.0568032
S033	S0279	cheek	25	Young	0.294793
S027	S0278	cheek	24	Young	0.153233
S021	S0277	cheek	23	Young	0.0911295
S015	S0254	cheek	28	Young	0.362759
S009	S0241	cheek	27	Young	0.210244
S003	S0227	cheek	28	Young	0.269449

## Sheet: Taxonomy_fractions
#class	class id	S003	S009	S015	S021	S027	S033	S039	S045	S051	S057	S063	S069	S075	S081	S087	S093	S099	S105	S111	S117	S123	S129	S135	S141	S147	S153	S159	S165	S171	S177	S183	S189	S195	S207	S213	S219	S225	S231	S237	S249	S255	S261	S267	S273	S279	S285	S291	S297
1	no - Root	1	1	1	1	1	1	1	1	1	1	1	1	1	1	1	1	1	1	1	1	1	1	1	1	1	1	1	1	1	1	1	1	1	1	1	1	1	1	1	1	1	1	1	1	1	1	1	1
1.1.	domain - Bacteria	0.999708	0.999921	0.999876	0.999851	1	0.999903	0.999802	0.999921	0.99977	0.999901	0.999833	0.99976	0.999856	0.999895	0.999759	0.999327	0.999904	0.999571	0.998528	0.99853	0.999287	0.993176	0.999154	0.999291	0.999574	0.99867	1	0.998851	0.999281	0.997231	0.999361	0.99864	0.999223	0.999899	0.999625	0.998699	0.995918	0.999562	0.999574	0.998971	0.999583	0.998716	0.998829	0.998826	0.998877	0.993199	0.999379	0.99949
1.1.1.	phylum - Proteobacteria	0.0225795	0.15423	0.0815982	0.0690768	0.143462	0.00223746	0.0716066	0.139523	0.051372	0.165128	0.0196111	0.0128246	0.0815017	0.0311205	0.0340248	0.026666	0.00500337	0.0535576	0.077008	0.151458	0.0291214	0.273602	0.0910925	0.0655873	0.0134985	0.482759	0.0524743	0.0368651	0.130137	0.119253	0.0767263	0.140101	0.32013	0.0657375	0.0249672	0.0897707	0.135282	0.0175256	0.0158738	0.0271882	0.00753567	0.0167339	0.107168	0.0271976	0.0857026	0.218938	0.0610122	0.0526638
1.1.1.1.	class - Alphaproteobacteria	0.00591889	0.00403992	0.000371088	0.00888911	0.00314611	9.7281e-05	0.0296284	0.0207541	0.00834148	0.0213484	0.00262226	0.00155813	0.0162812	0.0025641	0.0015247	0.0111324	0.00163572	0.00240323	0.0116322	0.000244978	0.00455194	0.0187392	0.0185438	0.00714961	0.00710449	0.00127903	0.00467402	0.0062974	0.0158715	0.00557657	0.00675923	0.0392443	0.00854339	0.0245312	0.00530554	0.0172928	0.00326543	0.0100225	0.00289045	0.0039753	0.0026936	0.00403448	0.0347271	0.00420682	0.00474708	0.00117709	0.0106086	0.00591384
1.1.1.1.1.	order - Rhizobiales	0	0.000712928	8.2464e-05	0.000446938	0	0	0.00920576	0.00818547	5.75275e-05	0.00168802	0.000334756	0.00131842	9.57717e-05	0.000842993	0.000320989	0.00124269	0	0.00120161	0.00603696	0	0.00180981	0.00758733	0.00884898	0.00183172	0.000852539	0.00035813	0.00284296	0.00165479	0.00326061	0.00230082	0.00255754	0.0114358	0.00183577	0.00182463	0.00218463	0.00585461	0.00159384	0.00377896	0.00132676	0.00156172	0.000833734	0.00123785	0.00691028	0.00102725	0.0020928	0.000523149	0.00351894	0.000968646
1.1.1.1.1.1.	family - Bradyrhizobiaceae	0	0	8.2464e-05	0	0	0	0.000623159	0.0050433	0	0.00168802	0	3.99521e-05	9.57717e-05	0.000105374	0	0.000932015	0	0.000858295	0.00294486	0	0.00164528	0.000101843	0.000845859	0.000413614	0.000625195	0.000204645	0.00192743	0.000137899	4.79501e-05	0.000233982	9.13409e-05	0.000251889	0.000564852	0.000202737	0.000124836	0.0017347	0.00101073	0	0	0.00028395	0.000801667	0.000275078	0.00163973	9.7833e-05	0.00122505	0	0.000776237	0
1.1.1.1.1.1.1.	genus - Balneimonas	0	0	0	0	0	0	0	0	0	0	0	0	4.78858e-05	0	0	0	0	0	0	0	0	0	0	0	0	0	0	0	0	0	0	5.03778e-05	0	0	0	0	0	0	0	0	0	0	0	0	0	0	0	0
1.1.1.1.1.1.2.	genus - Bradyrhizobium	0	0	0	0	0	0	0	0	0	0	0	0	0	0	0	0	0	0	0	0	5.48426e-05	0	0	0	0	0	4.81858e-05	0	0	0	0	0	0	0	0	0.000108419	7.77484e-05	0	0	0	6.41334e-05	0	0	4.89165e-05	0	0	0	0
1.1.1.1.1.1.3.	genus - Bosea	0	0	0	0	0	0	5.66508e-05	0	0	0	0	0	0	0	0	0	0	0	0	0	5.48426e-05	0	6.5066e-05	0	0	0	0	0	0	0	0	0	0	0	0	0	0	0	0	0	0	0	0	0	0	0	0	0
1.1.1.1.1.1.3.1.	species - Bosea_genosp.	0	0	0	0	0	0	5.66508e-05	0	0	0	0	0	0	0	0	0	0	0	0	0	5.48426e-05	0	6.5066e-05	0	0	0	0	0	0	0	0	0	0	0	0	0	0	0	0	0	0	0	0	0	0	0	0	0
1.1.1.1.1.10.	family - Bartonellaceae	0	0	0	0	0	0	0	0	0	0	0	0	0	0	0	0	0	0	0	0	0	5.09217e-05	0	0	0	0	4.81858e-05	0	0	0	0	0	0	0	0	0	0	0.000109535	0	0	0	9.16926e-05	0	0	0	0	0	0
1.1.1.1.1.11.	family - Brucellaceae	0	0	0	0	0	0	0	0	0	0	0	0	0	0	0	0	0	0	0	0	0	0.00325899	0	0	0	5.11614e-05	0	0	0	0	0.000548045	5.03778e-05	0	0	0	0	0	0	0	0.000141975	0	0	0	0	0	0	0.000465742	5.09814e-05
1.1.1.1.1.11.1.	genus - Ochrobactrum	0	0	0	0	0	0	0	0	0	0	0	0	0	0	0	0	0	0	0	0	0	0.00325899	0	0	0	5.11614e-05	0	0	0	0	0.000548045	0	0	0	0	0	0	0	0	0.000141975	0	0	0	0	0	0	0.000465742	5.09814e-05
1.1.1.1.1.12.	family - Rhodobiaceae	0	0	0	0	0	0	0	0	0	0	0	0	0	0	0	0	0	0	0	0	0	0	0	0	0	0	0	0	0	0	0	0	0	0	0	0	0	0	0	0	0	0	0	0	0	0	0	0
1.1.1.1.1.12.1.	genus - Afifella	0	0	0	0	0	0	0	0	0	0	0	0	0	0	0	0	0	0	0	0	0	0	0	0	0	0	0	0	0	0	0	0	0	0	0	0	0	0	0	0	0	0	0	0	0	0	0	0
1.1.1.1.1.2.	family - Hyphomicrobiaceae	0	0	0	0	0	0	0	0	0	0	0	0.00103875	0	0	0	0.000103557	0	0	7.36214e-05	0	0	0.000101843	0.000585594	0	0	0	0	0.000321765	0	0	0.000639386	0	0.00021182	0	0	0.000433675	0	0.00021907	0.000142153	0	0	0.000183385	5.85617e-05	0	0	0	0.000413993	0
1.1.1.1.1.2.1.	genus - Devosia	0	0	0	0	0	0	0	0	0	0	0	0.00103875	0	0	0	0	0	0	7.36214e-05	0	0	0	0.000585594	0	0	0	0	4.59664e-05	0	0	9.13409e-05	0	0.00021182	0	0	0	0	0.00021907	0	0	0	9.16926e-05	0	0	0	0	0	0
1.1.1.1.1.2.2.	genus - Rhodoplanes	0	0	0	0	0	0	0	0	0	0	0	0	0	0	0	0.000103557	0	0	0	0	0	0	0	0	0	0	0	0.000137899	0	0	0.000274023	0	0	0	0	0.000325256	0	0	0	0	0	0	0	0	0	0	0.000413993	0
1.1.1.1.1.2.2.1.	species - Rhodoplanes_elegans	0	0	0	0	0	0	0	0	0	0	0	0	0	0	0	0	0	0	0	0	0	0	0	0	0	0	0	0	0	0	0	0	0	0	0	0	0	0	0	0	0	0	0	0	0	0	0	0
1.1.1.1.1.2.3.	genus - Hyphomicrobium	0	0	0	0	0	0	0	0	0	0	0	0	0	0	0	0	0	0	0	0	0	0	0	0	0	0	0	0	0	0	0	0	0	0	0	0	0	0	0	0	0	0	5.85617e-05	0	0	0	0	0
1.1.1.1.1.2.4.	genus - Pedomicrobium	0	0	0	0	0	0	0	0	0	0	0	0	0	0	0	0	0	0	0	0	0	0.000101843	0	0	0	0	0	0	0	0	0	0	0	0	0	0	0	0	0	0	0	0	0	0	0	0	0	0
1.1.1.1.1.3.	family - Rhizobiaceae	0	0	0	0.000446938	0	0	0.00297417	0.00308935	5.75275e-05	0	0	0	0	0.000245873	0	5.17786e-05	0	0.000343318	0.000736214	0	0.000164528	0.00244424	0.000715726	0.00106358	8.52539e-05	0	0.000722787	0.000827396	0.00244546	0.00191085	0.000182682	0.00508816	0.00021182	0.000608211	0.00174771	5.42094e-05	0.000155497	0.000766745	9.47688e-05	0.000212962	0	0.000366771	0.00345514	0.000880497	0.000102088	0.000326968	0.00103498	0.000407851
1.1.1.1.1.3.1.	genus - Agrobacterium	0	0	0	0.000446938	0	0	0.00297417	0.00301014	0	0	0	0	0	0.000245873	0	5.17786e-05	0	0.000343318	0.000294486	0	0.000164528	0.0018841	0.000585594	0.00106358	5.68359e-05	0	0.000722787	0.000689497	0.00244546	0.00191085	0.000182682	0.00342569	7.06065e-05	0.000608211	0.00162287	5.42094e-05	0.000155497	0.00043814	9.47688e-05	0.000212962	0	0.000366771	0.00345514	0.000880497	0.000102088	0.000261575	0.000827986	0.00035687
1.1.1.1.1.3.2.	genus - Kaistia	0	0	0	0	0	0	0	0	0	0	0	0	0	0	0	0	0	0	0	0	0	0.000509217	0	0	0	0	0	0	0	0	0	0.00146096	0	0	0	0	0	0	0	0	0	0	0	0	0	0	0	0
1.1.1.1.1.3.3.	genus - Rhizobium	0	0	0	0	0	0	0	2.64047e-05	0	0	0	0	0	0	0	0	0	0	0.000147243	0	0	5.09217e-05	6.5066e-05	0	0	0	0	4.59664e-05	0	0	0	0	0.000141213	0	0	0	0	0.00021907	0	0	0	0	0	0	0	6.53937e-05	0.000206996	0
1.1.1.1.1.4.	family - Beijerinckiaceae	0	0	0	0	0	0	0	0	0	0	0	0	0	0	0	0	0	0	0	0	0	0	0	0	0	0	0	0	0	0	0	0	0	0	0	0	0	0	0.000236922	0.000212962	0	0	0.000527056	0	0	0	0.000258746	0
1.1.1.1.1.4.1.	genus - Beijerinckia	0	0	0	0	0	0	0	0	0	0	0	0	0	0	0	0	0	0	0	0	0	0	0	0	0	0	0	0	0	0	0	0	0	0	0	0	0	0	0.000142153	0	0	0	0	0	0	0	0	0
1.1.1.1.1.4.2.	genus - Chelatococcus	0	0	0	0	0	0	0	0	0	0	0	0	0	0	0	0	0	0	0	0	0	0	0	0	0	0	0	0	0	0	0	0	0	0	0	0	0	0	0	0	0	0	0	0	0	0	0	0
1.1.1.1.1.5.	family - Methylocystaceae	0	0	0	0	0	0	0	0	0	0	0	0	0	0	0.000160494	0	0	0	7.36214e-05	0	0	0.00030553	0.00182185	0	0	0	0.000144557	0	0.000239751	0	0.000456704	0.00105793	7.06065e-05	0	0	0.000542094	0	0.000164303	0.000521228	0	3.20667e-05	0	0.000117123	0	0	6.53937e-05	0	0
1.1.1.1.1.5.1.	genus - Methylopila	0	0	0	0	0	0	0	0	0	0	0	0	0	0	0	0	0	0	0	0	0	0.000254608	0.00149652	0	0	0	0	0	0.000239751	0	0	0.000554156	0	0	0	0	0	0	0	0	0	0	0	0	0	0	0	0
1.1.1.1.1.5.2.	genus - Methylosinus	0	0	0	0	0	0	0	0	0	0	0	0	0	0	0	0	0	0	0	0	0	0	0	0	0	0	0	0	0	0	0	0	0	0	0	0	0	0	0	0	0	0	0	0	0	0	0	0
1.1.1.1.1.5.3.	genus - Pleomorphomonas	0	0	0	0	0	0	0	0	0	0	0	0	0	0	0	0	0	0	0	0	0	0	0	0	0	0	0	0	0	0	0	0	0	0	0	0	0	0	0	0	0	0	0	0	0	0	0	0
1.1.1.1.1.6.	family - Aurantimonadaceae	0	0	0	0	0	0	2.83254e-05	0	0	0	0	0	0	0	0	0	0	0	0.000147243	0	0	0	0.000975991	0	0	0	0	0	0	0	0	0.000201511	0.000353033	0	0	0.000433675	3.88742e-05	0.00021907	0	7.09874e-05	0	0	0	0	0	0	0.000517491	0
1.1.1.1.1.7.	family - Methylobacteriaceae	0	0	0	0	0	0	0	5.28095e-05	0	0	0	0.000159808	0	0.000491746	0	0.000155336	0	0	0.00184054	0	0	0.00030553	0.00351357	0.000118175	0.00014209	0	0	0.000321765	0.000527451	0.000155988	0.000182682	0.000806045	0.000423639	0.000304105	0.00031209	0.00184312	0.000310994	0.0020264	0.000189538	0.000425925	0	0.000183385	0.00105411	4.89165e-05	0.000765658	0.000130787	5.17491e-05	0.000254907
1.1.1.1.1.7.1.	genus - Methylobacterium	0	0	0	0	0	0	0	0	0	0	0	0.000159808	0	0.000386372	0	5.17786e-05	0	0	0.00184054	0	0	5.09217e-05	0.0032533	0.000118175	0	0	0	0.000321765	0.000527451	3.8997e-05	0.000182682	0.000654912	0.000423639	0.000202737	0.00031209	0.00168049	0.000116623	0.00197163	0.000189538	0.000425925	0	4.58463e-05	0	4.89165e-05	0.000765658	0.000130787	5.17491e-05	0.000254907
1.1.1.1.1.7.1.1.	species - Methylobacterium_adhaesivum	0	0	0	0	0	0	0	0	0	0	0	0	0	0	0	0	0	0	0	0	0	0	0.000130132	0	0	0	0	4.59664e-05	0	3.8997e-05	0	0	0	0	0	0	0	0	0	0	0	0	0	0	0	0	0	0
1.1.1.1.1.7.1.2.	species - Methylobacterium_organophilum	0	0	0	0	0	0	0	0	0	0	0	0	0	0	0	0	0	0	0	0	0	0	0	0	0	0	0	0	0	0	0	0	0	0	0	0	0	0	0	0	0	0	0	0	0	0	0	0
1.1.1.1.1.8.	family - Xanthobacteraceae	0	0	0	0	0	0	0	0	0	0	0	0	0	0	0	0	0	0	0	0	0	0.00030553	0	0	0	0	0	0	0	0	0	0.000806045	0	0	0	0	0	0	4.73844e-05	0	0	9.16926e-05	0	0	0	0	0	0.000101963
1.1.1.1.1.8.1.	genus - Xanthobacter	0	0	0	0	0	0	0	0	0	0	0	0	0	0	0	0	0	0	0	0	0	0	0	0	0	0	0	0	0	0	0	0.000806045	0	0	0	0	0	0	0	0	0	0	0	0	0	0	0	0.000101963
1.1.1.1.1.8.2.	genus - Labrys	0	0	0	0	0	0	0	0	0	0	0	0	0	0	0	0	0	0	0	0	0	0	0	0	0	0	0	0	0	0	0	0	0	0	0	0	0	0	0	0	0	0	0	0	0	0	0	0
1.1.1.1.1.9.	family - Phyllobacteriaceae	0	0.000237643	0	0	0	0	0	0	0	0	0	7.99041e-05	0	0	0.000160494	0	0	0	0	0	0	0	0	0	0	0	0	0	0	0	0	0.000403023	0	0.000506842	0	0	0	0.000273838	0	0.000141975	0	0	5.85617e-05	0	0	0	0	0
1.1.1.1.1.9.1.	genus - Mesorhizobium	0	0.000237643	0	0	0	0	0	0	0	0	0	7.99041e-05	0	0	0	0	0	0	0	0	0	0	0	0	0	0	0	0	0	0	0	0	0	0	0	0	0	5.47675e-05	0	0.000141975	0	0	0	0	0	0	0	0
1.1.1.1.1.9.2.	genus - Phyllobacterium	0	0	0	0	0	0	0	0	0	0	0	0	0	0	0	0	0	0	0	0	0	0	0	0	0	0	0	0	0	0	0	0	0	0	0	0	0	0.000109535	0	0	0	0	0	0	0	0	0	0
1.1.1.1.1.9.3.	genus - Aminobacter	0	0	0	0	0	0	0	0	0	0	0	0	0	0	0	0	0	0	0	0	0	0	0	0	0	0	0	0	0	0	0	0	0	0	0	0	0	0	0	0	0	0	0	0	0	0	0	0
1.1.1.1.2.	order - Sphingomonadales	0.00116916	0.00237643	0	0.00208571	8.38961e-05	0	0.0054668	0.00364385	0.00287637	0.00685136	0.00178537	0.00019976	0.00263372	0.000948367	0.000280865	0.0053332	0	0.000429148	0.00257675	0	0.000438741	0.00198595	0.00429436	0.000472701	0.00167666	0	0.00110827	0.00234429	0.0011508	3.8997e-05	0.00173548	0.0018136	0.00261244	0.00704511	0.00106111	0.00487884	0.000660861	0.00564105	0.000995072	0.00124228	0.000833734	0.00110031	0.0105997	0.000342415	0.00066357	0.000196181	0.00439868	0.000866684
1.1.1.1.2.1.	family - Sphingomonadaceae	0.00116916	0.00237643	0	0.00208571	8.38961e-05	0	0.00521187	0.00364385	0.00287637	0.00685136	0.00178537	0.00019976	0.00263372	0.000948367	0.000280865	0.0053332	0	0.000429148	0.00257675	0	0.000438741	0.00178226	0.00396903	0.000472701	0.00167666	0	0.00110827	0.00225236	0.0011508	3.8997e-05	0.00173548	0.0018136	0.00261244	0.00704511	0.000998689	0.00411991	0.000660861	0.00564105	0.000995072	0.00124228	0.000801667	0.00110031	0.0101312	0.000342415	0.000612526	0.000196181	0.0031567	0.000866684
1.1.1.1.2.1.1.	genus - Sphingopyxis	0	0	0	0	4.19481e-05	0	2.83254e-05	0	0	0	0	0	0	0.000175623	0	0	0	0	0	0	0	0.000152765	6.5066e-05	0	0	0	0	0	0	3.8997e-05	0	0	0	0	0	0	0	0	0	0	0	0.000183385	5.85617e-05	0	0	0	0	0
1.1.1.1.2.1.1.1.	species - Sphingopyxis_alaskensis	0	0	0	0	0	0	2.83254e-05	0	0	0	0	0	0	0	0	0	0	0	0	0	0	5.09217e-05	6.5066e-05	0	0	0	0	0	0	0	0	0	0	0	0	0	0	0	0	0	0	0.000183385	5.85617e-05	0	0	0	0	0
1.1.1.1.2.1.2.	genus - Sphingomonas	0	0.00237643	0	0.000198639	0	0	0.00504192	0.00361745	0.00276132	0.00685136	0.000557927	0.000119856	0.00239429	0.000245873	0.000120371	0.00471185	0	0.000429148	0.00191416	0	0.000274213	0.0011712	0.00221225	0.000354526	0.00167666	0	0.000481858	0.00202252	0.000575402	0	0.00100475	0.00176322	0.00155334	0.00552458	0.000436927	0.000975768	0.000427616	0.00476477	0.000710766	0.00106481	0.000577201	0.000366771	0.00773015	0.000293499	0.000153132	0.000196181	0.00238046	0
1.1.1.1.2.1.2.1.	species - Sphingomonas_wittichii	0	0	0	0	0	0	0	2.64047e-05	0	0	0.000557927	0	0	0	0	0	0	0.000171659	0	0	0	0	0.000260264	0	0	0	0	0	0	0	0	0	0	0	0	0	7.77484e-05	0.00021907	0	0	0	4.58463e-05	5.85617e-05	0	0	0	0	0
1.1.1.1.2.1.2.2.	species - Sphingomonas_yabuuchiae	0	0	0	0	0	0	0	2.64047e-05	0	0	0	0	0	0	0	0	0	0	0	0	0	0	0	0	0	0	0	0	0	0	0	0	0	0	0	0	0	0	4.73844e-05	0	0	0	0	0	0	0	0	0
1.1.1.1.2.1.2.3.	species - Sphingomonas_echinoides	0	0	0	0	0	0	0	0	0	0	0	0	0	0	0	0	0	0	0	0	0	0	0	0	0	0	0	0	0	0	0	0	0	0	0	0	0	0	0	0	0	0	0	0	0	0	0	0
1.1.1.1.2.1.3.	genus - Sphingobium	0.00116916	0	0	0.000148979	4.19481e-05	0	0	0	0	0	0	3.99521e-05	0.000191543	3.51247e-05	0	0.000310672	0	0	0	0	0	0.00030553	0.000195198	5.90877e-05	0	0	0.000626415	0	0.000479501	0	0.000182682	0	0.000141213	0.00146984	0.000499345	0	0.000194371	0.00021907	0	0	3.20667e-05	0	0.00128836	0	0.000102088	0	0.000413993	0.000662758
1.1.1.1.2.1.3.1.	species - Sphingobium_xenophagum	0.00109609	0	0	0	0	0	0	0	0	0	0	0	0.000191543	0	0	0.000310672	0	0	0	0	0	0.000203687	0	0	0	0	0	0	0	0	0	0	0	0.00116574	0	0	0.000194371	0	0	0	0	0	0.000936988	0	0	0	0	0
1.1.1.1.2.1.4.	genus - Novosphingobium	0	0	0	0.00163877	0	0	0	0	0	0	0	0	0	0	0	0.000155336	0	0	0	0	0.000164528	0	0	0	0	0	0	4.59664e-05	9.59003e-05	0	0	0	0	0	0	0	0	5.47675e-05	0	0	3.20667e-05	0	0.000468494	0	0	0	0.000103498	0
1.1.1.1.2.1.4.1.	species - Novosphingobium_capsulatum	0	0	0	0	0	0	0	0	0	0	0	0	0	0	0	0	0	0	0	0	0	0	0	0	0	0	0	0	0	0	0	0	0	0	0	0	0	0	0	0	0	0	0	0	0	0	0	0
1.1.1.1.2.1.5.	genus - Kaistobacter	0	0	0	0	0	0	2.83254e-05	0	0	0	0	0	0	0.000456621	0	5.17786e-05	0	0	0.000441729	0	0	0	6.5066e-05	0	0	0	0	0.000183866	0	0	0.000365364	0	0.000494246	0	0	0.00314414	0	0.000492908	4.73844e-05	0.000177469	0.000160333	0	5.85617e-05	0	0.000255219	0	5.17491e-05	0.000101963
1.1.1.1.2.1.6.	genus - Blastomonas	0	0	0	0	0	0	0	0	0	0	0	0	0	0	0	0	0	0	0	0	0	0	6.5066e-05	0	0	0	0	0	0	0	0	0	0	0	0	0	0	0	0	0	0	0	0	0	0	0	0	0
1.1.1.1.2.1.7.	genus - Zymomonas	0	0	0	0	0	0	0	0	0	0	0	0	0	0	0	0	0	0	0	0	0	0	0.000130132	0	0	0	0	0	0	0	0	0	0	0	0	0	0	0	0	0	0	0	0	0	0	0	0	0
1.1.1.1.2.2.	family - Erythrobacteraceae	0	0	0	0	0	0	0.000254929	0	0	0	0	0	0	0	0	0	0	0	0	0	0	0.000101843	0.00032533	0	0	0	0	9.19329e-05	0	0	0	0	0	0	6.24181e-05	0.000758931	0	0	0	0	3.20667e-05	0	0.000468494	0	5.10438e-05	0	0.00113848	0
1.1.1.1.2.2.1.	genus - Lutibacterium	0	0	0	0	0	0	0	0	0	0	0	0	0	0	0	0	0	0	0	0	0	0	0	0	0	0	0	0	0	0	0	0	0	0	0	0	0	0	0	0	0	0	0	0	0	0	0	0
1.1.1.1.3.	order - Rhodospirillales	0	0	4.1232e-05	0.00148979	0	0	0.0016712	0	0	0	0	0	0.000622516	0.000210748	0	0	0	0.000257489	0.000662593	0	0	0.000814747	0.000780793	0.000945403	0.000312598	5.11614e-05	0	0.000413698	0.000287701	0	0	0.000755668	0.0010591	0.000506842	0.000374508	0.00184312	7.77484e-05	5.47675e-05	0.000189538	0.000709874	0.000320667	0.000733541	0.00556336	0.000342415	0.000459395	0.000261575	0.000206996	5.09814e-05
1.1.1.1.3.1.	family - Acetobacteraceae	0	0	4.1232e-05	0	0	0	0	0	0	0	0	0	0	0.000210748	0	0	0	0.000257489	0.000662593	0	0	0.000407373	0.000780793	0.000945403	0.000312598	0	0	0.000367732	0.000287701	0	0	0.000755668	0.0010591	0.000304105	0.000124836	0.00184312	7.77484e-05	5.47675e-05	0.000189538	0.000709874	0.000128267	0.000275078	0.00556336	0.000342415	0.000459395	0.000261575	0	5.09814e-05
1.1.1.1.3.1.1.	genus - Gluconobacter	0	0	0	0	0	0	0	0	0	0	0	0	0	0	0	0	0	0	0	0	0	0	0	0	0	0	0	0	0	0	0	0	0	0	0	0	0	0	0	0	0	0	0	0	0	0	0	0
1.1.1.1.3.1.2.	genus - Roseococcus	0	0	0	0	0	0	0	0	0	0	0	0	0	0	0	0	0	0	0	0	0	0.000101843	0	0	0	0	0	0	0	0	0	0	0	0	0	0	0	0	0	0	0	0	0	0	0	0	0	0
1.1.1.1.3.1.3.	genus - Roseomonas	0	0	4.1232e-05	0	0	0	0	0	0	0	0	0	0	0	0	0	0	0	7.36214e-05	0	0	0.000203687	0	0	0.000255762	0	0	0.000137899	0.000287701	0	0	0.00070529	0.000282426	0.000304105	0	0	0	0	4.73844e-05	0.000674381	0.000128267	0	5.85617e-05	0.000342415	0.000357307	6.53937e-05	0	0
1.1.1.1.3.1.3.1.	species - Roseomonas_mucosa	0	0	4.1232e-05	0	0	0	0	0	0	0	0	0	0	0	0	0	0	0	7.36214e-05	0	0	0.000203687	0	0	0.000255762	0	0	0.000137899	0.000287701	0	0	0.000654912	0.000282426	0.000304105	0	0	0	0	4.73844e-05	0.000674381	9.62001e-05	0	0	0.000342415	0.000306263	6.53937e-05	0	0
1.1.1.1.3.1.4.	genus - Gluconacetobacter	0	0	0	0	0	0	0	0	0	0	0	0	0	0	0	0	0	0	0	0	0	0	0	0	0	0	0	0	0	0	0	0	0	0	0	0	0	0	0	0	0	0	0	0	0	0	0	0
1.1.1.1.3.1.5.	genus - Acetobacter	0	0	0	0	0	0	0	0	0	0	0	0	0	0	0	0	0	0	0	0	0	0	6.5066e-05	0	0	0	0	9.19329e-05	0	0	0	0	0	0	0	0	0	0	0	0	0	0	0	0	0	0	0	0
1.1.1.1.3.1.6.	genus - Acidocella	0	0	0	0	0	0	0	0	0	0	0	0	0	0	0	0	0	0	0	0	0	0	0	0	0	0	0	0	0	0	0	0	0	0	0	0	0	0	0	0	0	0	0	0	0	0	0	0
1.1.1.1.3.1.7.	genus - Acidiphilium	0	0	0	0	0	0	0	0	0	0	0	0	0	0	0	0	0	0	0	0	0	0	0	0	0	0	0	0	0	0	0	0	0.000282426	0	0	0	0	0	0	0	0	0	0	0	0	0	0	0
1.1.1.1.3.2.	family - Rhodospirillaceae	0	0	0	0	0	0	0.0016712	0	0	0	0	0	0.000622516	0	0	0	0	0	0	0	0	0.000407373	0	0	0	0	0	0	0	0	0	0	0	5.06842e-05	0	0	0	0	0	0	0.0001924	0.000458463	0	0	0	0	0	0
1.1.1.1.3.2.1.	genus - Inquilinus	0	0	0	0	0	0	0	0	0	0	0	0	0	0	0	0	0	0	0	0	0	0	0	0	0	0	0	0	0	0	0	0	0	0	0	0	0	0	0	0	0.0001924	0	0	0	0	0	0	0
1.1.1.1.3.2.2.	genus - Azospirillum	0	0	0	0	0	0	0	0	0	0	0	0	0	0	0	0	0	0	0	0	0	0.000101843	0	0	0	0	0	0	0	0	0	0	0	0	0	0	0	0	0	0	0	0	0	0	0	0	0	0
1.1.1.1.3.2.3.	genus - Skermanella	0	0	0	0	0	0	0.00121799	0	0	0	0	0	0	0	0	0	0	0	0	0	0	0.00030553	0	0	0	0	0	0	0	0	0	0	0	0	0	0	0	0	0	0	0	4.58463e-05	0	0	0	0	0	0
1.1.1.1.3.2.4.	genus - Novispirillum	0	0	0	0	0	0	0	0	0	0	0	0	0	0	0	0	0	0	0	0	0	0	0	0	0	0	0	0	0	0	0	0	0	0	0	0	0	0	0	0	0	0	0	0	0	0	0	0
1.1.1.1.3.2.5.	genus - Telmatospirillum	0	0	0	0	0	0	0	0	0	0	0	0	0	0	0	0	0	0	0	0	0	0	0	0	0	0	0	0	0	0	0	0	0	0	0	0	0	0	0	0	0	0	0	0	0	0	0	0
1.1.1.1.4.	order - Rhodobacterales	0.00372671	0	0	0.00382381	0.00306221	0	0.0105937	0.00662759	0.00155324	0.00883726	0.000223171	3.99521e-05	0.000909831	0.000140499	8.02472e-05	0.000414229	0.0015395	0	0.00051535	0.000122489	0.00115169	0.00106936	0.0034485	0.00194989	0.00147773	0.00035813	0	0.00101126	0.00848717	0.000428967	0	0.015869	0.00134152	0	0.000873853	0.00146365	0.000116623	0.000273838	0.000236922	0.000248456	0.0003848	0.000458463	0.00128836	0.00097833	0.00066357	0.000196181	0.000672739	0.00112159
1.1.1.1.4.1.	family - Rhodobacteraceae	0.00372671	0	0	0.00382381	0.00306221	0	0.0105937	0.00662759	0.00155324	0.00883726	0.000223171	3.99521e-05	0	0.000140499	8.02472e-05	0.000414229	0.0015395	0	0.00051535	0.000122489	0.00115169	0.00106936	0.0034485	0.00194989	0.00147773	0.00035813	0	0.00101126	0.00848717	0.000428967	0	0.015869	0.00134152	0	0.000873853	0.000542094	0.000116623	0.000273838	0.000236922	0.000248456	0.0003848	0.000458463	0.00128836	0.00097833	0.00066357	0.000196181	0.000672739	0.00112159
1.1.1.1.4.1.1.	genus - Rubellimicrobium	0	0	0	0	0	0	5.66508e-05	0	0	0	0	0	0	0	0	0	0	0	0.000147243	0	0	5.09217e-05	0.00104106	0	0	0	0	0	0	0	0	0	0.00021182	0	0	0.000433675	0	0	0	7.09874e-05	0	0	0.000175685	0	0	0	0.000103498	0
1.1.1.1.4.1.2.	genus - Paracoccus	0.00350749	0	0	0.00248299	0.00306221	0	0.00790279	0.00158428	0	0.00883726	0.000223171	3.99521e-05	0	0	0	5.17786e-05	0.00115462	0	0.000147243	0	0.000274213	0.00030553	0.00143145	0.00171354	0.00127881	0.000153484	0	0.000413698	0.00364421	0.000272979	0	0.0133501	0.000917885	0	0.000124836	0.000108419	3.88742e-05	0.000164303	0	0.000177469	0	0.000183385	0.000585617	0.000342415	0.000255219	6.53937e-05	0.000103498	0.000254907
1.1.1.1.4.1.2.1.	species - Paracoccus_aminovorans	0	0	0	0.00208571	0	0	2.83254e-05	0.00145226	0	0	0	0	0	0	0	0	0.0010584	0	0	0	5.48426e-05	0	0.000390396	5.90877e-05	0.000170508	0	0	0.000137899	0.000287701	0	0	0.000201511	0	0	0	5.42094e-05	0	0	0	0	0	0	5.85617e-05	0	0	0	0	0
1.1.1.1.4.1.2.2.	species - Paracoccus_marcusii	0	0	0	0	0	0	0	0	0	0	0	0	0	0	0	0	0	0	0	0	0	0	0	0	0	0	0	0	0	0	0	0	0	0	0	0	0	0	0	0	0	0	0	0	0	0	0	0
1.1.1.1.4.1.3.	genus - Rhodobacter	0	0	0	9.93197e-05	0	0	2.83254e-05	0.00044888	0.00109302	0	0	0	0	0	0	0	0	0	7.36214e-05	0	0.000767796	0.000203687	0	0.000118175	0	0.000102323	0	4.59664e-05	0.000815152	0	0	0	0	0	0.000499345	0	0	0	0	0	0.000160333	4.58463e-05	0	9.7833e-05	0.000204175	6.53937e-05	0	0.000203926
1.1.1.1.4.1.3.1.	species - Rhodobacter_sphaeroides	0	0	0	0	0	0	0	0	0.00109302	0	0	0	0	0	0	0	0	0	7.36214e-05	0	0.000767796	5.09217e-05	0	0.000118175	0	0	0	4.59664e-05	0.000383601	0	0	0	0	0	0	0	0	0	0	0	0	4.58463e-05	0	0	0	0	0	0
1.1.1.1.4.1.4.	genus - Amaricoccus	0	0	0	0	0	0	0	0	0.00046022	0	0	0	0	0	0	0	0	0	0	0.000122489	0	0.000356452	6.5066e-05	0	0	0	0	0.000137899	0	0	0	5.03778e-05	0	0	0	0	0	5.47675e-05	0	0	0	4.58463e-05	0.000117123	0	0.000204175	0	0	0.000101963
1.1.1.1.4.1.5.	genus - Anaerospora	0	0	0	0	0	0	0	0	0	0	0	0	0	0	0	0	0	0	0	0	0	0	0	0	0	0	0	0	0	0	0	0	0	0	0	0	0	0	0	0	0	0	0	0	0	0	0	0
1.1.1.1.4.2.	family - Hyphomonadaceae	0	0	0	0	0	0	0	0	0	0	0	0	0.000909831	0	0	0	0	0	0	0	0	0	0	0	0	0	0	0	0	0	0	0	0	0	0	0.000921559	0	0	0	0	0	0	0	0	0	0	0	0
1.1.1.1.5.	order - Caulobacterales	0.00102302	0.00095057	0.000247392	0.00104286	0	9.7281e-05	0.00269091	0.00229721	0.00385434	0.0039718	0.000278963	0	0.0119715	0.000421496	0.000842595	0.00414229	9.62186e-05	0.000514977	0.00147243	0.000122489	0.00115169	0.0072818	0.000455462	0.00183172	0.00278496	0.000409291	0.000722787	0.000689497	0.00258931	0.00280778	0.0024662	0.00392947	0.00127092	0.0150025	0.000811435	0.00222258	0.000816358	0.000273838	0.000142153	0.000212962	0.000320667	0.00050431	0.00954556	0.00146749	0.000714614	0	0.00170772	0.00265103
1.1.1.1.5.1.	family - Caulobacteraceae	0.00102302	0.00095057	0.000247392	0.00104286	0	9.7281e-05	0.00269091	0.00229721	0.00385434	0.0039718	0.000278963	0	0.0119715	0.000421496	0.000842595	0.00414229	9.62186e-05	0.000514977	0.00147243	0.000122489	0.00115169	0.0072818	0.000455462	0.00183172	0.00278496	0.000409291	0.000722787	0.000689497	0.00258931	0.00280778	0.0024662	0.00392947	0.00127092	0.0150025	0.000811435	0.00222258	0.000816358	0.000273838	0.000142153	0.000212962	0.000320667	0.00050431	0.00954556	0.00146749	0.000714614	0	0.00170772	0.00265103
1.1.1.1.5.1.1.	genus - Phenylobacterium	0	0	0	0	0	0	0	0	0	0	0	0	0	0	0	0	0	0	0.000147243	0	0	0.000101843	0	0	0	5.11614e-05	0	0	0	3.8997e-05	0	5.03778e-05	0.00021182	0.000152053	0	5.42094e-05	0	5.47675e-05	0	3.54937e-05	3.20667e-05	0	0.000292809	0	0.000153132	0	0	0
1.1.1.1.5.1.2.	genus - Brevundimonas	0	7.92142e-05	0	0	0	0	0.00237933	0.000132024	0	0	0	0	4.78858e-05	0	0	0	0	0	0	0	0	0.00488848	0	0.000472701	5.68359e-05	0	4.81858e-05	0	0.000191801	7.7994e-05	0.00173548	0.000201511	0	0	0.000124836	0	0	0	4.73844e-05	0	0	0	0.000527056	0	0	0	5.17491e-05	0.000101963
1.1.1.1.5.1.2.1.	species - Brevundimonas_diminuta	0	7.92142e-05	0	0	0	0	0.00237933	0.000132024	0	0	0	0	4.78858e-05	0	0	0	0	0	0	0	0	0.00488848	0	0.000472701	5.68359e-05	0	4.81858e-05	0	0.000191801	7.7994e-05	0.00173548	0.000201511	0	0	0.000124836	0	0	0	4.73844e-05	0	0	0	0.000527056	0	0	0	5.17491e-05	0.000101963
1.1.1.1.5.1.3.	genus - Caulobacter	0	0	0	0	0	0	0	0	0	0	0	0	0.000335201	0	0	0.000103557	0	0	7.36214e-05	0	0.000603269	0.000101843	0	0	0	0	0	4.59664e-05	0	0	0	0.000151134	0	0.000506842	0	5.42094e-05	0.000155497	0	0	0	0	0	0.000409932	0	0	0	0	0
1.1.1.1.5.1.4.	genus - Mycoplana	0	0	0	0	0	0	0	0	0.00235863	0	0	0	0	0	0	0	0	0	0	0	0	0	0	0	0	0	0	0	0	0	0	0	7.06065e-05	0	0	0	0	0.000109535	0	0	0	9.16926e-05	0	0	0	0	0.000206996	0
1.1.1.1.5.1.5.	genus - Asticcacaulis	0	0	0	0	0	0	0	0	0	0	0	0	0	0	0	0	0	0	0	0	0	0	0	0	0	0	0	0	0	0	0	0	0	0	0	0	0	0	0	0	0	0	0	0	0	0	0	0
1.1.1.1.5.1.5.1.	species - Asticcacaulis_biprosthecium	0	0	0	0	0	0	0	0	0	0	0	0	0	0	0	0	0	0	0	0	0	0	0	0	0	0	0	0	0	0	0	0	0	0	0	0	0	0	0	0	0	0	0	0	0	0	0	0
1.1.1.1.6.	order - BD7-3	0	0	0	0	0	0	0	0	0	0	0	0	0	0	0	0	0	0	0.000294486	0	0	0	0	0	0	0	0	0	4.79501e-05	0	0	0.00513854	0	0	0	0.000271047	0	0	0	0	0	0	0.000819864	4.89165e-05	0	0	0	0.000254907
1.1.1.1.7.	order - Rickettsiales	0	0	0	0	0	0	0	0	0	0	0	0	0	0	0	0	0	0	0	0	0	0	0	0	0	0.000102323	0	0	0	0	0	0	0.000423639	0.000152053	0	0.000704722	0	0	0	0	0	0	0	0	0.000153132	0	0.000103498	0
1.1.1.1.7.1.	family - mitochondria	0	0	0	0	0	0	0	0	0	0	0	0	0	0	0	0	0	0	0	0	0	0	0	0	0	0.000102323	0	0	0	0	0	0	0.000423639	0	0	0	0	0	0	0	0	0	0	0	0.000153132	0	0.000103498	0
1.1.1.1.7.2.	family - Rickettsiaceae	0	0	0	0	0	0	0	0	0	0	0	0	0	0	0	0	0	0	0	0	0	0	0	0	0	0	0	0	0	0	0	0	0	0	0	0	0	0	0	0	0	0	0	0	0	0	0	0
1.1.1.1.7.2.1.	genus - Rickettsia	0	0	0	0	0	0	0	0	0	0	0	0	0	0	0	0	0	0	0	0	0	0	0	0	0	0	0	0	0	0	0	0	0	0	0	0	0	0	0	0	0	0	0	0	0	0	0	0
1.1.1.1.8.	order - Ellin329	0	0	0	0	0	0	0	0	0	0	0	0	4.78858e-05	0	0	0	0	0	0	0	0	0	0	0	0	0	0	0	0	0	0	0	0	0	0	0	0	0	0	0	0	0	0	0	0	0	0	0
1.1.1.1.9.	order - RF32	0	0	0	0	0	0	0	0	0	0	0	0	0	0	0	0	0	0	0	0	0	0	0.000715726	0	0	0	0	0.000183866	0	0	0	0	0	0	0	0	0	0	0	0	0	0	0	0	0	0	0	0
1.1.1.2.	class - Gammaproteobacteria	0.0164414	0.148447	0.00577248	0.0545265	0.128445	0.00209154	0.0241899	0.0899609	0.0379106	0.122331	0.00814573	0.0100679	0.0430015	0.0106077	0.0315773	0.0105628	0.003079	0.0147627	0.0565413	0.00208231	0.0194691	0.24804	0.0588848	0.0286575	0.00460371	0.00347897	0.0352238	0.0249598	0.0636298	0.00308076	0.0416514	0.0774811	0.259903	0.025038	0.0182885	0.0550225	0.00656974	0.00312175	0.0117039	0.00738269	0.0037518	0.00994865	0.0650621	0.0119845	0.066408	0.0170677	0.0260298	0.0415498
1.1.1.2.1.	order - Xanthomonadales	0	0.000237643	0	0.000148979	0.00302026	0	0.000623159	5.28095e-05	0	0	0	0.000559329	0.00124503	0.00133474	4.01236e-05	0.000310672	0.000384874	8.58295e-05	0.000368107	0	0.000658111	0.00499032	0.00208211	0.00324982	0.00014209	0.000102323	9.63716e-05	0.00133303	0.0012467	0	0.00310559	0.014005	0.000423639	0	0.000187254	0.00455359	0.000349868	0.000328605	0	0.00028395	0.0001924	0.000275078	0.00146404	4.89165e-05	0.000204175	6.53937e-05	0.000672739	0.00203926
1.1.1.2.1.1.	family - Xanthomonadaceae	0	0.000237643	0	0.000148979	0.00302026	0	0.000623159	5.28095e-05	0	0	0	0.000559329	0.00124503	0.00133474	4.01236e-05	0.000310672	0.000384874	8.58295e-05	0.000220864	0	0.000658111	0.00499032	0.00208211	0.00324982	0.00014209	0.000102323	9.63716e-05	0.00133303	0.0012467	0	0.00310559	0.014005	0.000423639	0	0.000187254	0.00227679	0.000349868	0.000328605	0	0.00028395	0.0001924	0.000275078	0.00146404	4.89165e-05	0.000204175	6.53937e-05	0.000672739	0.00203926
1.1.1.2.1.1.1.	genus - Pseudoxanthomonas	0	0	0	0	0.000167792	0	0	0	0	0	0	0	0	0	0	0	0	0	7.36214e-05	0	5.48426e-05	0.000101843	0	5.90877e-05	0	0	0	0	4.79501e-05	0	0.000274023	0.00871537	7.06065e-05	0	0	0.000108419	7.77484e-05	0	0	0	0	0	0	0	0.000153132	0	0	0
1.1.1.2.1.1.1.1.	species - Pseudoxanthomonas_mexicana	0	0	0	0	0.000167792	0	0	0	0	0	0	0	0	0	0	0	0	0	0	0	0	0	0	5.90877e-05	0	0	0	0	4.79501e-05	0	0.000274023	0.00871537	0	0	0	0.000108419	0	0	0	0	0	0	0	0	0	0	0	0
1.1.1.2.1.1.10.	genus - Thermomonas	0	0	0	0	0	0	0	0	0	0	0	0	0	0	0	0	0	0	0	0	0	0	0	0	0	0	0	0	0	0	0	0	0	0	0	0	0	0	0	0	0	0	0	0	0	0	0	0
1.1.1.2.1.1.10.1.	species - Thermomonas_fusca	0	0	0	0	0	0	0	0	0	0	0	0	0	0	0	0	0	0	0	0	0	0	0	0	0	0	0	0	0	0	0	0	0	0	0	0	0	0	0	0	0	0	0	0	0	0	0	0
1.1.1.2.1.1.2.	genus - Lysobacter	0	0	0	0	0	0	0	0	0	0	0	0	0	0	0	0.000103557	0	0	0	0	0	0	0	0	0	0	0	4.59664e-05	0.000431551	0	0	0	0	0	0	0	0	0	0	0	0	0	0	0	5.10438e-05	0	0	0
1.1.1.2.1.1.2.1.	species - Lysobacter_brunescens	0	0	0	0	0	0	0	0	0	0	0	0	0	0	0	0	0	0	0	0	0	0	0	0	0	0	0	0	0	0	0	0	0	0	0	0	0	0	0	0	0	0	0	0	0	0	0	0
1.1.1.2.1.1.3.	genus - Stenotrophomonas	0	0	0	0	4.19481e-05	0	0	0	0	0	0	0	0	0	0	0	0	0	0	0	0	5.09217e-05	0.000130132	0	0	0	0	0.000597564	4.79501e-05	0	0.000274023	0	0	0	0	5.42094e-05	0	5.47675e-05	0	0	0.000160333	0.000137539	0.00035137	0	0	6.53937e-05	0	0.000101963
1.1.1.2.1.1.4.	genus - Luteimonas	0	0	0	0	0	0	0	5.28095e-05	0	0	0	0	0	0	0	0	0	0	0	0	0	0	0.000455462	5.90877e-05	0	0.000102323	0	9.19329e-05	0	0	0	0.000151134	0	0	0.000124836	0	0	0	0	0	3.20667e-05	0	0.000175685	0	0	0	0	5.09814e-05
1.1.1.2.1.1.5.	genus - Dokdonella	0	0.000237643	0	0	0	0	0	0	0	0	0	0	0	0	0	0	0	0	0	0	0	0.000101843	0	0	0	0	0	0	0	0	0	0	0	0	0	0	0	0	0	0	0	0	5.85617e-05	0	0	0	0	0
1.1.1.2.1.1.6.	genus - Luteibacter	0	0	0	0	0	0	0	0	0	0	0	0	0	0	0	0	0	0	0	0	0	0	0	0	0	0	0	0	0	0	0	0	0	0	0	0	0	0	0	0	0	0	0	0	0	0	0	0
1.1.1.2.1.1.6.1.	species - Luteibacter_rhizovicinus	0	0	0	0	0	0	0	0	0	0	0	0	0	0	0	0	0	0	0	0	0	0	0	0	0	0	0	0	0	0	0	0	0	0	0	0	0	0	0	0	0	0	0	0	0	0	0	0
1.1.1.2.1.1.7.	genus - Rhodanobacter	0	0	0	0	0	0	0	0	0	0	0	0	0	0	0	0	0	0	0	0	0	0	0	0	0	0	0	0	0	0	0	0	0	0	0	0	0	0	0	0	0	0	0	0	0	0	0	0
1.1.1.2.1.1.8.	genus - Arenimonas	0	0	0	0	0	0	0	0	0	0	0	0	0	0	0	0	0	0	0	0	0	0	0	0	0	0	0	0	0	0	0	0	0	0	0	0	0	0	0	0	0	0	0	0	0	0	0	0
1.1.1.2.1.1.9.	genus - Xanthomonas	0	0	0	0	0	0	0	0	0	0	0	0	0	0	0	0	0	0	0	0	0	0	0	0	0	0	0	0	0	0	0	0	0	0	0	0	0	0	0	0	0	0	0	0	0	0	0	0
1.1.1.2.1.2.	family - Sinobacteraceae	0	0	0	0	0	0	0	0	0	0	0	0	0	0	0	0	0	0	0.000147243	0	0	0	0	0	0	0	0	0	0	0	0	0	0	0	0	0.00227679	0	0	0	0	0	0	0	0	0	0	0	0
1.1.1.2.1.2.1.	genus - Nevskia	0	0	0	0	0	0	0	0	0	0	0	0	0	0	0	0	0	0	0.000147243	0	0	0	0	0	0	0	0	0	0	0	0	0	0	0	0	0.000596303	0	0	0	0	0	0	0	0	0	0	0	0
1.1.1.2.1.2.1.1.	species - Nevskia_ramosa	0	0	0	0	0	0	0	0	0	0	0	0	0	0	0	0	0	0	0.000147243	0	0	0	0	0	0	0	0	0	0	0	0	0	0	0	0	0.000433675	0	0	0	0	0	0	0	0	0	0	0	0
1.1.1.2.1.2.2.	genus - Steroidobacter	0	0	0	0	0	0	0	0	0	0	0	0	0	0	0	0	0	0	0	0	0	0	0	0	0	0	0	0	0	0	0	0	0	0	0	0	0	0	0	0	0	0	0	0	0	0	0	0
1.1.1.2.10.	order - Vibrionales	0	0.000396071	0	0	0	0	0	0	0	0	0	0	0	0	0	0	0	0.00188825	0	0	0	0	0.000845859	0	0	0	0	0.000183866	0	0	0	0.000503778	0	0	0	0	0	0	0	0	0	0	0	0	0	0.000326968	0	0
1.1.1.2.10.1.	family - Vibrionaceae	0	0.000396071	0	0	0	0	0	0	0	0	0	0	0	0	0	0	0	0.00188825	0	0	0	0	0.000845859	0	0	0	0	0.000137899	0	0	0	0.000251889	0	0	0	0	0	0	0	0	0	0	0	0	0	0.000326968	0	0
1.1.1.2.10.1.1.	genus - Photobacterium	0	0.000396071	0	0	0	0	0	0	0	0	0	0	0	0	0	0	0	0.00188825	0	0	0	0	0.000845859	0	0	0	0	0.000137899	0	0	0	0.000251889	0	0	0	0	0	0	0	0	0	0	0	0	0	0.000261575	0	0
1.1.1.2.10.1.1.1.	species - Photobacterium_angustum	0	0.000158428	0	0	0	0	0	0	0	0	0	0	0	0	0	0	0	0.000429148	0	0	0	0	0.000390396	0	0	0	0	9.19329e-05	0	0	0	0.000151134	0	0	0	0	0	0	0	0	0	0	0	0	0	6.53937e-05	0	0
1.1.1.2.10.2.	family - Pseudoalteromonadaceae	0	0	0	0	0	0	0	0	0	0	0	0	0	0	0	0	0	0	0	0	0	0	0	0	0	0	0	4.59664e-05	0	0	0	0.000251889	0	0	0	0	0	0	0	0	0	0	0	0	0	0	0	0
1.1.1.2.10.2.1.	genus - Pseudoalteromonas	0	0	0	0	0	0	0	0	0	0	0	0	0	0	0	0	0	0	0	0	0	0	0	0	0	0	0	4.59664e-05	0	0	0	0.000251889	0	0	0	0	0	0	0	0	0	0	0	0	0	0	0	0
1.1.1.2.11.	order - Chromatiales	0	0	0	0	0	0	0	0	0	0	0	0	0	0	0	0	0	0	0	0	0	0	0.000260264	0	0	0	0	0	0	0	0	0	0	0	0	0	0	0	0	0	0	0	0	0	0	0	0	0
1.1.1.2.11.1.	family - Ectothiorhodospiraceae	0	0	0	0	0	0	0	0	0	0	0	0	0	0	0	0	0	0	0	0	0	0	0.000260264	0	0	0	0	0	0	0	0	0	0	0	0	0	0	0	0	0	0	0	0	0	0	0	0	0
1.1.1.2.12.	order - Thiotrichales	0	0	0	0	0	0	0	0	0	0	0	0	0	0	0	0	0	0	7.36214e-05	0	0	0	0	0	0	0	0	0	0	0	0	0	0	0	0	0	0	0	0	0	0	0	0	0	0	0	0	0
1.1.1.2.12.1.	family - Piscirickettsiaceae	0	0	0	0	0	0	0	0	0	0	0	0	0	0	0	0	0	0	7.36214e-05	0	0	0	0	0	0	0	0	0	0	0	0	0	0	0	0	0	0	0	0	0	0	0	0	0	0	0	0	0
1.1.1.2.12.1.1.	genus - Methylophaga	0	0	0	0	0	0	0	0	0	0	0	0	0	0	0	0	0	0	7.36214e-05	0	0	0	0	0	0	0	0	0	0	0	0	0	0	0	0	0	0	0	0	0	0	0	0	0	0	0	0	0
1.1.1.2.13.	order - PYR10d3	0	0	0	0	0	0	0	0	0	0	0	0	0	0	0	0	0	0	0	0	0	0	0	0	0	0	0	0	0	0	0	0	0	0	0	0	0	0	0	0	0	0	0	0	0	0	0	0
1.1.1.2.14.	order - Salinisphaerales	0	0	0	0	0	0	0	0	0	0	0	0	0	0	0	0	0	0	0	0	0	0	0	0	0	0	0	0	0	0	0	0	0	0	0	0	0	0	0	0	0	0	0	0	0	0	0	0
1.1.1.2.14.1.	family - Salinisphaeraceae	0	0	0	0	0	0	0	0	0	0	0	0	0	0	0	0	0	0	0	0	0	0	0	0	0	0	0	0	0	0	0	0	0	0	0	0	0	0	0	0	0	0	0	0	0	0	0	0
1.1.1.2.14.1.1.	genus - Salinisphaera	0	0	0	0	0	0	0	0	0	0	0	0	0	0	0	0	0	0	0	0	0	0	0	0	0	0	0	0	0	0	0	0	0	0	0	0	0	0	0	0	0	0	0	0	0	0	0	0
1.1.1.2.15.	order - HOC36	0	0	0	0	0	0	0	0	0	0	0	0	0	0	0	0	0	0	0	0	0	0	0	0	0	0	0	0	0	0	0	0	0	0	0	0	0	0	0	0	0	0	0	0	0	0	0	0
1.1.1.2.2.	order - Enterobacteriales	0.00168067	0.000554499	8.2464e-05	0.000744897	0.00243299	9.7281e-05	0.00297417	0.000475285	0.00224357	0.00516334	0	0.000439473	0.0166643	0.000351247	0.00144445	0.000466007	0.000192437	0.000257489	0.00537437	0	0.00131622	0.0316224	0.0032533	0.00319074	0	0.000102323	0.00057823	0.000919329	0.00148645	0	0.00429302	0.000957179	0.202146	0.000456158	0.000686599	0.00081314	0	0.000547675	0.000284306	0.0016682	0.000641334	0.00105447	0.00983837	0.000293499	0.0102598	0.00071933	0.00155247	0.00555697
1.1.1.2.2.1.	family - Enterobacteriaceae	0.00168067	0.000554499	8.2464e-05	0.000744897	0.00243299	9.7281e-05	0.00297417	0.000475285	0.00224357	0.00516334	0	0.000439473	0.0166643	0.000351247	0.00144445	0.000466007	0.000192437	0.000257489	0.00537437	0	0.00131622	0.0316224	0.0032533	0.00319074	0	0.000102323	0.00057823	0.000919329	0.00148645	0	0.00429302	0.000957179	0.202146	0.000456158	0.000686599	0.00081314	0	0.000547675	0.000284306	0.0016682	0.000641334	0.00105447	0.00983837	0.000293499	0.0102598	0.00071933	0.00155247	0.00555697
1.1.1.2.2.1.1.	genus - Providencia	0	0	0	0	0	0	0	0	0	0	0	0	0	0	0	5.17786e-05	0	0	0	0	0	0	0	5.90877e-05	0	0	0	0	0.000863102	0	0	0	0	0	0	0	0	0	0	0	0	0	0	0	0	0	0	0
1.1.1.2.2.1.10.	genus - Candidatus Hamiltonella	0	0	0	0	0	0	0	0	0	0	0	0	0	0	0	0	0	0	0	0	0	0	0	0	0	0	0	0	0	0	0	0	0	0	0	0	0	0	0	0	0	0	0.00556336	0	0	0	0	0
1.1.1.2.2.1.11.	genus - Sodalis	0	0	0	0	0	0	0	0	0	0	0	0	0	0	0	0	0	0	0.000736214	0	0	0	0	0	0	0	0	4.59664e-05	0	0	0	0	0	0	0	0	0	0	0	0	0	0	0	0	0	0	0	0
1.1.1.2.2.1.12.	genus - Enterobacter	0	0	0	0	0	0	0	0	0	0	0	0	0	0	0	0	0	0	0	0	0	5.09217e-05	0	0	0	0	0	0	0	0	0	0	7.06065e-05	0	0	0	0	0	0	0	0	0	0	0	0	0	0	0
1.1.1.2.2.1.2.	genus - Buchnera	0	0	0	0	0	0	0	0.000475285	0	0	0	0	0	3.51247e-05	0	0	0	0	0	0	0	0	0	0	0	0	0	0	0	0	0	0	0	0	0	0	0	0	0	0	0	0	0.00035137	0	5.10438e-05	0	0	0
1.1.1.2.2.1.3.	genus - Erwinia	7.30727e-05	0	0	4.96598e-05	0	0	0	0	0	9.9295e-05	0	0	0	3.51247e-05	0	0	0	0	7.36214e-05	0	0	0	0	0.000177263	0	0	4.81858e-05	0.000137899	0	0	0	0	0.00021182	0	0	0.000108419	0	0	0	0.00127777	0	0.000137539	0.000644179	0	0.000153132	0	0	0.000407851
1.1.1.2.2.1.4.	genus - Serratia	0	0	0	0	0	0	0	0	0	0	0	0	0	0	0	0	0	0	0	0	0	0.000152765	0	0	0	0	0	0	0	0	0	0	0	0	0	0	0	0	0	0	0	0	0	0	0	0	0	0
1.1.1.2.2.1.4.1.	species - Serratia_marcescens	0	0	0	0	0	0	0	0	0	0	0	0	0	0	0	0	0	0	0	0	0	0	0	0	0	0	0	0	0	0	0	0	0	0	0	0	0	0	0	0	0	0	0	0	0	0	0	0
1.1.1.2.2.1.5.	genus - Citrobacter	0	0	0	0.000446938	8.38961e-05	0	0	0	0	0.00238308	0	0	0	3.51247e-05	0	0	0	0.000257489	0.000220864	0	0	0.00295346	0.000195198	5.90877e-05	0	0	0	4.59664e-05	0	0	0	0.000151134	0.0817623	5.06842e-05	6.24181e-05	0	0	5.47675e-05	4.73844e-05	0	0	0	0	0	0.000153132	0	0	0.000101963
1.1.1.2.2.1.6.	genus - Proteus	0	0	0	0	0	0	0	0	0	0	0	0	0	0	0	0	0	0	0	0	0	0	0	0	0	0	0	0	0	0	0	0	0	0	0	0	0	0	0	0	0	0	0.000292809	0	0	0	0	0
1.1.1.2.2.1.7.	genus - Morganella	0	0	0	0	0	0	0	0	0	0	0	0	0	0	0	0	0	0	0	0	0	0	0	0	0	0	0	0	0	0	0	0	0	0	0	0	0	0	0	0	0	0	5.85617e-05	0	0	0	0	0
1.1.1.2.2.1.8.	genus - Candidatus Regiella	0	0	0	0	0	0	0	0	0	0	0	0	0	0	0	0	0	0	0	0	0	0	0	0	0	0	0	0	0	0	0	0	0	0	0	0	0	0	4.73844e-05	0	0	0	0	0	0	0	0	0
1.1.1.2.2.1.8.1.	species - Candidatus Regiella_insecticola	0	0	0	0	0	0	0	0	0	0	0	0	0	0	0	0	0	0	0	0	0	0	0	0	0	0	0	0	0	0	0	0	0	0	0	0	0	0	4.73844e-05	0	0	0	0	0	0	0	0	0
1.1.1.2.2.1.9.	genus - Klebsiella	0	0	0	0	0	0	0	0	0	0	0	0	0.000909831	0	0	0	0	0	0	0	0	0.00127304	0	0	0	0	0	0	0	0	0	0	0	0	0	0	0	0	4.73844e-05	0	0	0	5.85617e-05	0	0	0	0	0
1.1.1.2.3.	order - Pseudomonadales	0.00438436	0.00293093	0.00020616	0.0273626	0.0352364	0.00199426	0.016712	0.0894064	0.032388	0.114785	0.00549558	0.00834998	0.0175741	0.00417984	0.0280464	0.00419407	0.00192437	0.00223157	0.0419642	0.0011024	0.0148075	0.206029	0.0258312	0.0181399	0.0042627	0.00266039	0.0284296	0.0203172	0.0481899	0.00202784	0.0248447	0.0529471	0.0314199	0.00937658	0.0163535	0.0331761	0.00598663	0.000492908	0.00180061	0.00319443	0.00205227	0.00586833	0.0442727	0.0108595	0.0136798	0.0124902	0.0128338	0.0307418
1.1.1.2.3.1.	family - Pseudomonadaceae	7.30727e-05	0	8.2464e-05	0.000943537	0.00398507	0	0.000764786	0.000158428	0.0016683	0.0340582	0.0030128	0.000719137	0	0.000386372	0.000160494	0.00119091	0	0.000429148	0.00228226	0.000183733	0.00433257	0.00132396	0.00923938	0.003368	0	0.000102323	0.000722787	0.00257412	0.000527451	0.000311976	0.00219218	0.00256927	0.00134152	5.06842e-05	0.00156045	0.00303572	0.0010496	5.47675e-05	0.000379075	0.000567899	0.000224467	0.000641849	0.00439213	0.00083158	0.000867745	0.00281193	0.00465742	0.00540403
1.1.1.2.3.1.1.	genus - Pseudomonas	0	0	8.2464e-05	0	0.00398507	0	0.000113302	0.000158428	0.00155324	0.0340582	0.00284543	0.000719137	0	0.000386372	4.01236e-05	0.00119091	0	0.000429148	0.00220864	6.12445e-05	0.00433257	0.00132396	0.00910925	0.003368	0	0.000102323	0.000722787	0.00202252	0.000479501	0.000272979	0.00219218	0.00176322	0.00120031	5.06842e-05	0.00149803	0.00292731	0.0010496	5.47675e-05	0.000379075	0.000212962	0.000224467	0.000641849	0.00439213	0.000782664	0.000867745	0.00274653	0.00424343	0.00535305
1.1.1.2.3.1.1.1.	species - Pseudomonas_nitroreducens	0	0	0	0	0.00142623	0	0	0	0	0	0	0	0	0	0	0	0	0	0	0	0	0	0	0.000295438	0	0	0	0	0	0	9.13409e-05	0	0	0	0	0	0	0	0	0	0	0	0	0	0	0	5.17491e-05	0
1.1.1.2.3.1.1.2.	species - Pseudomonas_fragi	0	0	0	0	0	0	0	0	5.75275e-05	0.00019859	0	0	0	0	4.01236e-05	0	0	0	0	0	0.000822639	0.000101843	0.000260264	5.90877e-05	0	5.11614e-05	0	0.000183866	0	0	0.000182682	5.03778e-05	7.06065e-05	0	0	0.000108419	0	0	4.73844e-05	3.54937e-05	0	0.000596002	0.000175685	0	0	0	5.17491e-05	0.000815702
1.1.1.2.3.1.1.3.	species - Pseudomonas_viridiflava	0	0	0	0	0	0	2.83254e-05	0	0	9.9295e-05	0	0	0	0	0	0	0	0	7.36214e-05	0	0.000274213	5.09217e-05	0.000455462	0	0	0	0	0.000183866	0	0	0.000274023	5.03778e-05	0.000353033	0	0	0.000975768	7.77484e-05	5.47675e-05	0	0	0	0	0.00035137	0	0.000102088	6.53937e-05	0	0.000407851
1.1.1.2.3.2.	family - Moraxellaceae	0.00431129	0.00293093	0.000123696	0.026419	0.0312513	0.00199426	0.0159472	0.089248	0.0307197	0.0807268	0.00248277	0.00763084	0.0175741	0.00379347	0.0278859	0.00300316	0.00192437	0.00180242	0.039682	0.000918667	0.0104749	0.204705	0.0165918	0.0147719	0.0042627	0.00255807	0.0277068	0.0176971	0.0476624	0.00171587	0.0226525	0.0503778	0.0300784	0.0093259	0.0146682	0.0299778	0.0048204	0.00043814	0.00142153	0.00262654	0.0018278	0.00522648	0.0398805	0.0100279	0.012812	0.00967826	0.00745187	0.0252868
1.1.1.2.3.2.1.	genus - Acinetobacter	0.00189989	0.00158428	0	0.00789591	0.0297412	0.00141057	0.000141627	0.089248	0.030432	0.0807268	0.00248277	0.00347583	0.00617727	0.00119424	0.0181359	0.00119091	0.00192437	0.00102995	0.037915	0.0005512	0.00718438	0.200682	0.0106708	0.00886315	0	0.00168832	0.0270322	0.0149391	0.0356749	0.000506961	0.0180855	0.0374811	0.00169456	0.00927522	0.0131078	0.0205453	0.00334318	0.000109535	0.000995072	0.0011358	0.00137887	0.00417202	0.036074	0.0059189	0.0109234	0.00470834	0.00724488	0.019271
1.1.1.2.3.2.1.1.	species - Acinetobacter_rhizosphaerae	0	0	0	0	0.0217291	0.000291843	0	0	5.75275e-05	0	0	0	0	0	0.000120371	0.000207114	0	0	0	0	0	0	6.5066e-05	0	0	0	0.000192743	0	0	0	0.000730727	0	0.000141213	0	0	0.0017347	0.000116623	0	0	0	0	0	0.00117123	0	0.00658466	0	0	0
1.1.1.2.3.2.1.2.	species - Acinetobacter_johnsonii	0	0	0	4.96598e-05	4.19481e-05	0.000145921	0	0.00116181	0.00143819	0.00367392	0	0	0.000191543	0.000140499	0.00128395	0	0.000192437	0	0.00176691	0	0.00021937	0.00030553	0.000130132	0.000531789	0	0.000153484	0.000867344	0.000321765	0.0010549	3.8997e-05	0	0.000906801	0	5.06842e-05	0.000624181	0.000433675	0.000194371	0	0	3.54937e-05	3.20667e-05	0	0.00134692	0.000146749	0	0	0.000155247	0.000917665
1.1.1.2.3.2.1.3.	species - Acinetobacter_schindleri	0	0	0	0	0	0	0	0	0	0	0	0	0	0	0	0	0	0	0	0	0	0.000152765	0	0	0	0	0	0	0	0	0	0	0	0	6.24181e-05	0	0	0	0	0	0	0	0	0	0	0	0	0
1.1.1.2.3.2.1.4.	species - Acinetobacter_lwoffii	0	0	0	0	0	0	0	0	0	0	0	0	0	0	8.02472e-05	0	0	0	0	0	0	5.09217e-05	0.00162665	0	0	0	0	0.00422891	0	0	0	0	0	5.06842e-05	0	0.000162628	0	0	0	0	0	0	0	0	5.10438e-05	0	0.000310495	0
1.1.1.2.3.2.2.	genus - Enhydrobacter	0.0008038	0.001109	0.000123696	0.0182748	0.0010487	0.000583686	0.0156923	0	0.000287637	0	0	0.00351578	0.00057463	0.000807868	0.0085062	0.00181225	0	0.000772466	0.00176691	0.000306222	0.00307119	0.00402281	0.00520528	0.00590877	0.0042627	0.00076742	0.000674601	0.00110319	0.0109326	0.00101392	0.000730727	0.00906801	0.0282426	5.06842e-05	0.00124836	0.00802298	0.00147722	0.000328605	0.000189538	0.00145524	0.000448934	0.00105447	0.00269384	0.00410899	0.00178653	0.00490453	0.000103498	0.00586286
1.1.1.2.3.2.3.	genus - Moraxella	0.0016076	0	0	0.000248299	0.000461429	0	0.000113302	0	0	0	0	0	0.0108222	0.00179136	0.00124383	0	0	0	0	6.12445e-05	0	0	0	0	0	0.000102323	0	0.000459664	0.00100695	0	0.00383632	0.00302267	0	0	0	0.00130102	0	0	4.73844e-05	0	0	0	0.000175685	0	0	0	0.000103498	0
1.1.1.2.3.2.4.	genus - Alkanindiges	0	0	0	0	0	0	0	0	0	0	0	0	0	0	0	0	0	0	0	0	5.48426e-05	0	0	0	0	0	0	0	0	0	0	0	0	0	0	0	0	0	0	0	0	0	0.000409932	0	0	0	0	0
1.1.1.2.3.2.5.	genus - Perlucidibaca	0	0	0	0	0	0	0	0	0	0	0	0	0	0	0	0	0	0	0	0	0	0	0	0	0	0	0	0	0	0	0	0.000302267	0.000141213	0	0	0	0	0	0	0	0	0	0	0	0	6.53937e-05	0	0
1.1.1.2.3.2.6.	genus - Psychrobacter	0	0	0	0	0	0	0	0	0	0	0	0	0	0	0	0	0	0	0	0	0	0	0.000585594	0	0	0	0	0.000183866	4.79501e-05	0	0	0.000100756	0	0	0	0	0	0	0	3.54937e-05	0	0	0	0	5.10438e-05	0	0	0
1.1.1.2.3.2.6.1.	species - Psychrobacter_pacificensis	0	0	0	0	0	0	0	0	0	0	0	0	0	0	0	0	0	0	0	0	0	0	0	0	0	0	0	0	0	0	0	0	0	0	0	0	0	0	0	0	0	0	0	0	5.10438e-05	0	0	0
1.1.1.2.3.2.6.2.	species - Psychrobacter_sanguinis	0	0	0	0	0	0	0	0	0	0	0	0	0	0	0	0	0	0	0	0	0	0	6.5066e-05	0	0	0	0	4.59664e-05	0	0	0	0	0	0	0	0	0	0	0	0	0	0	0	0	0	0	0	0
1.1.1.2.3.2.6.3.	species - Psychrobacter_marincola	0	0	0	0	0	0	0	0	0	0	0	0	0	0	0	0	0	0	0	0	0	0	0	0	0	0	0	0	0	0	0	0	0	0	0	0	0	0	0	0	0	0	0	0	0	0	0	0
1.1.1.2.4.	order - Aeromonadales	0.000365364	0	0	0	0.000587273	0	2.83254e-05	0	0.00143819	0	0.00186905	0	0	3.51247e-05	0.000160494	0	0	0	0.00147243	0	0.000383898	0.000152765	0.00130132	0.00159537	0	0	0.00115646	9.19329e-05	0.000431551	0	0.000274023	0.000151134	0.000282426	0	0	0.00200575	0	0	0	0	0	0.000137539	0.000409932	0.000195666	0	0.000326968	0	0.000815702
1.1.1.2.4.1.	family - Aeromonadaceae	0.000365364	0	0	0	0.000587273	0	2.83254e-05	0	0.00143819	0	0.00186905	0	0	3.51247e-05	0.000160494	0	0	0	0.00147243	0	0.000383898	0.000152765	0	0.00159537	0	0	0.00115646	0	0.000431551	0	0.000182682	0.000151134	0.000282426	0	0	0.00200575	0	0	0	0	0	0.000137539	0.000409932	0.000195666	0	0.000326968	0	0.000815702
1.1.1.2.4.1.1.	genus - Tolumonas	0	0	0	0	0	0	0	0	0	0	0	0	0	0	0	0	0	0	0	0	0	0	0	0	0	0	0	0	0	0	0	0	0	0	0	0	0	0	0	0	0	0	0	0	0	0	0	0
1.1.1.2.4.1.2.	genus - Aeromonas	0	0	0	0	0	0	0	0	0	0	0	0	0	0	0	0	0	0	0	0	0	0	0	0	0	0	0	0	0	0	0	0	0	0	0	0	0	0	0	0	0	0	0	0	0	0	0	0
1.1.1.2.4.2.	family - Succinivibrionaceae	0	0	0	0	0	0	0	0	0	0	0	0	0	0	0	0	0	0	0	0	0	0	0.00130132	0	0	0	0	9.19329e-05	0	0	9.13409e-05	0	0	0	0	0	0	0	0	0	0	0	0	0	0	0	0	0
1.1.1.2.4.2.1.	genus - Ruminobacter	0	0	0	0	0	0	0	0	0	0	0	0	0	0	0	0	0	0	0	0	0	0	0	0	0	0	0	4.59664e-05	0	0	0	0	0	0	0	0	0	0	0	0	0	0	0	0	0	0	0	0
1.1.1.2.4.2.2.	genus - Succinivibrio	0	0	0	0	0	0	0	0	0	0	0	0	0	0	0	0	0	0	0	0	0	0	0	0	0	0	0	4.59664e-05	0	0	9.13409e-05	0	0	0	0	0	0	0	0	0	0	0	0	0	0	0	0	0
1.1.1.2.4.2.3.	genus - Anaerobiospirillum	0	0	0	0	0	0	0	0	0	0	0	0	0	0	0	0	0	0	0	0	0	0	0.00130132	0	0	0	0	0	0	0	0	0	0	0	0	0	0	0	0	0	0	0	0	0	0	0	0	0
1.1.1.2.5.	order - Oceanospirillales	0.000146145	0	0.00284501	0.0183741	0.0233651	0	0	0	0	0	0.000111585	0	0	0	0	0.000414229	0	8.58295e-05	7.36214e-05	0	0.00115169	5.09217e-05	0.000130132	0	0	0	0	0.00114916	0.000335651	0.000116991	0	0.000151134	7.06065e-05	5.06842e-05	0.000749017	0	7.77484e-05	5.47675e-05	0.000142153	7.09874e-05	0.0002886	4.58463e-05	0.000644179	0	5.10438e-05	6.53937e-05	0	0.000152944
1.1.1.2.5.1.	family - Halomonadaceae	0	0	0.00284501	0.0183245	0.0233651	0	0	0	0	0	0.000111585	0	0	0	0	0	0	8.58295e-05	7.36214e-05	0	0	5.09217e-05	6.5066e-05	0	0	0	0	0.00114916	0.000335651	0.000116991	0	0	7.06065e-05	5.06842e-05	0.000749017	0	7.77484e-05	5.47675e-05	9.47688e-05	7.09874e-05	6.41334e-05	0	0.000117123	0	5.10438e-05	0	0	0.000152944
1.1.1.2.5.1.1.	genus - Halomonas	0	0	0.00272131	0.0182748	0.0233651	0	0	0	0	0	0.000111585	0	0	0	0	0	0	8.58295e-05	7.36214e-05	0	0	5.09217e-05	6.5066e-05	0	0	0	0	0.000137899	0.000335651	3.8997e-05	0	0	7.06065e-05	5.06842e-05	0.000749017	0	7.77484e-05	5.47675e-05	9.47688e-05	7.09874e-05	6.41334e-05	0	0.000117123	0	5.10438e-05	0	0	0.000152944
1.1.1.2.5.1.1.1.	species - Halomonas_anticariensis	0	0	0	0	4.19481e-05	0	0	0	0	0	0	0	0	0	0	0	0	0	0	0	0	0	0	0	0	0	0	0	0	0	0	0	0	0	0	0	0	0	0	0	0	0	0	0	0	0	0	0
1.1.1.2.5.1.2.	genus - Candidatus Portiera	0	0	0	0	0	0	0	0	0	0	0	0	0	0	0	0	0	0	0	0	0	0	0	0	0	0	0	0.00078143	0	7.7994e-05	0	0	0	0	0	0	0	0	0	0	0	0	0	0	0	0	0	0
1.1.1.2.5.2.	family - Oceanospirillaceae	0	0	0	0	0	0	0	0	0	0	0	0	0	0	0	0.000414229	0	0	0	0	0.00115169	0	6.5066e-05	0	0	0	0	0	0	0	0	0.000151134	0	0	0	0	0	0	0	0	0	0	0.000527056	0	0	0	0	0
1.1.1.2.5.2.1.	genus - Marinomonas	0	0	0	0	0	0	0	0	0	0	0	0	0	0	0	0.000414229	0	0	0	0	0.00115169	0	6.5066e-05	0	0	0	0	0	0	0	0	0.000151134	0	0	0	0	0	0	0	0	0	0	0.000527056	0	0	0	0	0
1.1.1.2.5.3.	family - Alcanivoracaceae	0.000146145	0	0	4.96598e-05	0	0	0	0	0	0	0	0	0	0	0	0	0	0	0	0	0	0	0	0	0	0	0	0	0	0	0	0	0	0	0	0	0	0	4.73844e-05	0	0.000224467	4.58463e-05	0	0	0	6.53937e-05	0	0
1.1.1.2.5.3.1.	genus - Alcanivorax	0.000146145	0	0	4.96598e-05	0	0	0	0	0	0	0	0	0	0	0	0	0	0	0	0	0	0	0	0	0	0	0	0	0	0	0	0	0	0	0	0	0	0	4.73844e-05	0	0.000224467	4.58463e-05	0	0	0	6.53937e-05	0	0
1.1.1.2.5.4.	family - Oleiphilaceae	0	0	0	0	0	0	0	0	0	0	0	0	0	0	0	0	0	0	0	0	0	0	0	0	0	0	0	0	0	0	0	0	0	0	0	0	0	0	0	0	0	0	0	0	0	0	0	0
1.1.1.2.6.	order - Alteromonadales	0	0.142586	0.00247392	0.00446938	0.00906078	0	0	0	0.00143819	0	0	0.000679185	0.00105349	7.02494e-05	0	0.000621343	0.000192437	0	0.000368107	0	0.000274213	0	0.0107359	5.90877e-05	0	0	0	0.000367732	0	0	9.13409e-05	0.000503778	0	0	0	0	0	5.47675e-05	9.47688e-05	0	0	0.000137539	0.00251815	4.89165e-05	0.000102088	0	0.000465742	0.000101963
1.1.1.2.6.1.	family - [Chromatiaceae]	0	0	0	0	0	0	0	0	0.00143819	0	0	0	0	3.51247e-05	0	0	9.62186e-05	0	0.000368107	0	0	0	0.000195198	5.90877e-05	0	0	0	9.19329e-05	0	0	0	0.000201511	0	0	0	0	0	0	4.73844e-05	0	0	0	0.000819864	0	0	0	0	0.000101963
1.1.1.2.6.1.1.	genus - Rheinheimera	0	0	0	0	0	0	0	0	0.00143819	0	0	0	0	3.51247e-05	0	0	9.62186e-05	0	0.000368107	0	0	0	0.000195198	5.90877e-05	0	0	0	0	0	0	0	0.000201511	0	0	0	0	0	0	4.73844e-05	0	0	0	0.000468494	0	0	0	0	0
1.1.1.2.6.2.	family - Alteromonadaceae	0	0	0.000288624	0	0	0	0	0	0	0	0	0	0	0	0	0	0	0	0	0	0.000164528	0	0.000520528	0	0	0	0	0.000229832	0	0	9.13409e-05	0.000302267	0	0	0	0	0	0	4.73844e-05	0	0	0.000137539	0.000409932	4.89165e-05	0.000102088	0	0.000206996	0
1.1.1.2.6.2.1.	genus - Marinobacter	0	0	0.000288624	0	0	0	0	0	0	0	0	0	0	0	0	0	0	0	0	0	0.000164528	0	0	0	0	0	0	0	0	0	9.13409e-05	0.000302267	0	0	0	0	0	0	0	0	0	0.000137539	0.000409932	4.89165e-05	0.000102088	0	0.000155247	0
1.1.1.2.6.2.2.	genus - Cellvibrio	0	0	0	0	0	0	0	0	0	0	0	0	0	0	0	0	0	0	0	0	0	0	0	0	0	0	0	0	0	0	0	0	0	0	0	0	0	0	4.73844e-05	0	0	0	0	0	0	0	5.17491e-05	0
1.1.1.2.6.2.3.	genus - Candidatus Endobugula	0	0	0	0	0	0	0	0	0	0	0	0	0	0	0	0	0	0	0	0	0	0	0.000195198	0	0	0	0	4.59664e-05	0	0	0	0	0	0	0	0	0	0	0	0	0	0	0	0	0	0	0	0
1.1.1.2.6.3.	family - Shewanellaceae	0	0	0.0021853	0.00446938	0.00906078	0	0	0	0	0	0	0.000679185	0.00105349	0	0	5.17786e-05	0	0	0	0	0	0	0	0	0	0	0	0	0	0	0	0	0	0	0	0	0	5.47675e-05	0	0	0	0	0.00128836	0	0	0	0.000258746	0
1.1.1.2.6.3.1.	genus - Shewanella	0	0	0.0021853	0.00446938	0.00906078	0	0	0	0	0	0	0.000679185	0.00105349	0	0	5.17786e-05	0	0	0	0	0	0	0	0	0	0	0	0	0	0	0	0	0	0	0	0	0	5.47675e-05	0	0	0	0	0.00128836	0	0	0	0.000258746	0
1.1.1.2.6.3.1.1.	species - Shewanella_algae	0	0	0.0021853	0.00446938	0.00906078	0	0	0	0	0	0	0.000679185	0.0010056	0	0	5.17786e-05	0	0	0	0	0	0	0	0	0	0	0	0	0	0	0	0	0	0	0	0	0	5.47675e-05	0	0	0	0	0	0	0	0	0.000258746	0
1.1.1.2.6.3.1.2.	species - Shewanella_benthica	0	0	0	0	0	0	0	0	0	0	0	0	0	0	0	0	0	0	0	0	0	0	0	0	0	0	0	0	0	0	0	0	0	0	0	0	0	0	0	0	0	0	0	0	0	0	0	0
1.1.1.2.6.4.	family - Idiomarinaceae	0	0	0	0	0	0	0	0	0	0	0	0	0	0	0	0	0	0	0	0	0	0	0	0	0	0	0	4.59664e-05	0	0	0	0	0	0	0	0	0	0	0	0	0	0	0	0	0	0	0	0
1.1.1.2.6.5.	family - Colwelliaceae	0	0	0	0	0	0	0	0	0	0	0	0	0	0	0	0	0	0	0	0	0	0	0	0	0	0	0	0	0	0	0	0	0	0	0	0	0	0	0	0	0	0	0	0	0	0	0	0
1.1.1.2.6.6.	family - Psychromonadaceae	0	0.142586	0	0	0	0	0	0	0	0	0	0	0	3.51247e-05	0	0.000569565	9.62186e-05	0	0	0	0.000109685	0	0.00917431	0	0	0	0	0	0	0	0	0	0	0	0	0	0	0	0	0	0	0	0	0	0	0	0	0
1.1.1.2.6.6.1.	genus - Psychromonas	0	0.142586	0	0	0	0	0	0	0	0	0	0	0	3.51247e-05	0	0.000569565	9.62186e-05	0	0	0	0.000109685	0	0.00917431	0	0	0	0	0	0	0	0	0	0	0	0	0	0	0	0	0	0	0	0	0	0	0	0	0
1.1.1.2.6.7.	family - 211ds20	0	0	0	0	0	0	0	0	0	0	0	0	0	0	0	0	0	0	0	0	0	0	0.000845859	0	0	0	0	0	0	0	0	0	0	0	0	0	0	0	0	0	0	0	0	0	0	0	0	0
1.1.1.2.6.8.	family - HTCC2188	0	0	0	0	0	0	0	0	0	0	0	0	0	0	0	0	0	0	0	0	0	0	0	0	0	0	0	0	0	0	0	0	0	0	0	0	0	0	0	0	0	0	0	0	0	0	0	0
1.1.1.2.6.8.1.	genus - HTCC	0	0	0	0	0	0	0	0	0	0	0	0	0	0	0	0	0	0	0	0	0	0	0	0	0	0	0	0	0	0	0	0	0	0	0	0	0	0	0	0	0	0	0	0	0	0	0	0
1.1.1.2.7.	order - Pasteurellales	0.00986482	0.00174271	0.000164928	0.00342653	0.0526868	0	0.00382393	2.64047e-05	0.000345165	0.00238308	0.000669512	0	0.00646459	0.00460133	0.00188581	0.00419407	0.000384874	0.0101279	0.0051535	0.000918667	0.000877482	0.00468479	0.0137289	0.00230442	0.000198926	0.000613936	0.00491495	0.000551597	0.0116039	0.000857934	0.00840336	0.00826196	0.0253477	0.0149012	0.00031209	0.0117092	0.000155497	0.00131442	0.00938211	0.00216512	0.000513067	0.00242986	0.00591473	0.000538081	0.041958	0.0030735	0.0101428	0.00214122
1.1.1.2.7.1.	family - Pasteurellaceae	0.00986482	0.00174271	0.000164928	0.00342653	0.0526868	0	0.00382393	2.64047e-05	0.000345165	0.00238308	0.000669512	0	0.00646459	0.00460133	0.00188581	0.00419407	0.000384874	0.0101279	0.0051535	0.000918667	0.000877482	0.00468479	0.0137289	0.00230442	0.000198926	0.000613936	0.00491495	0.000551597	0.0116039	0.000857934	0.00840336	0.00826196	0.0253477	0.0149012	0.00031209	0.0117092	0.000155497	0.00131442	0.00938211	0.00216512	0.000513067	0.00242986	0.00591473	0.000538081	0.041958	0.0030735	0.0101428	0.00214122
1.1.1.2.7.1.1.	genus - Aggregatibacter	0	0	0	9.93197e-05	0.000377533	0	0	0	0	0	0.000251067	0	0	0	0	0	0	0.000257489	0.000368107	0	0	0.00030553	0.0030581	0	0	0	4.81858e-05	0.000183866	0.0011508	0	0.00337961	0	0.00021182	0.000152053	0	0.000108419	0	5.47675e-05	0	0.000141975	3.20667e-05	4.58463e-05	0	4.89165e-05	0.0012761	6.53937e-05	0.00119023	0.000152944
1.1.1.2.7.1.1.1.	species - Aggregatibacter_segnis	0	0	0	0	0.000377533	0	0	0	0	0	0.000251067	0	0	0	0	0	0	8.58295e-05	0.000368107	0	0	0.000203687	0.00260264	0	0	0	4.81858e-05	9.19329e-05	0.0011508	0	0.00310559	0	0.000141213	0.000152053	0	0.000108419	0	5.47675e-05	0	0.000106481	3.20667e-05	4.58463e-05	0	0	0.00102088	6.53937e-05	0.00108673	0.000101963
1.1.1.2.7.1.2.	genus - Haemophilus	0.00986482	0.00174271	0.000164928	0.00243333	0.0477788	0	0.00325742	2.64047e-05	0.000172582	0.00238308	0.000418445	0	0.00646459	0.00460133	0.00188581	0.00419407	0.000384874	0.00781049	0.00478539	0.0005512	0.000877482	0.00371728	0.0104106	0.00224533	0.000198926	0.000255807	0.00486677	0.000275799	0.00685687	0.000857934	0.00438436	0.00523929	0.0248535	0.0146984	0	0.0116008	0.000155497	0.00125965	0.00938211	0.00202314	0.000481	0.00224647	0.00591473	0.000440248	0.0388954	0.00255035	0.0089526	0.00198827
1.1.1.2.7.1.2.1.	species - Haemophilus_parainfluenzae	0.00767263	0.000158428	0.000164928	4.96598e-05	0.0384244	0	0.00206775	2.64047e-05	0.000172582	0.00228379	0.000362652	0	0.00555476	0.00382859	0.00184568	0.00414229	0.000384874	0.00549309	0.00478539	0.0005512	0.000877482	0.00315714	0.00936951	0.00153628	0.000198926	0.000255807	0.00462584	0.000229832	0.00546632	0.000662949	0.00219218	0.00513854	0.0158159	0.0112012	0	0.0098661	0.000155497	0.00109535	0.00923995	0.0017037	0.000352734	0.00174216	0.00579761	0.000342415	0.0358838	0.00222338	0.00507141	0.00127453
1.1.1.2.7.1.3.	genus - Pasteurella	0	0	0	0	0	0	0	0	0	0	0	0	0	0	0	0	0	0	0	0	0	0	0	0	0	0	0	0	0	0	0	0.000151134	0	0	0	0	0	0	0	0	0	4.58463e-05	0	0	0	0	0	0
1.1.1.2.7.1.4.	genus - Actinobacillus	0	0	0	0.000893877	0.00281052	0	0	0	0.000172582	0	0	0	0	0	0	0	0	0.00205991	0	0.000367467	0	0.000661982	0.000260264	5.90877e-05	0	0	0	0	0.00359626	0	0.000182682	0.000554156	0.000282426	0	0.000124836	0	0	0	0	0	0	0	0	4.89165e-05	0.00173549	0.000457756	0	0
1.1.1.2.7.1.4.1.	species - Actinobacillus_parahaemolyticus	0	0	0	0.000893877	0.00281052	0	0	0	0.000172582	0	0	0	0	0	0	0	0	0.00205991	0	0.000367467	0	0.000661982	0.000260264	5.90877e-05	0	0	0	0	0.00359626	0	0.000182682	0.000554156	0.000282426	0	0.000124836	0	0	0	0	0	0	0	0	4.89165e-05	0.00173549	0.000457756	0	0
1.1.1.2.8.	order - Cardiobacteriales	0	0	0	0	0.00205546	0	0	0	5.75275e-05	0	0	0	0	3.51247e-05	0	0.00036245	0	8.58295e-05	0.000147243	6.12445e-05	0	0.000509217	0.000715726	0.000118175	0	0	4.81858e-05	4.59664e-05	0.000287701	7.7994e-05	0.000456704	0	0.00021182	0.000253421	0	0.00184312	0	0.000328605	0	0	6.41334e-05	0	0	0	0.000153132	0	5.17491e-05	0
1.1.1.2.8.1.	family - Cardiobacteriaceae	0	0	0	0	0.00205546	0	0	0	5.75275e-05	0	0	0	0	3.51247e-05	0	0.00036245	0	8.58295e-05	0.000147243	6.12445e-05	0	0.000509217	0.000715726	0.000118175	0	0	4.81858e-05	4.59664e-05	0.000287701	7.7994e-05	0.000456704	0	0.00021182	0.000253421	0	0.00184312	0	0.000328605	0	0	6.41334e-05	0	0	0	0.000153132	0	5.17491e-05	0
1.1.1.2.8.1.1.	genus - Cardiobacterium	0	0	0	0	0.00205546	0	0	0	5.75275e-05	0	0	0	0	3.51247e-05	0	0.00036245	0	8.58295e-05	0.000147243	6.12445e-05	0	0.000509217	0.000715726	0.000118175	0	0	4.81858e-05	4.59664e-05	0.000287701	7.7994e-05	0.000456704	0	0.00021182	0.000253421	0	0.00178891	0	0.000328605	0	0	6.41334e-05	0	0	0	0.000153132	0	5.17491e-05	0
1.1.1.2.9.	order - Legionellales	0	0	0	0	0	0	2.83254e-05	0	0	0	0	3.99521e-05	0	0	0	0	0	0	0.00154605	0	0	0	0	0	0	0	0	0	4.79501e-05	0	0.000182682	0	0	0	0	0.000921559	0	0	0	0	0	0	0	0	0	0	0	0
1.1.1.2.9.1.	family - Legionellaceae	0	0	0	0	0	0	2.83254e-05	0	0	0	0	0	0	0	0	0	0	0	0.000147243	0	0	0	0	0	0	0	0	0	0	0	0	0	0	0	0	0	0	0	0	0	0	0	0	0	0	0	0	0
1.1.1.2.9.1.1.	genus - Legionella	0	0	0	0	0	0	2.83254e-05	0	0	0	0	0	0	0	0	0	0	0	0.000147243	0	0	0	0	0	0	0	0	0	0	0	0	0	0	0	0	0	0	0	0	0	0	0	0	0	0	0	0	0
1.1.1.2.9.1.2.	genus - Tatlockia	0	0	0	0	0	0	0	0	0	0	0	0	0	0	0	0	0	0	0	0	0	0	0	0	0	0	0	0	0	0	0	0	0	0	0	0	0	0	0	0	0	0	0	0	0	0	0	0
1.1.1.2.9.2.	family - Coxiellaceae	0	0	0	0	0	0	0	0	0	0	0	3.99521e-05	0	0	0	0	0	0	0.00139881	0	0	0	0	0	0	0	0	0	4.79501e-05	0	0.000182682	0	0	0	0	0.000921559	0	0	0	0	0	0	0	0	0	0	0	0
1.1.1.2.9.2.1.	genus - Rickettsiella	0	0	0	0	0	0	0	0	0	0	0	3.99521e-05	0	0	0	0	0	0	0.00139881	0	0	0	0	0	0	0	0	0	4.79501e-05	0	0	0	0	0	0	0.000921559	0	0	0	0	0	0	0	0	0	0	0	0
1.1.1.2.9.2.2.	genus - Aquicella	0	0	0	0	0	0	0	0	0	0	0	0	0	0	0	0	0	0	0	0	0	0	0	0	0	0	0	0	0	0	0	0	0	0	0	0	0	0	0	0	0	0	0	0	0	0	0	0
1.1.1.3.	class - Betaproteobacteria	0.000219218	0.00174271	0.0754546	0.00307891	0.011326	4.86405e-05	0.0177884	0.0288076	0.00310648	0.0214477	0.00552347	0.00119856	0.0178135	0.0177028	0.000160494	0.00372806	0.000288656	0.0363917	0.00750939	0.14913	0.00350993	0.00636521	0.0124276	0.0293075	0.00170508	0.477847	0.0115164	0.00432085	0.0454567	0.110595	0.0273109	0.0167254	0.0516134	0.0161176	0.000998689	0.0165339	0.125292	0.00416233	0.00118461	0.0155108	0.000897868	0.00192555	0.00667604	0.0110062	0.0136798	0.200105	0.0237011	0.00499618
1.1.1.3.1.	order - Burkholderiales	0	0.00158428	4.1232e-05	9.93197e-05	0.000755065	0	0.00320077	0.000422476	0.00046022	0	0	0	0.000814059	0.000210748	0.000160494	0.00150158	0	0.000343318	0.00184054	6.12445e-05	0.000987167	0.00147673	0.00377383	0.000590877	0.000341016	0	0.000674601	0.00202252	0.00652122	7.7994e-05	0.00301425	0.00604534	0.00550731	0.00364927	0.000624181	0.00227679	0.000388742	0.0021907	0.000189538	0.000496912	0.000224467	0.001192	0.00521199	0	0.00066357	0.0010463	0.00372594	0.000662758
1.1.1.3.1.1.	family - Comamonadaceae	0	0.00158428	0	4.96598e-05	0.000503377	0	0.000453206	2.64047e-05	0	0	0	0	0.000335201	3.51247e-05	0.000160494	0.0007249	0	0	0.000736214	0	0.000164528	0.000203687	0.000715726	5.90877e-05	8.52539e-05	0	0	0.000367732	0.00369216	0	0.00173548	0.00574307	0.000494246	0.00197669	0.000187254	0.00151786	0.000116623	0.00136919	0.000189538	0	3.20667e-05	0.000275078	0.00158117	0	0	0.000457756	0.00160422	0.000203926
1.1.1.3.1.1.1.	genus - Comamonas	0	0	0	4.96598e-05	0.000503377	0	0	0	0	0	0	0	0	3.51247e-05	0.000160494	0	0	0	0.000441729	0	0.000109685	0	0.000195198	0	0	0	0	9.19329e-05	0.000671302	0	0.00109609	0	7.06065e-05	0	0	0	3.88742e-05	0	0	0	0	0	0.000117123	0	0	6.53937e-05	0	0.000101963
1.1.1.3.1.1.10.	genus - Roseateles	0	0	0	0	0	0	0	0	0	0	0	0	0	0	0	0	0	0	0	0	0	0	0	0	0	0	0	0	0	0	0	0	0	0	0	0	0	0	0	0	0	0	0	0	0	0	0	0
1.1.1.3.1.1.10.1.	species - Roseateles_depolymerans	0	0	0	0	0	0	0	0	0	0	0	0	0	0	0	0	0	0	0	0	0	0	0	0	0	0	0	0	0	0	0	0	0	0	0	0	0	0	0	0	0	0	0	0	0	0	0	0
1.1.1.3.1.1.11.	genus - Limnohabitans	0	0	0	0	0	0	0	0	0	0	0	0	0	0	0	0	0	0	0	0	0	0	0	0	0	0	0	0	0	0	0	0	0	0	0	0	0	0	0	0	0	0	0	0	0	0	0	0
1.1.1.3.1.1.12.	genus - Simplicispira	0	0	0	0	0	0	0	0	0	0	0	0	0	0	0	0	0	0	0	0	0	0	0	0	0	0	0	0	0	0	0	0	0	0	0	0	0	0	0	0	0	0	0	0	0	0	0	0
1.1.1.3.1.1.13.	genus - Curvibacter	0	0	0	0	0	0	0	0	0	0	0	0	0	0	0	0	0	0	0	0	0	0	0	0	0	0	0	0	0	0	0	0	0	0	0	0	0	0	0	0	0	0	0	0	0	0	0	0
1.1.1.3.1.1.14.	genus - Paucibacter	0	0	0	0	0	0	0	0	0	0	0	0	0	0	0	0	0	0	0	0	0	0	0	0	0	0	0	0	0	0	0	0	0	0	0	0	0	0	0	0	0	0	0	0	0	0	0	0
1.1.1.3.1.1.15.	genus - Limnobacter	0	0	0	0	0	0	0	0	0	0	0	0	0	0	0	0	0	0	7.36214e-05	0	0	0	0	0	0	0	0	0	0	0	0	0	0	0	0	0	0	0	0	0	0	0	0	0	0	0	0	0
1.1.1.3.1.1.16.	genus - Ramlibacter	0	0	0	0	0	0	0	0	0	0	0	0	0	0	0	0	0	0	0	0	0	0	0	0	0	0	0	0	0	0	0	0	0	0	0	0	0	0	0	0	0	0	0	0	0	0	0	0
1.1.1.3.1.1.2.	genus - Polaromonas	0	0	0	0	0	0	0	0	0	0	0	0	0	0	0	0	0	0	0	0	0	0	0	0	0	0	0	0	0	0	0	0	0	0	0	0	0	0.000164303	0	0	0	0	0.000117123	0	0	0	0	0
1.1.1.3.1.1.3.	genus - Delftia	0	0.00158428	0	0	0	0	0.000141627	0	0	0	0	0	0	0	0	0	0	0	0	0	0	0.000101843	0	0	0	0	0	4.59664e-05	0	0	0	5.03778e-05	0	0	0	0	0	0	0	0	0	0	0.000292809	0	0	0	0.000413993	0
1.1.1.3.1.1.4.	genus - Acidovorax	0	0	0	0	0	0	5.66508e-05	0	0	0	0	0	0	0	0	0	0	0	0	0	0	0	0	0	0	0	0	0	0	0	0	0	0	0	0	0	0	0	0	0	0	0	0	0	0	0	0	0
1.1.1.3.1.1.4.1.	species - Acidovorax_delafieldii	0	0	0	0	0	0	5.66508e-05	0	0	0	0	0	0	0	0	0	0	0	0	0	0	0	0	0	0	0	0	0	0	0	0	0	0	0	0	0	0	0	0	0	0	0	0	0	0	0	0	0
1.1.1.3.1.1.5.	genus - Lampropedia	0	0	0	0	0	0	0	0	0	0	0	0	0	0	0	0	0	0	0	0	0	0	0	0	0	0	0	0	0	0	0	0	0	0	6.24181e-05	0	0	0	0	0	0	0	0	0	0	0	0	0
1.1.1.3.1.1.6.	genus - Tepidimonas	0	0	0	0	0	0	0	0	0	0	0	0	0	0	0	0	0	0	0	0	0	0	0	0	0	0	0	0	4.79501e-05	0	0	0	0	0	0	0	0	0	0	0	0	0	0	0	0	0	0	0
1.1.1.3.1.1.7.	genus - Variovorax	0	0	0	0	0	0	0	2.64047e-05	0	0	0	0	0	0	0	0	0	0	0	0	0	0	0	0	0	0	0	0	0	0	0	0	0	0	0	0	0	0	0	0	0	0	0	0	0	0	0	0
1.1.1.3.1.1.7.1.	species - Variovorax_paradoxus	0	0	0	0	0	0	0	2.64047e-05	0	0	0	0	0	0	0	0	0	0	0	0	0	0	0	0	0	0	0	0	0	0	0	0	0	0	0	0	0	0	0	0	0	0	0	0	0	0	0	0
1.1.1.3.1.1.8.	genus - Methylibium	0	0	0	0	0	0	0	0	0	0	0	0	0	0	0	0	0	0	0	0	0	0	0	5.90877e-05	0	0	0	0	0	0	0	5.03778e-05	0	0	0	0	0	0	0	0	0	0	0.00035137	0	0	0	0	0
1.1.1.3.1.1.9.	genus - Hylemonella	0	0	0	0	0	0	0	0	0	0	0	0	0	0	0	0	0	0	0	0	0	0	0	0	0	0	0	0	0	0	0	5.03778e-05	0	0	0	0	0	0	0	0	0	0	0	0	0	0	0	0
1.1.1.3.1.2.	family - Alcaligenaceae	0	0	0	0	0.000251688	0	0	0	0	0	0	0	0	0	0	0	0	0	0.000368107	0	0	0.000356452	0.000390396	0	2.8418e-05	0	0	0.000919329	0.000815152	0	0.000548045	0.000151134	0.00367154	0	0	0	0	0.00021907	0	0.000177469	0	0.000458463	0.00181541	0	0	0	0.000155247	0
1.1.1.3.1.2.1.	genus - Sutterella	0	0	0	0	0	0	0	0	0	0	0	0	0	0	0	0	0	0	0	0	0	0	0	0	2.8418e-05	0	0	0.000137899	0	0	9.13409e-05	0	0	0	0	0	0	0	0	0.000177469	0	0.000458463	5.85617e-05	0	0	0	0	0
1.1.1.3.1.2.2.	genus - Achromobacter	0	0	0	0	0.000251688	0	0	0	0	0	0	0	0	0	0	0	0	0	0.000368107	0	0	0.000152765	0	0	0	0	0	0	0	0	0	0.000151134	0.00367154	0	0	0	0	0	0	0	0	0	0.00175685	0	0	0	0	0
1.1.1.3.1.2.3.	genus - Alcaligenes	0	0	0	0	0	0	0	0	0	0	0	0	0	0	0	0	0	0	0	0	0	0	0	0	0	0	0	0	0	0	0	0	0	0	0	0	0	0	0	0	0	0	0	0	0	0	0	0
1.1.1.3.1.2.3.1.	species - Alcaligenes_faecalis	0	0	0	0	0	0	0	0	0	0	0	0	0	0	0	0	0	0	0	0	0	0	0	0	0	0	0	0	0	0	0	0	0	0	0	0	0	0	0	0	0	0	0	0	0	0	0	0
1.1.1.3.1.2.4.	genus - Oligella	0	0	0	0	0	0	0	0	0	0	0	0	0	0	0	0	0	0	0	0	0	0.000203687	0	0	0	0	0	0.000505631	0	0	0	0	0	0	0	0	0	0	0	0	0	0	0	0	0	0	0	0
1.1.1.3.1.2.5.	genus - Tetrathiobacter	0	0	0	0	0	0	0	0	0	0	0	0	0	0	0	0	0	0	0	0	0	0	0	0	0	0	0	0	0	0	0.000456704	0	0	0	0	0	0	0	0	0	0	0	0	0	0	0	0	0
1.1.1.3.1.2.5.1.	species - Tetrathiobacter_kashmirensis	0	0	0	0	0	0	0	0	0	0	0	0	0	0	0	0	0	0	0	0	0	0	0	0	0	0	0	0	0	0	0.000456704	0	0	0	0	0	0	0	0	0	0	0	0	0	0	0	0	0
1.1.1.3.1.2.6.	genus - Pigmentiphaga	0	0	0	0	0	0	0	0	0	0	0	0	0	0	0	0	0	0	0	0	0	0	0	0	0	0	0	0	0	0	0	0	0	0	0	0	0	0	0	0	0	0	0	0	0	0	0	0
1.1.1.3.1.3.	family - Burkholderiaceae	0	0	0	4.96598e-05	0	0	0.00274756	0	0	0	0	0	9.57717e-05	3.51247e-05	0	0.000207114	0	0.000343318	0.000220864	6.12445e-05	0.000548426	0.000560139	0.000390396	0	0	0	0.000481858	0.000137899	0.00191801	3.8997e-05	9.13409e-05	0	0.000917885	0	0.000187254	0	3.88742e-05	0.000602443	0	0.000106481	0.000160333	4.58463e-05	0	0	0.000153132	0.000457756	0.00139723	0.000152944
1.1.1.3.1.3.1.	genus - Burkholderia	0	0	0	4.96598e-05	0	0	0	0	0	0	0	0	9.57717e-05	0	0	0	0	0	0	0	0	0	0	0	0	0	0	0	0	0	0	0	0	0	0.000187254	0	3.88742e-05	0	0	0	0	0	0	0	0	0	0	5.09814e-05
1.1.1.3.1.3.1.1.	species - Burkholderia_andropogonis	0	0	0	0	0	0	0	0	0	0	0	0	0	0	0	0	0	0	0	0	0	0	0	0	0	0	0	0	0	0	0	0	0	0	0	0	0	0	0	0	0	0	0	0	0	0	0	0
1.1.1.3.1.3.2.	genus - Lautropia	0	0	0	0	0	0	0.00274756	0	0	0	0	0	0	3.51247e-05	0	0.000207114	0	0.000343318	0.000220864	6.12445e-05	0.000548426	0.000560139	0.000390396	0	0	0	0.000481858	0.000137899	0.00191801	3.8997e-05	9.13409e-05	0	0.000917885	0	0	0	0	0.000602443	0	0.000106481	0.000160333	4.58463e-05	0	0	0.000153132	0.000457756	0.00139723	0.000101963
1.1.1.3.1.4.	family - Oxalobacteraceae	0	0	4.1232e-05	0	0	0	0	0.000396071	0.00046022	0	0	0	0.000383087	0.000140499	0	0.000569565	0	0	0.00051535	0	0.000274213	0.000356452	0.00227731	0.000531789	0.000227344	0	0.000192743	0.000597564	9.59003e-05	3.8997e-05	0.000639386	0.000151134	0.000423639	0.00167258	0.000249672	0.000758931	0.000233245	0	0	0.000212962	3.20667e-05	0.000412617	0.00181541	0	0.000510438	0.000130787	0.00056924	0.000305888
1.1.1.3.1.4.1.	genus - Janthinobacterium	0	0	4.1232e-05	0	0	0	0	0	0.00046022	0	0	0	4.78858e-05	3.51247e-05	0	5.17786e-05	0	0	0.000220864	0	0	5.09217e-05	0.000195198	0.000354526	0	0	4.81858e-05	9.19329e-05	4.79501e-05	0	0	0	0.00021182	0	0	0	3.88742e-05	0	0	3.54937e-05	3.20667e-05	9.16926e-05	0.000585617	0	0.000153132	6.53937e-05	0.000206996	0.000152944
1.1.1.3.1.4.1.1.	species - Janthinobacterium_lividum	0	0	4.1232e-05	0	0	0	0	0	0.00046022	0	0	0	4.78858e-05	3.51247e-05	0	5.17786e-05	0	0	7.36214e-05	0	0	0	6.5066e-05	0.000295438	0	0	4.81858e-05	9.19329e-05	4.79501e-05	0	0	0	0.000141213	0	0	0	0	0	0	0	3.20667e-05	4.58463e-05	0.000585617	0	5.10438e-05	0	0	0
1.1.1.3.1.4.2.	genus - Ralstonia	0	0	0	0	0	0	0	0	0	0	0	0	9.57717e-05	0	0	0	0	0	0	0	5.48426e-05	0	0	0	0.000227344	0	4.81858e-05	0	0	0	9.13409e-05	0	0	0	0.000187254	0.000108419	0	0	0	0	0	0	0	0	0.000306263	0	0	0
1.1.1.3.1.4.3.	genus - Cupriavidus	0	0	0	0	0	0	0	0	0	0	0	0	0	0	0	0	0	0	0	0	0	0	0	0	0	0	0	0	0	0	0	0	0	0	0	0	0	0	0	0	0	0	0	0	0	0	0	0
1.1.1.3.10.	order - Nitrosomonadales	0	0	0	0	0	0	0	0	0	0	0	0	0	0	0	0	0	0	0	0	0	0	0	0	0	0	0	0	0	0	0	0	0	0	0	0	0	0	0	0	0	0	0	0	0	0	0	0
1.1.1.3.10.1.	family - Nitrosomonadaceae	0	0	0	0	0	0	0	0	0	0	0	0	0	0	0	0	0	0	0	0	0	0	0	0	0	0	0	0	0	0	0	0	0	0	0	0	0	0	0	0	0	0	0	0	0	0	0	0
1.1.1.3.11.	order - Procabacteriales	0	0	0	0	0	0	0	0	0	0	0	0	0	0	0	0	0	0	0	0	0	0	0	0	0	0	0	0	0	0	0	0	0	0	0	0	0	0	0	0	0	0	0	0	0	0	0	0
1.1.1.3.11.1.	family - Procabacteriaceae	0	0	0	0	0	0	0	0	0	0	0	0	0	0	0	0	0	0	0	0	0	0	0	0	0	0	0	0	0	0	0	0	0	0	0	0	0	0	0	0	0	0	0	0	0	0	0	0
1.1.1.3.11.1.1.	genus - Procabacter	0	0	0	0	0	0	0	0	0	0	0	0	0	0	0	0	0	0	0	0	0	0	0	0	0	0	0	0	0	0	0	0	0	0	0	0	0	0	0	0	0	0	0	0	0	0	0	0
1.1.1.3.12.	order - Gallionellales	0	0	0	0	0	0	0	0	0	0	0	0	0	0	0	0	0	0	0	0	0	0	0	0	0	0	0	0	0	0	0	0	0	0	0	0	0	0	0	0	0	0	0	0	0	0	0	0
1.1.1.3.12.1.	family - Gallionellaceae	0	0	0	0	0	0	0	0	0	0	0	0	0	0	0	0	0	0	0	0	0	0	0	0	0	0	0	0	0	0	0	0	0	0	0	0	0	0	0	0	0	0	0	0	0	0	0	0
1.1.1.3.12.1.1.	genus - Gallionella	0	0	0	0	0	0	0	0	0	0	0	0	0	0	0	0	0	0	0	0	0	0	0	0	0	0	0	0	0	0	0	0	0	0	0	0	0	0	0	0	0	0	0	0	0	0	0	0
1.1.1.3.2.	order - Neisseriales	0.000219218	0.000158428	0.0754134	0.00292993	0.0103192	4.86405e-05	0.0145593	0.0283851	0.00264626	0.0214477	0.00552347	0.00119856	0.0169995	0.0174921	0	0.00196759	0.000288656	0.0360484	0.00566885	0.149008	0.00252276	0.00478664	0.00839352	0.0285984	0.00136406	0.477847	0.0108418	0.00229832	0.0387437	0.110517	0.024114	0.010529	0.0461061	0.0124683	0.000374508	0.0139318	0.124903	0.00191686	0.000995072	0.0147654	0.000673401	0.000641849	0.000702741	0.0110062	0.0129141	0.198993	0.0199752	0.00433342
1.1.1.3.2.1.	family - Neisseriaceae	0.000219218	0.000158428	0.0754134	0.00292993	0.0103192	4.86405e-05	0.0145593	0.0283851	0.00264626	0.0214477	0.00552347	0.00119856	0.0169995	0.0174921	0	0.00196759	0.000288656	0.0360484	0.00566885	0.149008	0.00252276	0.00478664	0.00839352	0.0285984	0.00136406	0.477847	0.0108418	0.00229832	0.0387437	0.110517	0.024114	0.010529	0.0461061	0.0124683	0.000374508	0.0139318	0.124903	0.00191686	0.000995072	0.0147654	0.000673401	0.000641849	0.000702741	0.0110062	0.0129141	0.198993	0.0199752	0.00433342
1.1.1.3.2.1.1.	genus - Neisseria	0.000219218	0.000158428	0.000536016	0.00238367	0.00851546	0	0.0105654	0.000343262	5.75275e-05	0.00228379	0.00490976	0	0	0.000667369	0	0.000466007	0.000288656	0.0029182	0.00051535	0.000122489	0.00159044	0.00310622	0.00637647	0.00076814	0.00107988	0.00076742	0.00631234	0.00110319	0.036538	0.000857934	0.0173548	0.00644836	0.00515428	0.00471363	0.000187254	0.011384	0.000427616	0.000109535	0.000852919	0.00110031	6.41334e-05	0.000320924	0.000117123	0.000586998	0.0082691	0.00444677	0.0174912	0.000203926
1.1.1.3.2.1.1.1.	species - Neisseria_cinerea	0	0.000158428	0	0.00233401	0.00142623	0	0.00124632	2.64047e-05	5.75275e-05	0	8.3689e-05	0	0	0.000386372	0	0.000103557	0	0	7.36214e-05	0	0	0.00106936	0.00318824	0.000413614	0.00014209	0	0	0.000551597	0.00872692	0.000233982	0.000822068	0.000503778	0.00141213	0.00207805	0.000124836	0.00102998	0	0	0.000189538	0.000532406	3.20667e-05	0.000137539	0	0.000146749	0.00153132	0.000588543	0.0057959	0
1.1.1.3.2.1.1.2.	species - Neisseria_subflava	0.000219218	0	0	0	0	0	0.00121799	0	0	0	0	0	0	0.000105374	0	5.17786e-05	9.62186e-05	0.000429148	0	0	0	0.000712904	0.00065066	0.000118175	0.000852539	5.11614e-05	4.81858e-05	4.59664e-05	0.0205227	0.00038997	0.000182682	0.00372796	0.000635459	0.00136847	0	5.42094e-05	0	0	0.000568613	0.000354937	3.20667e-05	4.58463e-05	0	4.89165e-05	0.00107192	0.000196181	0.00869385	0
1.1.1.3.2.1.1.3.	species - Neisseria_oralis	0	0	0	0	0	0	0	0	0	0	0	0	0	0	0	0	0	0	0	0	0	0	0	0	0	0	0	0	0	0	0	0	0	0	0	0	0	0	0	0	0	0	0	0	0	0	0	5.09814e-05
1.1.1.3.2.1.2.	genus - Kingella	0	0	0	0	0.000377533	0	0.000169952	0	0	0	0	0	0	0.000807868	0	0.000103557	0	0.000514977	0	0	0.000164528	0.000203687	6.5066e-05	0.000118175	0	0	0.000192743	4.59664e-05	0	0	0.000913409	0.000151134	0.00021182	0.000658895	6.24181e-05	5.42094e-05	0	0.00021907	0	0.000177469	0	0	0	0	5.10438e-05	0.000196181	0	5.09814e-05
1.1.1.3.2.1.3.	genus - Conchiformibius	0	0	0	0	4.19481e-05	0	0.000764786	0	0	0	0	0	0	0	0	0	0	0	0	0	0	0	0	0	0	0	0	0	0.000191801	0	0.000274023	0.00322418	0	0	0	0.000975768	0	0	0	0	0	0.000137539	0	0	0.000102088	0	0	0
1.1.1.3.2.1.3.1.	species - Conchiformibius_kuhniae	0	0	0	0	0	0	0	0	0	0	0	0	0	0	0	0	0	0	0	0	0	0	0	0	0	0	0	0	0.000191801	0	0	0	0	0	0	0.000975768	0	0	0	0	0	4.58463e-05	0	0	0	0	0	0
1.1.1.3.2.1.4.	genus - Deefgea	0	0	0	0	0	0	0	0	0	0	0	0	0	0	0	0	0	0	0	0	0	0	0	0	0	0	0	0	0	0	0	0	0	0	0	0	0	0	0	0	0	0	0	0	0	0	0	0
1.1.1.3.2.1.5.	genus - Vogesella	0	0	0	0	0	0	0	0	0	0	0	0	0	0	0	0	0	0	0	0	0	0	0	0	0	0	0	0	0	0	0	0	0	0	0	0	0	0	0	0	0	0	0	0	0	0	0	0
1.1.1.3.2.1.6.	genus - Vitreoscilla	0	0	0	0	0	0	0	0	0	0	0	0	0	0	0	0	0	0	0	0	0	0	0	0	0	0	0	0	0	0	0	0	0	0	0	0	0	0	0	0	0	0	0	0	0	0	0	0
1.1.1.3.2.1.7.	genus - Eikenella	0	0	0	0	0	0	0	0	0.000517747	0	0.000474238	3.99521e-05	0.000191543	0	0	0.000103557	0	0.000257489	0.000441729	0	5.48426e-05	0	0	0	0	0	4.81858e-05	0	0	3.8997e-05	0.000274023	0	0	0	0	0	3.88742e-05	0	4.73844e-05	0	0	0	0	0	0	0.000784724	0.000672739	0
1.1.1.3.2.1.8.	genus - Microvirgula	0	0	0	0	0	0	0	0	0	0	0	0	0	0	0	0	0	0	0	0	0	0	0	0	0	0	0	0	0	0	0	0	0	0	0	0	0	0	0	0	0	0	0	0	0	0	0	0
1.1.1.3.3.	order - Rhodocyclales	0	0	0	4.96598e-05	0.000251688	0	2.83254e-05	0	0	0	0	0	0	0	0	0.000155336	0	0	0	6.12445e-05	0	0.000101843	0.000130132	0	0	0	0	0	0.000191801	0	0	0.000151134	0	0	0	0	0	0	0	0	0	0	0.000468494	0	0.000102088	0	0	0
1.1.1.3.3.1.	family - Rhodocyclaceae	0	0	0	4.96598e-05	0.000251688	0	2.83254e-05	0	0	0	0	0	0	0	0	0.000155336	0	0	0	6.12445e-05	0	0.000101843	0.000130132	0	0	0	0	0	0.000191801	0	0	0.000151134	0	0	0	0	0	0	0	0	0	0	0.000468494	0	0.000102088	0	0	0
1.1.1.3.3.1.1.	genus - Dechloromonas	0	0	0	0	0.000251688	0	0	0	0	0	0	0	0	0	0	5.17786e-05	0	0	0	0	0	5.09217e-05	0	0	0	0	0	0	0	0	0	0	0	0	0	0	0	0	0	0	0	0	0	0	0	0	0	0
1.1.1.3.3.1.2.	genus - Propionivibrio	0	0	0	0	0	0	0	0	0	0	0	0	0	0	0	0	0	0	0	0	0	0	0.000130132	0	0	0	0	0	0	0	0	0	0	0	0	0	0	0	0	0	0	0	0	0	0	0	0	0
1.1.1.3.3.1.3.	genus - Methyloversatilis	0	0	0	0	0	0	2.83254e-05	0	0	0	0	0	0	0	0	0.000103557	0	0	0	6.12445e-05	0	5.09217e-05	0	0	0	0	0	0	0.000191801	0	0	0	0	0	0	0	0	0	0	0	0	0	0	0	0.000102088	0	0	0
1.1.1.3.3.1.4.	genus - Azospira	0	0	0	4.96598e-05	0	0	0	0	0	0	0	0	0	0	0	0	0	0	0	0	0	0	0	0	0	0	0	0	0	0	0	0.000151134	0	0	0	0	0	0	0	0	0	0	0	0	0	0	0	0
1.1.1.3.3.1.5.	genus - Hydrogenophilus	0	0	0	0	0	0	0	0	0	0	0	0	0	0	0	0	0	0	0	0	0	0	0	0	0	0	0	0	0	0	0	0	0	0	0	0	0	0	0	0	0	0	0	0	0	0	0	0
1.1.1.3.3.1.6.	genus - Zoogloea	0	0	0	0	0	0	0	0	0	0	0	0	0	0	0	0	0	0	0	0	0	0	0	0	0	0	0	0	0	0	0	0	0	0	0	0	0	0	0	0	0	0	0	0	0	0	0	0
1.1.1.3.4.	order - IS-44	0	0	0	0	0	0	0	0	0	0	0	0	0	0	0	0	0	0	0	0	0	0	0	0	0	0	0	0	0	0	0	0	0	0	0	0	0	0	0	0	0	9.16926e-05	0	0	0	0	0	0
1.1.1.3.5.	order - SC-I-84	0	0	0	0	0	0	0	0	0	0	0	0	0	0	0	0	0	0	0	0	0	0	0	0	0	0	0	0	0	0	9.13409e-05	0	0	0	0	0.000162628	0	5.47675e-05	0	0	0	0	0.000292809	0	0	0	0	0
1.1.1.3.6.	order - A21b	0	0	0	0	0	0	0	0	0	0	0	0	0	0	0	0	0	0	0	0	0	0	0	0	0	0	0	0	0	0	0	0	0	0	0	0	0	0	0	0	0	0	0	0	0	0	0	0
1.1.1.3.6.1.	family - UD5	0	0	0	0	0	0	0	0	0	0	0	0	0	0	0	0	0	0	0	0	0	0	0	0	0	0	0	0	0	0	0	0	0	0	0	0	0	0	0	0	0	0	0	0	0	0	0	0
1.1.1.3.6.2.	family - EB1003	0	0	0	0	0	0	0	0	0	0	0	0	0	0	0	0	0	0	0	0	0	0	0	0	0	0	0	0	0	0	0	0	0	0	0	0	0	0	0	0	0	0	0	0	0	0	0	0
1.1.1.3.7.	order - Ellin6067	0	0	0	0	0	0	0	0	0	0	0	0	0	0	0	0	0	0	0	0	0	0	0.000130132	0	0	0	0	0	0	0	9.13409e-05	0	0	0	0	0	0	0	0	0	0	0	0	0	0	0	0	0
1.1.1.3.8.	order - Methylophilales	0	0	0	0	0	0	0	0	0	0	0	0	0	0	0	0.000103557	0	0	0	0	0	0	0	0	0	0	0	0	0	0	0	0	0	0	0	0	0	0	0	0.000248456	0	0	0	0	0	6.53937e-05	0	0
1.1.1.3.8.1.	family - Methylophilaceae	0	0	0	0	0	0	0	0	0	0	0	0	0	0	0	0.000103557	0	0	0	0	0	0	0	0	0	0	0	0	0	0	0	0	0	0	0	0	0	0	0	0.000248456	0	0	0	0	0	6.53937e-05	0	0
1.1.1.3.8.1.1.	genus - Methylotenera	0	0	0	0	0	0	0	0	0	0	0	0	0	0	0	0.000103557	0	0	0	0	0	0	0	0	0	0	0	0	0	0	0	0	0	0	0	0	0	0	0	0.000177469	0	0	0	0	0	0	0	0
1.1.1.3.8.1.1.1.	species - Methylotenera_mobilis	0	0	0	0	0	0	0	0	0	0	0	0	0	0	0	0.000103557	0	0	0	0	0	0	0	0	0	0	0	0	0	0	0	0	0	0	0	0	0	0	0	0.000177469	0	0	0	0	0	0	0	0
1.1.1.3.9.	order - MND1	0	0	0	0	0	0	0	0	0	0	0	0	0	0	0	0	0	0	0	0	0	0	0	0	0	0	0	0	0	0	0	0	0	0	0	0	0	0	0	0	0	0	0	0	0	0	0	0
1.1.1.4.	class - Deltaproteobacteria	0	0	0	0.00238367	0	0	0	0	0.000632802	0	0	0	0.00210698	0.000105374	0.000200618	0	0	0	0.000883457	0	0.000274213	0.000101843	0.000975991	0	0	0	4.81858e-05	0.000919329	0.000575402	0	9.13409e-05	0.0065995	7.06065e-05	0	0.000187254	0.000921559	0	0	4.73844e-05	7.09874e-05	0	0.000275078	0.000527056	0	0	0	0.000620989	5.09814e-05
1.1.1.4.1.	order - Bdellovibrionales	0	0	0	0	0	0	0	0	0.000632802	0	0	0	0	0	0	0	0	0	0.000662593	0	0	0	0	0	0	0	0	9.19329e-05	0.000335651	0	0	0.00654912	7.06065e-05	0	0	5.42094e-05	0	0	0	0	0	0	0.000234247	0	0	0	0	5.09814e-05
1.1.1.4.1.1.	family - Bacteriovoracaceae	0	0	0	0	0	0	0	0	0.000632802	0	0	0	0	0	0	0	0	0	0.000147243	0	0	0	0	0	0	0	0	4.59664e-05	0.000335651	0	0	0.00654912	0	0	0	5.42094e-05	0	0	0	0	0	0	0.000234247	0	0	0	0	5.09814e-05
1.1.1.4.1.2.	family - Bdellovibrionaceae	0	0	0	0	0	0	0	0	0	0	0	0	0	0	0	0	0	0	0.00051535	0	0	0	0	0	0	0	0	4.59664e-05	0	0	0	0	7.06065e-05	0	0	0	0	0	0	0	0	0	0	0	0	0	0	0
1.1.1.4.1.2.1.	genus - Bdellovibrio	0	0	0	0	0	0	0	0	0	0	0	0	0	0	0	0	0	0	0.00051535	0	0	0	0	0	0	0	0	4.59664e-05	0	0	0	0	7.06065e-05	0	0	0	0	0	0	0	0	0	0	0	0	0	0	0
1.1.1.4.1.2.1.1.	species - Bdellovibrio_bacteriovorus	0	0	0	0	0	0	0	0	0	0	0	0	0	0	0	0	0	0	0.00051535	0	0	0	0	0	0	0	0	0	0	0	0	0	0	0	0	0	0	0	0	0	0	0	0	0	0	0	0	0
1.1.1.4.10.	order - FAC87	0	0	0	0	0	0	0	0	0	0	0	0	0	0	0	0	0	0	0	0	0	0	0	0	0	0	0	0	0	0	0	0	0	0	0	0	0	0	0	0	0	0	0	0	0	0	0	0
1.1.1.4.2.	order - Desulfuromonadales	0	0	0	0	0	0	0	0	0	0	0	0	0	0	0	0	0	0	0	0	0	0	0.000195198	0	0	0	0	0	0	0	0	0	0	0	0	0	0	0	0	0	0	0	0	0	0	0	0	0
1.1.1.4.2.1.	family - Geobacteraceae	0	0	0	0	0	0	0	0	0	0	0	0	0	0	0	0	0	0	0	0	0	0	0.000195198	0	0	0	0	0	0	0	0	0	0	0	0	0	0	0	0	0	0	0	0	0	0	0	0	0
1.1.1.4.2.1.1.	genus - Geobacter	0	0	0	0	0	0	0	0	0	0	0	0	0	0	0	0	0	0	0	0	0	0	0.000195198	0	0	0	0	0	0	0	0	0	0	0	0	0	0	0	0	0	0	0	0	0	0	0	0	0
1.1.1.4.3.	order - PB19	0	0	0	0	0	0	0	0	0	0	0	0	0	0	0	0	0	0	0	0	0	0	0	0	0	0	0	0	0	0	0	0	0	0	0	0	0	0	0	0	0	0	0	0	0	0	0	0
1.1.1.4.4.	order - Myxococcales	0	0	0	0.00238367	0	0	0	0	0	0	0	0	0	0	0.000200618	0	0	0	7.36214e-05	0	0.000274213	0.000101843	0.000715726	0	0	0	4.81858e-05	9.19329e-05	0.000239751	0	9.13409e-05	5.03778e-05	0	0	0.000187254	0.000596303	0	0	4.73844e-05	7.09874e-05	0	0.000137539	0	0	0	0	0.000310495	0
1.1.1.4.4.1.	family - Haliangiaceae	0	0	0	0	0	0	0	0	0	0	0	0	0	0	0	0	0	0	0	0	0	0	0	0	0	0	0	0	0.000239751	0	0	5.03778e-05	0	0	0	0	0	0	0	0	0	0	0	0	0	0	0	0
1.1.1.4.4.2.	family - Nannocystaceae	0	0	0	0	0	0	0	0	0	0	0	0	0	0	0	0	0	0	0	0	0	0	0	0	0	0	0	9.19329e-05	0	0	0	0	0	0	0	0	0	0	0	0	0	0	0	0	0	0	0	0
1.1.1.4.4.2.1.	genus - Plesiocystis	0	0	0	0	0	0	0	0	0	0	0	0	0	0	0	0	0	0	0	0	0	0	0	0	0	0	0	9.19329e-05	0	0	0	0	0	0	0	0	0	0	0	0	0	0	0	0	0	0	0	0
1.1.1.4.4.3.	family - Myxococcaceae	0	0	0	0	0	0	0	0	0	0	0	0	0	0	0	0	0	0	0	0	0	0	0	0	0	0	0	0	0	0	0	0	0	0	0	0	0	0	0	0	0	0	0	0	0	0	0	0
1.1.1.4.4.3.1.	genus - Myxococcus	0	0	0	0	0	0	0	0	0	0	0	0	0	0	0	0	0	0	0	0	0	0	0	0	0	0	0	0	0	0	0	0	0	0	0	0	0	0	0	0	0	0	0	0	0	0	0	0
1.1.1.4.4.3.2.	genus - Anaeromyxobacter	0	0	0	0	0	0	0	0	0	0	0	0	0	0	0	0	0	0	0	0	0	0	0	0	0	0	0	0	0	0	0	0	0	0	0	0	0	0	0	0	0	0	0	0	0	0	0	0
1.1.1.4.4.4.	family - Cystobacterineae	0	0	0	0	0	0	0	0	0	0	0	0	0	0	0	0	0	0	7.36214e-05	0	0	0	6.5066e-05	0	0	0	0	0	0	0	0	0	0	0	0	0	0	0	4.73844e-05	0	0	0	0	0	0	0	0.000155247	0
1.1.1.4.4.5.	family - 0319-6G20	0	0	0	0	0	0	0	0	0	0	0	0	0	0	0	0	0	0	0	0	0	0	0	0	0	0	0	0	0	0	0	0	0	0	0	0	0	0	0	0	0	0	0	0	0	0	0	0
1.1.1.4.4.6.	family - OM27	0	0	0	0	0	0	0	0	0	0	0	0	0	0	0	0	0	0	0	0	0	0	0	0	0	0	0	0	0	0	0	0	0	0	0	0	0	0	0	0	0	0	0	0	0	0	0	0
1.1.1.4.4.7.	family - Polyangiaceae	0	0	0	0.00238367	0	0	0	0	0	0	0	0	0	0	0	0	0	0	0	0	0	0	0	0	0	0	0	0	0	0	0	0	0	0	0	0	0	0	0	0	0	0	0	0	0	0	0	0
1.1.1.4.5.	order - Syntrophobacterales	0	0	0	0	0	0	0	0	0	0	0	0	0	0	0	0	0	0	0	0	0	0	0	0	0	0	0	0	0	0	0	0	0	0	0	0	0	0	0	0	0	0	0	0	0	0	0	0
1.1.1.4.5.1.	family - Syntrophobacteraceae	0	0	0	0	0	0	0	0	0	0	0	0	0	0	0	0	0	0	0	0	0	0	0	0	0	0	0	0	0	0	0	0	0	0	0	0	0	0	0	0	0	0	0	0	0	0	0	0
1.1.1.4.6.	order - GMD14H09	0	0	0	0	0	0	0	0	0	0	0	0	0	0	0	0	0	0	0	0	0	0	0	0	0	0	0	0.000183866	0	0	0	0	0	0	0	0	0	0	0	0	0	0	0	0	0	0	0	0
1.1.1.4.7.	order - Desulfovibrionales	0	0	0	0	0	0	0	0	0	0	0	0	0.00210698	0	0	0	0	0	0	0	0	0	6.5066e-05	0	0	0	0	0.000551597	0	0	0	0	0	0	0	0	0	0	0	0	0	0.000137539	0.000175685	0	0	0	0	0
1.1.1.4.7.1.	family - Desulfovibrionaceae	0	0	0	0	0	0	0	0	0	0	0	0	0.00210698	0	0	0	0	0	0	0	0	0	6.5066e-05	0	0	0	0	0.000551597	0	0	0	0	0	0	0	0	0	0	0	0	0	0.000137539	0.000175685	0	0	0	0	0
1.1.1.4.7.1.1.	genus - Desulfovibrio	0	0	0	0	0	0	0	0	0	0	0	0	0	0	0	0	0	0	0	0	0	0	0	0	0	0	0	0	0	0	0	0	0	0	0	0	0	0	0	0	0	0	0.000175685	0	0	0	0	0
1.1.1.4.7.1.2.	genus - Bilophila	0	0	0	0	0	0	0	0	0	0	0	0	0	0	0	0	0	0	0	0	0	0	0	0	0	0	0	0	0	0	0	0	0	0	0	0	0	0	0	0	0	0.000137539	0	0	0	0	0	0
1.1.1.4.8.	order - MIZ46	0	0	0	0	0	0	0	0	0	0	0	0	0	0	0	0	0	0	0.000147243	0	0	0	0	0	0	0	0	0	0	0	0	0	0	0	0	0.000271047	0	0	0	0	0	0	0.000117123	0	0	0	0	0
1.1.1.4.9.	order - Spirobacillales	0	0	0	0	0	0	0	0	0	0	0	0	0	0.000105374	0	0	0	0	0	0	0	0	0	0	0	0	0	0	0	0	0	0	0	0	0	0	0	0	0	0	0	0	0	0	0	0	0.000310495	0
1.1.1.5.	class - Epsilonproteobacteria	0	0	0	0.000198639	0.000545325	0	0	0	0.00138066	0	0.00331966	0	0.00229852	0.000140499	0.00056173	0.00124269	0	0	0.000441729	0	0.00131622	0.000356452	0.000260264	0.000472701	8.52539e-05	0.000153484	0.0010119	0.000367732	0.00460321	0	0.000913409	5.03778e-05	0	5.06842e-05	0.000187254	0	0.000155497	0.00021907	4.73844e-05	0.000248456	0.0001924	0.000550156	0.000175685	0	0.000867745	0.000588543	5.17491e-05	0.000152944
1.1.1.5.1.	order - Campylobacterales	0	0	0	0.000198639	0.000545325	0	0	0	0.00138066	0	0.00331966	0	0.00229852	0.000140499	0.00056173	0.00124269	0	0	0.000441729	0	0.00131622	0.000356452	0.000260264	0.000472701	8.52539e-05	0.000153484	0.0010119	0.000367732	0.00460321	0	0.000913409	5.03778e-05	0	5.06842e-05	0.000187254	0	0.000155497	0.00021907	4.73844e-05	0.000248456	0.0001924	0.000550156	0.000175685	0	0.000867745	0.000588543	5.17491e-05	0.000152944
1.1.1.5.1.1.	family - Helicobacteraceae	0	0	0	0	0	0	0	0	0	0	0	0	0	0	0	0	0	0	0	0	0	0	0	0	0	0	0	0	0	0	0	0	0	0	0	0	0	0	0	0	3.20667e-05	0	0	0	0	0	0	0
1.1.1.5.1.1.1.	genus - Helicobacter	0	0	0	0	0	0	0	0	0	0	0	0	0	0	0	0	0	0	0	0	0	0	0	0	0	0	0	0	0	0	0	0	0	0	0	0	0	0	0	0	3.20667e-05	0	0	0	0	0	0	0
1.1.1.5.1.1.1.1.	species - Helicobacter_pylori	0	0	0	0	0	0	0	0	0	0	0	0	0	0	0	0	0	0	0	0	0	0	0	0	0	0	0	0	0	0	0	0	0	0	0	0	0	0	0	0	3.20667e-05	0	0	0	0	0	0	0
1.1.1.5.1.2.	family - Campylobacteraceae	0	0	0	0.000198639	0.000545325	0	0	0	0.00138066	0	0.00331966	0	0.00229852	0.000140499	0.00056173	0.00124269	0	0	0.000441729	0	0.00131622	0.000356452	0.000260264	0.000472701	8.52539e-05	0.000153484	0.0010119	0.000367732	0.00460321	0	0.000913409	5.03778e-05	0	5.06842e-05	0.000187254	0	0.000155497	0.00021907	4.73844e-05	0.000248456	0.000160333	0.000550156	0.000175685	0	0.000867745	0.000588543	5.17491e-05	0.000152944
1.1.1.5.1.2.1.	genus - Campylobacter	0	0	0	0.000198639	0.000545325	0	0	0	0.00138066	0	0.00331966	0	0.00229852	0.000140499	0.00056173	0.00124269	0	0	0.000441729	0	0.00131622	0.000356452	0.000260264	0.000472701	8.52539e-05	0.000153484	0.0010119	0.000137899	0.00460321	0	0.000913409	5.03778e-05	0	5.06842e-05	0.000187254	0	0.000155497	0.00021907	4.73844e-05	0.000248456	0.000160333	0.000550156	0.000175685	0	0.000867745	0.000588543	5.17491e-05	0.000152944
1.1.1.5.1.2.2.	genus - Arcobacter	0	0	0	0	0	0	0	0	0	0	0	0	0	0	0	0	0	0	0	0	0	0	0	0	0	0	0	0.000229832	0	0	0	0	0	0	0	0	0	0	0	0	0	0	0	0	0	0	0	0
1.1.1.5.1.2.3.	genus - Sulfurospirillum	0	0	0	0	0	0	0	0	0	0	0	0	0	0	0	0	0	0	0	0	0	0	0	0	0	0	0	0	0	0	0	0	0	0	0	0	0	0	0	0	0	0	0	0	0	0	0	0
1.1.1.6.	class - TA18	0	0	0	0	0	0	0	0	0	0	0	0	0	0	0	0	0	0	0	0	0	0	0	0	0	0	0	0	0	0	0	0	0	0	0	0	0	0	0	0	0	0	0	0	0	0	0	0
1.1.1.6.1.	order - PHOS-HD29	0	0	0	0	0	0	0	0	0	0	0	0	0	0	0	0	0	0	0	0	0	0	0	0	0	0	0	0	0	0	0	0	0	0	0	0	0	0	0	0	0	0	0	0	0	0	0	0
1.1.10.	phylum - Chloroflexi	0	0.00174271	0	0	0	0	0.00073646	0.000211238	0	0	0	0	0	0	8.02472e-05	0	9.62186e-05	0.000257489	0.00147243	0.000183733	0.00021937	5.09217e-05	0.00579088	0.000886315	2.8418e-05	0.000409291	0	0.00156286	0.00350036	0	0.000365364	0.000957179	0.00197698	0	0.00031209	0.0192443	0.000116623	0.00142396	0	0.00095833	0	0.000550156	0.00269384	0.000244582	0.000102088	0	0.00248396	0.000254907
1.1.10.1.	class - Chloroflexi	0	0	0	0	0	0	0	0	0	0	0	0	0	0	0	0	0	0	0	0	0	0	0	0	0	0	0	0.000229832	0	0	0	0	0.000917885	0	0	0.00271047	0	0	0	0	0	0	0.000292809	0	0	0	0	0
1.1.10.1.1.	order - [Roseiflexales]	0	0	0	0	0	0	0	0	0	0	0	0	0	0	0	0	0	0	0	0	0	0	0	0	0	0	0	4.59664e-05	0	0	0	0	0	0	0	0.000433675	0	0	0	0	0	0	0	0	0	0	0	0
1.1.10.1.1.1.	family - [Kouleothrixaceae]	0	0	0	0	0	0	0	0	0	0	0	0	0	0	0	0	0	0	0	0	0	0	0	0	0	0	0	4.59664e-05	0	0	0	0	0	0	0	0.000433675	0	0	0	0	0	0	0	0	0	0	0	0
1.1.10.1.2.	order - AKIW781	0	0	0	0	0	0	0	0	0	0	0	0	0	0	0	0	0	0	0	0	0	0	0	0	0	0	0	0.000183866	0	0	0	0	0.000917885	0	0	0.00200575	0	0	0	0	0	0	0.000292809	0	0	0	0	0
1.1.10.1.3.	order - Herpetosiphonales	0	0	0	0	0	0	0	0	0	0	0	0	0	0	0	0	0	0	0	0	0	0	0	0	0	0	0	0	0	0	0	0	0	0	0	0	0	0	0	0	0	0	0	0	0	0	0	0
1.1.10.1.4.	order - Chloroflexales	0	0	0	0	0	0	0	0	0	0	0	0	0	0	0	0	0	0	0	0	0	0	0	0	0	0	0	0	0	0	0	0	0	0	0	0.000271047	0	0	0	0	0	0	0	0	0	0	0	0
1.1.10.1.4.1.	family - Chloroflexaceae	0	0	0	0	0	0	0	0	0	0	0	0	0	0	0	0	0	0	0	0	0	0	0	0	0	0	0	0	0	0	0	0	0	0	0	0.000271047	0	0	0	0	0	0	0	0	0	0	0	0
1.1.10.1.4.2.	family - Oscillochloridaceae	0	0	0	0	0	0	0	0	0	0	0	0	0	0	0	0	0	0	0	0	0	0	0	0	0	0	0	0	0	0	0	0	0	0	0	0	0	0	0	0	0	0	0	0	0	0	0	0
1.1.10.1.4.2.1.	genus - Oscillochloris	0	0	0	0	0	0	0	0	0	0	0	0	0	0	0	0	0	0	0	0	0	0	0	0	0	0	0	0	0	0	0	0	0	0	0	0	0	0	0	0	0	0	0	0	0	0	0	0
1.1.10.1.4.3.	family - FFCH7168	0	0	0	0	0	0	0	0	0	0	0	0	0	0	0	0	0	0	0	0	0	0	0	0	0	0	0	0	0	0	0	0	0	0	0	0	0	0	0	0	0	0	0	0	0	0	0	0
1.1.10.10.	class - TK17	0	0	0	0	0	0	0	0	0	0	0	0	0	0	0	0	0	0	0	0	0	0	0	0	0	0	0	0	0	0	0	0	0	0	0	0	0	0	0	0	0	0.000275078	0	0	0	0	0.000206996	0
1.1.10.10.1.	order - mle1-48	0	0	0	0	0	0	0	0	0	0	0	0	0	0	0	0	0	0	0	0	0	0	0	0	0	0	0	0	0	0	0	0	0	0	0	0	0	0	0	0	0	0.000275078	0	0	0	0	0.000206996	0
1.1.10.11.	class - Dehalococcoidetes	0	0	0	0	0	0	0	0	0	0	0	0	0	0	0	0	0	0	0	0	0	0	0	0	0	0	0	0	0	0	0	0	0	0	0	0	0	0	0	0	0	0	0	0	0	0	0	0
1.1.10.11.1.	order - FS117-23B-02	0	0	0	0	0	0	0	0	0	0	0	0	0	0	0	0	0	0	0	0	0	0	0	0	0	0	0	0	0	0	0	0	0	0	0	0	0	0	0	0	0	0	0	0	0	0	0	0
1.1.10.11.2.	order - Dehalococcoidales	0	0	0	0	0	0	0	0	0	0	0	0	0	0	0	0	0	0	0	0	0	0	0	0	0	0	0	0	0	0	0	0	0	0	0	0	0	0	0	0	0	0	0	0	0	0	0	0
1.1.10.11.2.1.	family - Dehalococcoidaceae	0	0	0	0	0	0	0	0	0	0	0	0	0	0	0	0	0	0	0	0	0	0	0	0	0	0	0	0	0	0	0	0	0	0	0	0	0	0	0	0	0	0	0	0	0	0	0	0
1.1.10.2.	class - Ellin6529	0	0	0	0	0	0	0	0	0	0	0	0	0	0	0	0	9.62186e-05	0	0.000220864	0.000183733	0.00021937	0	6.5066e-05	0	0	0	0	0.000321765	0.00311676	0	0	0	0.000564852	0	0.00031209	0.00298151	0	0.000492908	0	0	0	4.58463e-05	0.000644179	0	0	0	0.000517491	0.000152944
1.1.10.3.	class - Thermomicrobia	0	0.00174271	0	0	0	0	0.00073646	0.000211238	0	0	0	0	0	0	0	0	0	0	0.000220864	0	0	5.09217e-05	0.00448956	0.000886315	2.8418e-05	0	0	0.000873362	0	0	9.13409e-05	0	0.000494246	0	0	0.00932401	0.000116623	0.000164303	0	0.00095833	0	0.000137539	0.00175685	0.000244582	0.000102088	0	0.00175947	0.000101963
1.1.10.3.1.	order - JG30-KF-CM45	0	0.00174271	0	0	0	0	0.00073646	0.000211238	0	0	0	0	0	0	0	0	0	0	0.000220864	0	0	5.09217e-05	0.00448956	0.000886315	2.8418e-05	0	0	0.00078143	0	0	9.13409e-05	0	0.000494246	0	0	0.00764352	0.000116623	0.000164303	0	0.00095833	0	0.000137539	0.00175685	0.000146749	0.000102088	0	0.00175947	0.000101963
1.1.10.3.2.	order - AKYG1722	0	0	0	0	0	0	0	0	0	0	0	0	0	0	0	0	0	0	0	0	0	0	0	0	0	0	0	9.19329e-05	0	0	0	0	0	0	0	0.00168049	0	0	0	0	0	0	0	0	0	0	0	0
1.1.10.3.3.	order - Sphaerobacterales	0	0	0	0	0	0	0	0	0	0	0	0	0	0	0	0	0	0	0	0	0	0	0	0	0	0	0	0	0	0	0	0	0	0	0	0	0	0	0	0	0	0	0	9.7833e-05	0	0	0	0
1.1.10.3.4.	order - Thermomicrobiales	0	0	0	0	0	0	0	0	0	0	0	0	0	0	0	0	0	0	0	0	0	0	0	0	0	0	0	0	0	0	0	0	0	0	0	0	0	0	0	0	0	0	0	0	0	0	0	0
1.1.10.4.	class - Gitt-GS-136	0	0	0	0	0	0	0	0	0	0	0	0	0	0	8.02472e-05	0	0	8.58295e-05	0.000662593	0	0	0	0.000455462	0	0	0.00035813	0	0	0	0	0	0.000554156	0	0	0	0.00249363	0	0.000109535	0	0	0	9.16926e-05	0	0	0	0	0	0
1.1.10.5.	class - TK10	0	0	0	0	0	0	0	0	0	0	0	0	0	0	0	0	0	0.000171659	0.000147243	0	0	0	0	0	0	0	0	0	0	0	0	0	0	0	0	0	0	5.47675e-05	0	0	0	0	0	0	0	0	0	0
1.1.10.5.1.	order - AKYG885	0	0	0	0	0	0	0	0	0	0	0	0	0	0	0	0	0	0.000171659	0.000147243	0	0	0	0	0	0	0	0	0	0	0	0	0	0	0	0	0	0	5.47675e-05	0	0	0	0	0	0	0	0	0	0
1.1.10.5.1.1.	family - Dolo_23	0	0	0	0	0	0	0	0	0	0	0	0	0	0	0	0	0	0.000171659	0.000147243	0	0	0	0	0	0	0	0	0	0	0	0	0	0	0	0	0	0	5.47675e-05	0	0	0	0	0	0	0	0	0	0
1.1.10.5.2.	order - B07_WMSP1	0	0	0	0	0	0	0	0	0	0	0	0	0	0	0	0	0	0	0	0	0	0	0	0	0	0	0	0	0	0	0	0	0	0	0	0	0	0	0	0	0	0	0	0	0	0	0	0
1.1.10.5.2.1.	family - FFCH4570	0	0	0	0	0	0	0	0	0	0	0	0	0	0	0	0	0	0	0	0	0	0	0	0	0	0	0	0	0	0	0	0	0	0	0	0	0	0	0	0	0	0	0	0	0	0	0	0
1.1.10.6.	class - Anaerolineae	0	0	0	0	0	0	0	0	0	0	0	0	0	0	0	0	0	0	0	0	0	0	0.000780793	0	0	5.11614e-05	0	0	0.000383601	0	0.000274023	0.000403023	0	0	0	0.000325256	0	0.000492908	0	0	0	0	0	0	0	0	0	0
1.1.10.6.1.	order - Ardenscatenales	0	0	0	0	0	0	0	0	0	0	0	0	0	0	0	0	0	0	0	0	0	0	0.000780793	0	0	0	0	0	0	0	0	0	0	0	0	0.000325256	0	0	0	0	0	0	0	0	0	0	0	0
1.1.10.6.1.1.	family - Ardenscatenaceae	0	0	0	0	0	0	0	0	0	0	0	0	0	0	0	0	0	0	0	0	0	0	0.000780793	0	0	0	0	0	0	0	0	0	0	0	0	0.000325256	0	0	0	0	0	0	0	0	0	0	0	0
1.1.10.6.1.1.1.	genus - Ardenscatena	0	0	0	0	0	0	0	0	0	0	0	0	0	0	0	0	0	0	0	0	0	0	0.000780793	0	0	0	0	0	0	0	0	0	0	0	0	0.000325256	0	0	0	0	0	0	0	0	0	0	0	0
1.1.10.6.2.	order - Anaerolineales	0	0	0	0	0	0	0	0	0	0	0	0	0	0	0	0	0	0	0	0	0	0	0	0	0	0	0	0	0	0	0	0	0	0	0	0	0	0	0	0	0	0	0	0	0	0	0	0
1.1.10.6.2.1.	family - Anaerolinaceae	0	0	0	0	0	0	0	0	0	0	0	0	0	0	0	0	0	0	0	0	0	0	0	0	0	0	0	0	0	0	0	0	0	0	0	0	0	0	0	0	0	0	0	0	0	0	0	0
1.1.10.6.2.1.1.	genus - WCHB1-05	0	0	0	0	0	0	0	0	0	0	0	0	0	0	0	0	0	0	0	0	0	0	0	0	0	0	0	0	0	0	0	0	0	0	0	0	0	0	0	0	0	0	0	0	0	0	0	0
1.1.10.6.2.1.2.	genus - Anaerolinea	0	0	0	0	0	0	0	0	0	0	0	0	0	0	0	0	0	0	0	0	0	0	0	0	0	0	0	0	0	0	0	0	0	0	0	0	0	0	0	0	0	0	0	0	0	0	0	0
1.1.10.6.3.	order - Caldilineales	0	0	0	0	0	0	0	0	0	0	0	0	0	0	0	0	0	0	0	0	0	0	0	0	0	5.11614e-05	0	0	0.000383601	0	0	0.000403023	0	0	0	0	0	0.00021907	0	0	0	0	0	0	0	0	0	0
1.1.10.6.3.1.	family - Caldilineaceae	0	0	0	0	0	0	0	0	0	0	0	0	0	0	0	0	0	0	0	0	0	0	0	0	0	5.11614e-05	0	0	0.000383601	0	0	0.000403023	0	0	0	0	0	0.00021907	0	0	0	0	0	0	0	0	0	0
1.1.10.6.3.1.1.	genus - Caldilinea	0	0	0	0	0	0	0	0	0	0	0	0	0	0	0	0	0	0	0	0	0	0	0	0	0	0	0	0	0.000383601	0	0	0.000403023	0	0	0	0	0	0	0	0	0	0	0	0	0	0	0	0
1.1.10.6.4.	order - envOPS12	0	0	0	0	0	0	0	0	0	0	0	0	0	0	0	0	0	0	0	0	0	0	0	0	0	0	0	0	0	0	0	0	0	0	0	0	0	0.00021907	0	0	0	0	0	0	0	0	0	0
1.1.10.6.5.	order - A31	0	0	0	0	0	0	0	0	0	0	0	0	0	0	0	0	0	0	0	0	0	0	0	0	0	0	0	0	0	0	0.000274023	0	0	0	0	0	0	5.47675e-05	0	0	0	0	0	0	0	0	0	0
1.1.10.6.5.1.	family - S47	0	0	0	0	0	0	0	0	0	0	0	0	0	0	0	0	0	0	0	0	0	0	0	0	0	0	0	0	0	0	0.000274023	0	0	0	0	0	0	5.47675e-05	0	0	0	0	0	0	0	0	0	0
1.1.10.6.6.	order - SBR1031	0	0	0	0	0	0	0	0	0	0	0	0	0	0	0	0	0	0	0	0	0	0	0	0	0	0	0	0	0	0	0	0	0	0	0	0	0	0	0	0	0	0	0	0	0	0	0	0
1.1.10.6.6.1.	family - A4b	0	0	0	0	0	0	0	0	0	0	0	0	0	0	0	0	0	0	0	0	0	0	0	0	0	0	0	0	0	0	0	0	0	0	0	0	0	0	0	0	0	0	0	0	0	0	0	0
1.1.10.7.	class - C0119	0	0	0	0	0	0	0	0	0	0	0	0	0	0	0	0	0	0	0	0	0	0	0	0	0	0	0	0.000137899	0	0	0	0	0	0	0	0.00140944	0	0	0	0	0	0	0	0	0	0	0	0
1.1.10.8.	class - Ktedonobacteria	0	0	0	0	0	0	0	0	0	0	0	0	0	0	0	0	0	0	0	0	0	0	0	0	0	0	0	0	0	0	0	0	0	0	0	0	0	0	0	0	0	0	0	0	0	0	0	0
1.1.10.8.1.	order - JG30-KF-AS9	0	0	0	0	0	0	0	0	0	0	0	0	0	0	0	0	0	0	0	0	0	0	0	0	0	0	0	0	0	0	0	0	0	0	0	0	0	0	0	0	0	0	0	0	0	0	0	0
1.1.10.8.2.	order - Thermogemmatisporales	0	0	0	0	0	0	0	0	0	0	0	0	0	0	0	0	0	0	0	0	0	0	0	0	0	0	0	0	0	0	0	0	0	0	0	0	0	0	0	0	0	0	0	0	0	0	0	0
1.1.10.8.2.1.	family - Thermogemmatisporaceae	0	0	0	0	0	0	0	0	0	0	0	0	0	0	0	0	0	0	0	0	0	0	0	0	0	0	0	0	0	0	0	0	0	0	0	0	0	0	0	0	0	0	0	0	0	0	0	0
1.1.10.8.3.	order - Ktedonobacterales	0	0	0	0	0	0	0	0	0	0	0	0	0	0	0	0	0	0	0	0	0	0	0	0	0	0	0	0	0	0	0	0	0	0	0	0	0	0	0	0	0	0	0	0	0	0	0	0
1.1.10.8.3.1.	family - Ktedonobacteraceae	0	0	0	0	0	0	0	0	0	0	0	0	0	0	0	0	0	0	0	0	0	0	0	0	0	0	0	0	0	0	0	0	0	0	0	0	0	0	0	0	0	0	0	0	0	0	0	0
1.1.10.9.	class - S085	0	0	0	0	0	0	0	0	0	0	0	0	0	0	0	0	0	0	0.000220864	0	0	0	0	0	0	0	0	0	0	0	0	0	0	0	0	0	0	0.000109535	0	0	0	0	0	0	0	0	0	0
1.1.11.	phylum - Spirochaetes	0	0.001109	0	0	0.000964806	0	0	0.00095057	0	0	0.000111585	0	0.00498013	0.000105374	0	0.000517786	0	0	0.000220864	0	0	0.000509217	0.000195198	0.000295438	0	0	0	0.000597564	0.000383601	0	0.000182682	0	0.00120031	0.00233147	0	0.00189733	0	0	0	0	0	0	0.00117123	0	5.10438e-05	6.53937e-05	0.000103498	0
1.1.11.1.	class - [Leptospirae]	0	0	0	0	0	0	0	0.000290452	0	0	0	0	0.00498013	0	0	0.000517786	0	0	0.000220864	0	0	0.000509217	0	0	0	0	0	0	0	0	0	0	0	0.00233147	0	0.00168049	0	0	0	0	0	0	0.00117123	0	5.10438e-05	0	0	0
1.1.11.1.1.	order - [Leptospirales]	0	0	0	0	0	0	0	0.000290452	0	0	0	0	0.00498013	0	0	0.000517786	0	0	0.000220864	0	0	0.000509217	0	0	0	0	0	0	0	0	0	0	0	0.00233147	0	0.00168049	0	0	0	0	0	0	0.00117123	0	5.10438e-05	0	0	0
1.1.11.1.1.1.	family - Leptospiraceae	0	0	0	0	0	0	0	0.000290452	0	0	0	0	0.00498013	0	0	0.000517786	0	0	0.000220864	0	0	0.000509217	0	0	0	0	0	0	0	0	0	0	0	0.00233147	0	0.00168049	0	0	0	0	0	0	0.00117123	0	5.10438e-05	0	0	0
1.1.11.1.1.1.1.	genus - Leptospira	0	0	0	0	0	0	0	0.000290452	0	0	0	0	0.00498013	0	0	0.000517786	0	0	0.000220864	0	0	0.000509217	0	0	0	0	0	0	0	0	0	0	0	0.00233147	0	0.00168049	0	0	0	0	0	0	0.00117123	0	5.10438e-05	0	0	0
1.1.11.1.1.1.1.1.	species - Leptospira_biflexa	0	0	0	0	0	0	0	0.000290452	0	0	0	0	0.00498013	0	0	0.000517786	0	0	0.000220864	0	0	0.000509217	0	0	0	0	0	0	0	0	0	0	0	0.00233147	0	0	0	0	0	0	0	0	0.00117123	0	5.10438e-05	0	0	0
1.1.11.1.1.1.2.	genus - Turneriella	0	0	0	0	0	0	0	0	0	0	0	0	0	0	0	0	0	0	0	0	0	0	0	0	0	0	0	0	0	0	0	0	0	0	0	0	0	0	0	0	0	0	0	0	0	0	0	0
1.1.11.1.1.1.3.	genus - Leptonema	0	0	0	0	0	0	0	0	0	0	0	0	0	0	0	0	0	0	0	0	0	0	0	0	0	0	0	0	0	0	0	0	0	0	0	0	0	0	0	0	0	0	0	0	0	0	0	0
1.1.11.2.	class - Spirochaetes	0	0.001109	0	0	0.000964806	0	0	0.000660118	0	0	0.000111585	0	0	0.000105374	0	0	0	0	0	0	0	0	0.000195198	0.000295438	0	0	0	0.000597564	0.000383601	0	0.000182682	0	0.00120031	0	0	0.000216837	0	0	0	0	0	0	0	0	0	6.53937e-05	0.000103498	0
1.1.11.2.1.	order - Spirochaetales	0	0.001109	0	0	0.000964806	0	0	0.000660118	0	0	0.000111585	0	0	0.000105374	0	0	0	0	0	0	0	0	0.000195198	0.000295438	0	0	0	0.000505631	0.000383601	0	0.000182682	0	0.00120031	0	0	0.000216837	0	0	0	0	0	0	0	0	0	6.53937e-05	0.000103498	0
1.1.11.2.1.1.	family - Spirochaetaceae	0	0.001109	0	0	0.000964806	0	0	0.000660118	0	0	0.000111585	0	0	0.000105374	0	0	0	0	0	0	0	0	0.000195198	0.000295438	0	0	0	0.000505631	0.000383601	0	0.000182682	0	0.00120031	0	0	0.000216837	0	0	0	0	0	0	0	0	0	6.53937e-05	0.000103498	0
1.1.11.2.1.1.1.	genus - Treponema	0	0.001109	0	0	0.000964806	0	0	0.000660118	0	0	0.000111585	0	0	0.000105374	0	0	0	0	0	0	0	0	0.000195198	0.000295438	0	0	0	0.000505631	0.000383601	0	0.000182682	0	0.00120031	0	0	0.000216837	0	0	0	0	0	0	0	0	0	6.53937e-05	0.000103498	0
1.1.11.2.1.1.1.1.	species - Treponema_socranskii	0	0	0	0	0	0	0	0	0	0	0	0	0	0	0	0	0	0	0	0	0	0	0	0	0	0	0	0	0	0	9.13409e-05	0	0	0	0	0	0	0	0	0	0	0	0	0	0	0	0	0
1.1.11.2.1.1.1.2.	species - Treponema_amylovorum	0	0	0	0	0.000964806	0	0	0	0	0	0	0	0	0.000105374	0	0	0	0	0	0	0	0	0	0.000295438	0	0	0	0	0	0	0	0	0	0	0	0	0	0	0	0	0	0	0	0	0	0	5.17491e-05	0
1.1.11.2.2.	order - Sphaerochaetales	0	0	0	0	0	0	0	0	0	0	0	0	0	0	0	0	0	0	0	0	0	0	0	0	0	0	0	9.19329e-05	0	0	0	0	0	0	0	0	0	0	0	0	0	0	0	0	0	0	0	0
1.1.11.2.2.1.	family - Sphaerochaetaceae	0	0	0	0	0	0	0	0	0	0	0	0	0	0	0	0	0	0	0	0	0	0	0	0	0	0	0	9.19329e-05	0	0	0	0	0	0	0	0	0	0	0	0	0	0	0	0	0	0	0	0
1.1.11.2.2.1.1.	genus - Sphaerochaeta	0	0	0	0	0	0	0	0	0	0	0	0	0	0	0	0	0	0	0	0	0	0	0	0	0	0	0	9.19329e-05	0	0	0	0	0	0	0	0	0	0	0	0	0	0	0	0	0	0	0	0
1.1.11.2.3.	order - M2PT2-76	0	0	0	0	0	0	0	0	0	0	0	0	0	0	0	0	0	0	0	0	0	0	0	0	0	0	0	0	0	0	0	0	0	0	0	0	0	0	0	0	0	0	0	0	0	0	0	0
1.1.11.3.	class - [Brachyspirae]	0	0	0	0	0	0	0	0	0	0	0	0	0	0	0	0	0	0	0	0	0	0	0	0	0	0	0	0	0	0	0	0	0	0	0	0	0	0	0	0	0	0	0	0	0	0	0	0
1.1.11.3.1.	order - [Brachyspirales]	0	0	0	0	0	0	0	0	0	0	0	0	0	0	0	0	0	0	0	0	0	0	0	0	0	0	0	0	0	0	0	0	0	0	0	0	0	0	0	0	0	0	0	0	0	0	0	0
1.1.11.3.1.1.	family - Brachyspiraceae	0	0	0	0	0	0	0	0	0	0	0	0	0	0	0	0	0	0	0	0	0	0	0	0	0	0	0	0	0	0	0	0	0	0	0	0	0	0	0	0	0	0	0	0	0	0	0	0
1.1.11.3.1.1.1.	genus - Brachyspira	0	0	0	0	0	0	0	0	0	0	0	0	0	0	0	0	0	0	0	0	0	0	0	0	0	0	0	0	0	0	0	0	0	0	0	0	0	0	0	0	0	0	0	0	0	0	0	0
1.1.11.4.	class - MVP-15	0	0	0	0	0	0	0	0	0	0	0	0	0	0	0	0	0	0	0	0	0	0	0	0	0	0	0	0	0	0	0	0	0	0	0	0	0	0	0	0	0	0	0	0	0	0	0	0
1.1.11.4.1.	order - PL-11B10	0	0	0	0	0	0	0	0	0	0	0	0	0	0	0	0	0	0	0	0	0	0	0	0	0	0	0	0	0	0	0	0	0	0	0	0	0	0	0	0	0	0	0	0	0	0	0	0
1.1.12.	phylum - Acidobacteria	0	0	0	0	0	4.86405e-05	0.00073646	0	0	0	0	0.00163803	0	0	4.01236e-05	0.000517786	9.62186e-05	0.000514977	0.00051535	6.12445e-05	0.000822639	0.00061106	0.00260264	0.000945403	0	5.11614e-05	0	0.000551597	0.00225366	3.8997e-05	0.00109609	0.000403023	0.000635459	0	6.24181e-05	0.0147992	0.000194371	0.00273838	0.000142153	0	0	0.00155877	0.000644179	0	0.000153132	0.000130787	0.00103498	5.09814e-05
1.1.12.1.	class - TM1	0	0	0	0	0	0	0	0	0	0	0	0	0	0	0	0	0	0	0	0	0	0	0	0	0	0	0	0	0	0	0	0	0	0	0	0	0	0	0	0	0	0	0	0	0	0	0	0
1.1.12.2.	class - iii1-8	0	0	0	0	0	0	0	0	0	0	0	0	0	0	0	0	0	0	0	0	0	0	0	0	0	0	0	0	0	0	0	0	0	0	0	0	0	0	0	0	0	0	0	0	0	0	0	0
1.1.12.2.1.	order - DS-18	0	0	0	0	0	0	0	0	0	0	0	0	0	0	0	0	0	0	0	0	0	0	0	0	0	0	0	0	0	0	0	0	0	0	0	0	0	0	0	0	0	0	0	0	0	0	0	0
1.1.12.2.2.	order - SJA-36	0	0	0	0	0	0	0	0	0	0	0	0	0	0	0	0	0	0	0	0	0	0	0	0	0	0	0	0	0	0	0	0	0	0	0	0	0	0	0	0	0	0	0	0	0	0	0	0
1.1.12.3.	class - Acidobacteria-6	0	0	0	0	0	0	0	0	0	0	0	0	0	0	4.01236e-05	0.000414229	9.62186e-05	0	7.36214e-05	6.12445e-05	0	0	6.5066e-05	0.000118175	0	0	0	0.000275799	0	3.8997e-05	0.000365364	5.03778e-05	0	0	0	0.00352361	0	0.00147872	0	0	0	9.16926e-05	0.000468494	0	0	0	0.000206996	0
1.1.12.3.1.	order - iii1-15	0	0	0	0	0	0	0	0	0	0	0	0	0	0	4.01236e-05	0.000414229	9.62186e-05	0	7.36214e-05	6.12445e-05	0	0	6.5066e-05	0.000118175	0	0	0	0.000275799	0	3.8997e-05	0.000365364	5.03778e-05	0	0	0	0.00352361	0	0.00147872	0	0	0	9.16926e-05	0.00035137	0	0	0	0.000206996	0
1.1.12.3.1.1.	family - RB40	0	0	0	0	0	0	0	0	0	0	0	0	0	0	0	0.000207114	0	0	0	0	0	0	0	0	0	0	0	4.59664e-05	0	0	0	5.03778e-05	0	0	0	0	0	0.00065721	0	0	0	0	0	0	0	0	0	0
1.1.12.3.1.2.	family - mb2424	0	0	0	0	0	0	0	0	0	0	0	0	0	0	4.01236e-05	0	0	0	0	0	0	0	0	0	0	0	0	0	0	0	0	0	0	0	0	0.00108419	0	0.000383373	0	0	0	0	0	0	0	0	0	0
1.1.12.3.2.	order - CCU21	0	0	0	0	0	0	0	0	0	0	0	0	0	0	0	0	0	0	0	0	0	0	0	0	0	0	0	0	0	0	0	0	0	0	0	0	0	0	0	0	0	0	0.000117123	0	0	0	0	0
1.1.12.4.	class - Solibacteres	0	0	0	0	0	0	0.000481532	0	0	0	0	0	0	0	0	0.000103557	0	0	0	0	0	0	0.00227731	0	0	0	0	0	0	0	0.000182682	0	0	0	0	5.42094e-05	0	5.47675e-05	0	0	0	0	0.000175685	0	0	0	0.000103498	0
1.1.12.4.1.	order - Solibacterales	0	0	0	0	0	0	0.000481532	0	0	0	0	0	0	0	0	0.000103557	0	0	0	0	0	0	0.00227731	0	0	0	0	0	0	0	0.000182682	0	0	0	0	5.42094e-05	0	5.47675e-05	0	0	0	0	0.000175685	0	0	0	0.000103498	0
1.1.12.4.1.1.	family - Solibacteraceae	0	0	0	0	0	0	0	0	0	0	0	0	0	0	0	0.000103557	0	0	0	0	0	0	0.00195198	0	0	0	0	0	0	0	0.000182682	0	0	0	0	0	0	0	0	0	0	0	0.000175685	0	0	0	0.000103498	0
1.1.12.4.1.1.1.	genus - Candidatus Solibacter	0	0	0	0	0	0	0	0	0	0	0	0	0	0	0	0.000103557	0	0	0	0	0	0	0	0	0	0	0	0	0	0	0.000182682	0	0	0	0	0	0	0	0	0	0	0	0.000175685	0	0	0	0	0
1.1.12.4.1.2.	family - [Bryobacteraceae]	0	0	0	0	0	0	0	0	0	0	0	0	0	0	0	0	0	0	0	0	0	0	0.00032533	0	0	0	0	0	0	0	0	0	0	0	0	0	0	0	0	0	0	0	0	0	0	0	0	0
1.1.12.5.	class - Acidobacteriia	0	0	0	0	0	0	0	0	0	0	0	0	0	0	0	0	0	0	0	0	0	0	0	0	0	0	0	0.000137899	0	0	0	0	0	0	6.24181e-05	0.000271047	0	0	0	0	0	0	0	0	0	0	0	0
1.1.12.5.1.	order - Acidobacteriales	0	0	0	0	0	0	0	0	0	0	0	0	0	0	0	0	0	0	0	0	0	0	0	0	0	0	0	0.000137899	0	0	0	0	0	0	6.24181e-05	0.000271047	0	0	0	0	0	0	0	0	0	0	0	0
1.1.12.5.1.1.	family - Koribacteraceae	0	0	0	0	0	0	0	0	0	0	0	0	0	0	0	0	0	0	0	0	0	0	0	0	0	0	0	0.000137899	0	0	0	0	0	0	0	0.000271047	0	0	0	0	0	0	0	0	0	0	0	0
1.1.12.5.1.1.1.	genus - Candidatus Koribacter	0	0	0	0	0	0	0	0	0	0	0	0	0	0	0	0	0	0	0	0	0	0	0	0	0	0	0	0	0	0	0	0	0	0	0	0.000271047	0	0	0	0	0	0	0	0	0	0	0	0
1.1.12.5.1.2.	family - Acidobacteriaceae	0	0	0	0	0	0	0	0	0	0	0	0	0	0	0	0	0	0	0	0	0	0	0	0	0	0	0	0	0	0	0	0	0	0	6.24181e-05	0	0	0	0	0	0	0	0	0	0	0	0	0
1.1.12.5.1.2.1.	genus - Terriglobus	0	0	0	0	0	0	0	0	0	0	0	0	0	0	0	0	0	0	0	0	0	0	0	0	0	0	0	0	0	0	0	0	0	0	0	0	0	0	0	0	0	0	0	0	0	0	0	0
1.1.12.5.1.2.2.	genus - Edaphobacter	0	0	0	0	0	0	0	0	0	0	0	0	0	0	0	0	0	0	0	0	0	0	0	0	0	0	0	0	0	0	0	0	0	0	0	0	0	0	0	0	0	0	0	0	0	0	0	0
1.1.12.5.1.2.2.1.	species - Edaphobacter_modestum	0	0	0	0	0	0	0	0	0	0	0	0	0	0	0	0	0	0	0	0	0	0	0	0	0	0	0	0	0	0	0	0	0	0	0	0	0	0	0	0	0	0	0	0	0	0	0	0
1.1.12.6.	class - [Chloracidobacteria]	0	0	0	0	0	4.86405e-05	0.000254929	0	0	0	0	0.00163803	0	0	0	0	0	0.000514977	0.000441729	0	0.000712954	0.00061106	0.000260264	0.000827228	0	5.11614e-05	0	4.59664e-05	0.00225366	0	0.000182682	0.000352645	0.000635459	0	0	0.010625	0.000194371	0.00120489	0.000142153	0	0	0.00142124	0	0	0	0.000130787	0.000620989	5.09814e-05
1.1.12.6.1.	order - RB41	0	0	0	0	0	4.86405e-05	0.000254929	0	0	0	0	0.00163803	0	0	0	0	0	0.000514977	0.000441729	0	0.000712954	0.00061106	0.000260264	0.000472701	0	5.11614e-05	0	4.59664e-05	0.00225366	0	0.000182682	0.000352645	0.000635459	0	0	0.010625	0.000194371	0.00120489	0.000142153	0	0	0.00142124	0	0	0	0.000130787	0.000620989	5.09814e-05
1.1.12.6.1.1.	family - Ellin6075	0	0	0	0	0	4.86405e-05	0.000254929	0	0	0	0	0.00163803	0	0	0	0	0	0.000171659	0.000441729	0	0.000712954	0.00061106	0.000260264	0.000472701	0	5.11614e-05	0	4.59664e-05	0.00225366	0	0.000182682	0.000352645	0.000635459	0	0	0.0092698	0.000194371	0.00120489	0.000142153	0	0	0.00142124	0	0	0	0.000130787	0.000620989	5.09814e-05
1.1.12.6.2.	order - PK29	0	0	0	0	0	0	0	0	0	0	0	0	0	0	0	0	0	0	0	0	0	0	0	0.000354526	0	0	0	0	0	0	0	0	0	0	0	0	0	0	0	0	0	0	0	0	0	0	0	0
1.1.12.6.3.	order - 11-24	0	0	0	0	0	0	0	0	0	0	0	0	0	0	0	0	0	0	0	0	0	0	0	0	0	0	0	0	0	0	0	0	0	0	0	0	0	0	0	0	0	0	0	0	0	0	0	0
1.1.12.6.4.	order - DS-100	0	0	0	0	0	0	0	0	0	0	0	0	0	0	0	0	0	0	0	0	0	0	0	0	0	0	0	0	0	0	0	0	0	0	0	0	0	0	0	0	0	0	0	0	0	0	0	0
1.1.12.7.	class - DA052	0	0	0	0	0	0	0	0	0	0	0	0	0	0	0	0	0	0	0	0	0.000109685	0	0	0	0	0	0	0	0	0	0	0	0	0	0	0	0	0	0	0	0	0	0	0	0	0	0.000103498	0
1.1.12.7.1.	order - Ellin6513	0	0	0	0	0	0	0	0	0	0	0	0	0	0	0	0	0	0	0	0	0.000109685	0	0	0	0	0	0	0	0	0	0	0	0	0	0	0	0	0	0	0	0	0	0	0	0	0	0.000103498	0
1.1.12.8.	class - Sva0725	0	0	0	0	0	0	0	0	0	0	0	0	0	0	0	0	0	0	0	0	0	0	0	0	0	0	0	9.19329e-05	0	0	0.000365364	0	0	0	0	0	0	0	0	0	0	0	0	0	0.000153132	0	0	0
1.1.12.8.1.	order - Sva0725	0	0	0	0	0	0	0	0	0	0	0	0	0	0	0	0	0	0	0	0	0	0	0	0	0	0	0	9.19329e-05	0	0	0.000365364	0	0	0	0	0	0	0	0	0	0	0	0	0	0.000153132	0	0	0
1.1.12.9.	class - Acidobacteria-5	0	0	0	0	0	0	0	0	0	0	0	0	0	0	0	0	0	0	0	0	0	0	0	0	0	0	0	0	0	0	0	0	0	0	0	0.000325256	0	0	0	0	0	4.58463e-05	0	0	0	0	0	0
1.1.13.	phylum - Tenericutes	0	0	0	0	0.000335585	0	0	0	0	0	0.00136692	0	0	0	0	0	0	0	7.36214e-05	0	0	0	0.00188692	0	0	0	0	0.000873362	0	0	0	0	0.00021182	0	0	0	0	0	0	0	0	0	0	0	0	0	0	0
1.1.13.1.	class - Mollicutes	0	0	0	0	0.000335585	0	0	0	0	0	0.00136692	0	0	0	0	0	0	0	7.36214e-05	0	0	0	0.00149652	0	0	0	0	0.000873362	0	0	0	0	0.00021182	0	0	0	0	0	0	0	0	0	0	0	0	0	0	0
1.1.13.1.1.	order - Mycoplasmatales	0	0	0	0	0	0	0	0	0	0	0	0	0	0	0	0	0	0	0	0	0	0	0	0	0	0	0	9.19329e-05	0	0	0	0	0.00021182	0	0	0	0	0	0	0	0	0	0	0	0	0	0	0
1.1.13.1.1.1.	family - Mycoplasmataceae	0	0	0	0	0	0	0	0	0	0	0	0	0	0	0	0	0	0	0	0	0	0	0	0	0	0	0	9.19329e-05	0	0	0	0	0.00021182	0	0	0	0	0	0	0	0	0	0	0	0	0	0	0
1.1.13.1.1.1.1.	genus - Mycoplasma	0	0	0	0	0	0	0	0	0	0	0	0	0	0	0	0	0	0	0	0	0	0	0	0	0	0	0	9.19329e-05	0	0	0	0	0.00021182	0	0	0	0	0	0	0	0	0	0	0	0	0	0	0
1.1.13.1.1.1.2.	genus - Ureaplasma	0	0	0	0	0	0	0	0	0	0	0	0	0	0	0	0	0	0	0	0	0	0	0	0	0	0	0	0	0	0	0	0	0	0	0	0	0	0	0	0	0	0	0	0	0	0	0	0
1.1.13.1.2.	order - RF39	0	0	0	0	0.000335585	0	0	0	0	0	0	0	0	0	0	0	0	0	7.36214e-05	0	0	0	0.00032533	0	0	0	0	0.000459664	0	0	0	0	0	0	0	0	0	0	0	0	0	0	0	0	0	0	0	0
1.1.13.1.3.	order - Acholeplasmatales	0	0	0	0	0	0	0	0	0	0	0	0	0	0	0	0	0	0	0	0	0	0	0.00104106	0	0	0	0	0.000275799	0	0	0	0	0	0	0	0	0	0	0	0	0	0	0	0	0	0	0	0
1.1.13.1.3.1.	family - Acholeplasmataceae	0	0	0	0	0	0	0	0	0	0	0	0	0	0	0	0	0	0	0	0	0	0	0.00104106	0	0	0	0	0.000275799	0	0	0	0	0	0	0	0	0	0	0	0	0	0	0	0	0	0	0	0
1.1.13.1.3.1.1.	genus - Acholeplasma	0	0	0	0	0	0	0	0	0	0	0	0	0	0	0	0	0	0	0	0	0	0	0.000520528	0	0	0	0	0.000275799	0	0	0	0	0	0	0	0	0	0	0	0	0	0	0	0	0	0	0	0
1.1.13.1.3.1.1.1.	species - Acholeplasma_laidlawii	0	0	0	0	0	0	0	0	0	0	0	0	0	0	0	0	0	0	0	0	0	0	0	0	0	0	0	0	0	0	0	0	0	0	0	0	0	0	0	0	0	0	0	0	0	0	0	0
1.1.13.1.4.	order - Anaeroplasmatales	0	0	0	0	0	0	0	0	0	0	0	0	0	0	0	0	0	0	0	0	0	0	0.000130132	0	0	0	0	4.59664e-05	0	0	0	0	0	0	0	0	0	0	0	0	0	0	0	0	0	0	0	0
1.1.13.1.4.1.	family - Anaeroplasmataceae	0	0	0	0	0	0	0	0	0	0	0	0	0	0	0	0	0	0	0	0	0	0	0.000130132	0	0	0	0	4.59664e-05	0	0	0	0	0	0	0	0	0	0	0	0	0	0	0	0	0	0	0	0
1.1.13.1.4.1.1.	genus - Anaeroplasma	0	0	0	0	0	0	0	0	0	0	0	0	0	0	0	0	0	0	0	0	0	0	0	0	0	0	0	0	0	0	0	0	0	0	0	0	0	0	0	0	0	0	0	0	0	0	0	0
1.1.13.2.	class - RF3	0	0	0	0	0	0	0	0	0	0	0	0	0	0	0	0	0	0	0	0	0	0	0.000390396	0	0	0	0	0	0	0	0	0	0	0	0	0	0	0	0	0	0	0	0	0	0	0	0	0
1.1.13.2.1.	order - ML615J-28	0	0	0	0	0	0	0	0	0	0	0	0	0	0	0	0	0	0	0	0	0	0	0.000390396	0	0	0	0	0	0	0	0	0	0	0	0	0	0	0	0	0	0	0	0	0	0	0	0	0
1.1.13.3.	class - CK-1C4-19	0	0	0	0	0	0	0	0	0	0	0	0	0	0	0	0	0	0	0	0	0	0	0	0	0	0	0	0	0	0	0	0	0	0	0	0	0	0	0	0	0	0	0	0	0	0	0	0
1.1.14.	phylum - TM7	0	0.000871356	0.000288624	0.00283061	0.0113679	0	0.000254929	0	0.0035667	0	2.78963e-05	0	0.00598573	0.000983491	0	0.00357272	0.000481093	0.00308986	0.00139881	0	0.00213886	0.00504125	0.00631141	0.000649965	0.000227344	0.000972066	0.00091553	0.00317168	0.00685687	0.000116991	0.0143405	0.00141058	0.00190638	0.000253421	0	0.00108419	7.77484e-05	0.00115012	0.000284306	0.00145524	0.000320667	0.00123785	0.000117123	0.000293499	0.00265428	0.0051661	0.00341544	0.00321183
1.1.14.1.	class - TM7-3	0	0.000871356	0.000288624	0.00283061	0.0113679	0	0.000254929	0	0.0035667	0	2.78963e-05	0	0.0037351	0.000983491	0	0.00357272	0.000481093	0.00308986	0.0010307	0	0.00213886	0.00504125	0.00442449	0.000649965	0.000227344	0.000818582	0.00091553	0.00307975	0.00685687	0.000116991	0.0143405	0.000604534	0.00190638	0.000253421	0	0.000758931	7.77484e-05	0.000766745	0.000142153	0.00145524	0.000320667	0.00123785	0.000117123	0.000293499	0.00265428	0.0051661	0.00341544	0.00321183
1.1.14.1.1.	order - I025	0	0.000871356	0	0	0	0	0	0	0	0	2.78963e-05	0	0	0	0	0	0	0	7.36214e-05	0	0	0.000254608	0	0	0	0	0	0	0	0	0	0	7.06065e-05	0	0	0.000758931	0	0	0	0	0	0	0	0	0	6.53937e-05	0	0.0030079
1.1.14.1.1.1.	family - Rs-045	0	0	0	0	0	0	0	0	0	0	0	0	0	0	0	0	0	0	7.36214e-05	0	0	0.000254608	0	0	0	0	0	0	0	0	0	0	7.06065e-05	0	0	0.000758931	0	0	0	0	0	0	0	0	0	6.53937e-05	0	0.0030079
1.1.14.1.2.	order - CW040	0	0	0.000288624	0.000744897	0.0106548	0	0	0	0	0	0	0	0	0.000140499	0	0	0.000481093	0.000343318	0.000147243	0	0	0.000101843	0.000780793	0.000236351	0	0.000102323	0	0.00206849	0.00450731	0	0.00767263	0	0	0	0	0	0	0	0	0.00145524	0.000320667	0.000962773	0.000117123	0.000195666	0.000918789	0.00183102	0.000465742	5.09814e-05
1.1.14.1.2.1.	family - F16	0	0	0	0.000744897	0.0011326	0	0	0	0	0	0	0	0	0	0	0	0	0	7.36214e-05	0	0	5.09217e-05	0.000780793	0.000236351	0	0	0	0.00193059	0.0015344	0	9.13409e-05	0	0	0	0	0	0	0	0	0.000177469	0	0.000550156	0	0.000195666	5.10438e-05	0.000130787	5.17491e-05	0
1.1.14.1.3.	order - EW055	0	0	0	0	0	0	0	0	0	0	0	0	0	7.02494e-05	0	0	0	0	0	0	0.000109685	0.00147673	0	0	0	0	0	4.59664e-05	0	0	0	0.000201511	7.06065e-05	0	0	0	0	5.47675e-05	9.47688e-05	0	0	0	0	0	0	0	0.000258746	0
1.1.14.2.	class - TM7-1	0	0	0	0	0	0	0	0	0	0	0	0	0.00225063	0	0	0	0	0	0.000368107	0	0	0	0.00188692	0	0	0.000153484	0	0	0	0	0	0.000806045	0	0	0	0.000325256	0	0.000383373	0.000142153	0	0	0	0	0	0	0	0	0
1.1.15.	phylum - Fusobacteria	0.0122762	0.00435678	0.000123696	0.000198639	0.00658585	0	0.00416383	0.00050169	5.75275e-05	0.00387251	0.00348704	0.00143827	0.00684768	0.00439059	0.00116358	0.00460829	0.000384874	0.0052356	0.00478539	0	0.00526489	0.00702719	0.00735246	0.0043134	0.000255762	5.11614e-05	0.00838433	0.00147093	0.00632942	0.000584955	0.0118743	0.00146096	0.00882581	0.00593006	0.00118594	0.00390307	0.0013606	0.00312175	0.000331691	0.00124228	0	0.000641849	0.000175685	0.000244582	0.0158746	0.0072587	0.00734838	0.00713739
1.1.15.1.	class - Fusobacteriia	0.0122762	0.00435678	0.000123696	0.000198639	0.00658585	0	0.00416383	0.00050169	5.75275e-05	0.00387251	0.00348704	0.00143827	0.00684768	0.00439059	0.00116358	0.00460829	0.000384874	0.0052356	0.00478539	0	0.00526489	0.00702719	0.00735246	0.0043134	0.000255762	5.11614e-05	0.00838433	0.00147093	0.00632942	0.000584955	0.0118743	0.00146096	0.00882581	0.00593006	0.00118594	0.00390307	0.0013606	0.00312175	0.000331691	0.00124228	0	0.000641849	0.000175685	0.000244582	0.0158746	0.0072587	0.00734838	0.00713739
1.1.15.1.1.	order - Fusobacteriales	0.0122762	0.00435678	0.000123696	0.000198639	0.00658585	0	0.00416383	0.00050169	5.75275e-05	0.00387251	0.00348704	0.00143827	0.00684768	0.00439059	0.00116358	0.00460829	0.000384874	0.0052356	0.00478539	0	0.00526489	0.00702719	0.00735246	0.0043134	0.000255762	5.11614e-05	0.00838433	0.00147093	0.00632942	0.000584955	0.0118743	0.00146096	0.00882581	0.00593006	0.00118594	0.00390307	0.0013606	0.00312175	0.000331691	0.00124228	0	0.000641849	0.000175685	0.000244582	0.0158746	0.0072587	0.00734838	0.00713739
1.1.15.1.1.1.	family - Fusobacteriaceae	0.0122762	0.000633714	0.000123696	0	0.00612442	0	0.0033424	0	5.75275e-05	0.00377321	0.00259436	0.000439473	0.00579419	0.00224798	0.000922842	0.00176047	0.000192437	0.00171659	0.00154605	0	0.000658111	0.00152765	0.00527035	0.00183172	5.68359e-05	0	0.00274659	0.000919329	0.00354831	0.000467964	0.00858604	0.000906801	0.00571913	0.00263558	0.00112353	0.00260205	0.00073861	0.000273838	0.000189538	0.000354937	0	0.000458463	5.85617e-05	4.89165e-05	0.0087285	0.00124248	0.00201822	0.00229416
1.1.15.1.1.1.1.	genus - Fusobacterium	0.0122762	0.000633714	0.000123696	0	0.00612442	0	0.0033424	0	5.75275e-05	0.00377321	0.00259436	0.000439473	0.00579419	0.00224798	0.000922842	0.00176047	0.000192437	0.00171659	0.00154605	0	0.000658111	0.00152765	0.00527035	0.00183172	5.68359e-05	0	0.00274659	0.000919329	0.00354831	0.000467964	0.00858604	0.000906801	0.00571913	0.00263558	0.00112353	0.00260205	0.00073861	0.000273838	0.000189538	0.000354937	0	0.000458463	5.85617e-05	4.89165e-05	0.0087285	0.00124248	0.00201822	0.00229416
1.1.15.1.1.2.	family - Leptotrichiaceae	0	0.00372307	0	0.000198639	0.000461429	0	0.000821437	0.00050169	0	9.9295e-05	0.000892683	0.000998801	0.00105349	0.00214261	0.000240741	0.00284782	0.000192437	0.00351901	0.00323934	0	0.00460678	0.00549954	0.00208211	0.00248168	0.000198926	5.11614e-05	0.00563774	0.000551597	0.00278111	0.000116991	0.00328827	0.000554156	0.00310669	0.00329448	6.24181e-05	0.00130102	0.000621987	0.00284791	0.000142153	0.000887343	0	0.000183385	0.000117123	0.000195666	0.00714614	0.00601622	0.00533016	0.00484323
1.1.15.1.1.2.1.	genus - Leptotrichia	0	0.00372307	0	0.000198639	0.000461429	0	0.000821437	0.00050169	0	9.9295e-05	0.000892683	0.000998801	0.00105349	0.00210748	0.000240741	0.00284782	0.000192437	0.00351901	0.00323934	0	0.00460678	0.00549954	0.00208211	0.00248168	0.000198926	5.11614e-05	0.00563774	0.000321765	0.00278111	0.000116991	0.00301425	0.000453401	0.00310669	0.00329448	6.24181e-05	0.00130102	0.000621987	0.00284791	0.000142153	0.000887343	0	0.000183385	0.000117123	0.000195666	0.00597213	0.00601622	0.00527841	0.00484323
1.1.15.1.1.2.2.	genus - Sneathia	0	0	0	0	0	0	0	0	0	0	0	0	0	0	0	0	0	0	0	0	0	0	0	0	0	0	0	0	0	0	0	0	0	0	0	0	0	0	0	0	0	0	0	0	0	0	0	0
1.1.16.	phylum - GN02	0	0.000158428	0	0	0	0	0	0	0	0	0	0	0	0.000210748	0	0	0	0	0	0	0	0	0.000130132	0	0	0	0	0	0.00282906	0	0.000182682	0.000302267	0	0	0	0.000379465	0	0	0	0	0	0	0	0	0	0.000130787	0.000465742	0
1.1.16.1.	class - BD1-5	0	0.000158428	0	0	0	0	0	0	0	0	0	0	0	0.000210748	0	0	0	0	0	0	0	0	0.000130132	0	0	0	0	0	0.00282906	0	0.000182682	0.000302267	0	0	0	0.000379465	0	0	0	0	0	0	0	0	0	0.000130787	0.000465742	0
1.1.16.2.	class - GKS2-174	0	0	0	0	0	0	0	0	0	0	0	0	0	0	0	0	0	0	0	0	0	0	0	0	0	0	0	0	0	0	0	0	0	0	0	0	0	0	0	0	0	0	0	0	0	0	0	0
1.1.16.3.	class - 3BR-5F	0	0	0	0	0	0	0	0	0	0	0	0	0	0	0	0	0	0	0	0	0	0	0	0	0	0	0	0	0	0	0	0	0	0	0	0	0	0	0	0	0	0	0	0	0	0	0	0
1.1.17.	phylum - AD3	0	0	0	0	0	0	0	0	0	0	0	0	0	0	0	0	0	0	0	0	0	0	0	0	0	0	0	0	0	0	0	0	0	0	0	0	0	0	0	0	0	0	0	0	0	0	0	0
1.1.17.1.	class - JG37-AG-4	0	0	0	0	0	0	0	0	0	0	0	0	0	0	0	0	0	0	0	0	0	0	0	0	0	0	0	0	0	0	0	0	0	0	0	0	0	0	0	0	0	0	0	0	0	0	0	0
1.1.18.	phylum - Armatimonadetes	0	0	0	0	0	0	0	0	0	0	0	0	0	0	0	0	0	0	0	0	0	0	0	0	0	0	0	0	0	0	0	0	0	0	0	0.00124682	0	0	9.47688e-05	0	0	0.000137539	0	0	0	0	0.000206996	0
1.1.18.1.	class - Armatimonadia	0	0	0	0	0	0	0	0	0	0	0	0	0	0	0	0	0	0	0	0	0	0	0	0	0	0	0	0	0	0	0	0	0	0	0	0	0	0	0	0	0	0	0	0	0	0	0	0
1.1.18.1.1.	order - Armatimonadales	0	0	0	0	0	0	0	0	0	0	0	0	0	0	0	0	0	0	0	0	0	0	0	0	0	0	0	0	0	0	0	0	0	0	0	0	0	0	0	0	0	0	0	0	0	0	0	0
1.1.18.1.1.1.	family - Armatimonadaceae	0	0	0	0	0	0	0	0	0	0	0	0	0	0	0	0	0	0	0	0	0	0	0	0	0	0	0	0	0	0	0	0	0	0	0	0	0	0	0	0	0	0	0	0	0	0	0	0
1.1.18.1.2.	order - FW68	0	0	0	0	0	0	0	0	0	0	0	0	0	0	0	0	0	0	0	0	0	0	0	0	0	0	0	0	0	0	0	0	0	0	0	0	0	0	0	0	0	0	0	0	0	0	0	0
1.1.18.2.	class - [Fimbriimonadia]	0	0	0	0	0	0	0	0	0	0	0	0	0	0	0	0	0	0	0	0	0	0	0	0	0	0	0	0	0	0	0	0	0	0	0	0	0	0	9.47688e-05	0	0	0	0	0	0	0	0	0
1.1.18.2.1.	order - [Fimbriimonadales]	0	0	0	0	0	0	0	0	0	0	0	0	0	0	0	0	0	0	0	0	0	0	0	0	0	0	0	0	0	0	0	0	0	0	0	0	0	0	9.47688e-05	0	0	0	0	0	0	0	0	0
1.1.18.2.1.1.	family - [Fimbriimonadaceae]	0	0	0	0	0	0	0	0	0	0	0	0	0	0	0	0	0	0	0	0	0	0	0	0	0	0	0	0	0	0	0	0	0	0	0	0	0	0	9.47688e-05	0	0	0	0	0	0	0	0	0
1.1.18.2.1.1.1.	genus - Fimbriimonas	0	0	0	0	0	0	0	0	0	0	0	0	0	0	0	0	0	0	0	0	0	0	0	0	0	0	0	0	0	0	0	0	0	0	0	0	0	0	9.47688e-05	0	0	0	0	0	0	0	0	0
1.1.18.3.	class - OS-L	0	0	0	0	0	0	0	0	0	0	0	0	0	0	0	0	0	0	0	0	0	0	0	0	0	0	0	0	0	0	0	0	0	0	0	0.00124682	0	0	0	0	0	0	0	0	0	0	0	0
1.1.18.4.	class - SHA-37	0	0	0	0	0	0	0	0	0	0	0	0	0	0	0	0	0	0	0	0	0	0	0	0	0	0	0	0	0	0	0	0	0	0	0	0	0	0	0	0	0	0	0	0	0	0	0.000206996	0
1.1.18.5.	class - 0319-6E2	0	0	0	0	0	0	0	0	0	0	0	0	0	0	0	0	0	0	0	0	0	0	0	0	0	0	0	0	0	0	0	0	0	0	0	0	0	0	0	0	0	0.000137539	0	0	0	0	0	0
1.1.18.6.	class - Chthonomonadetes	0	0	0	0	0	0	0	0	0	0	0	0	0	0	0	0	0	0	0	0	0	0	0	0	0	0	0	0	0	0	0	0	0	0	0	0	0	0	0	0	0	0	0	0	0	0	0	0
1.1.18.6.1.	order - Chthonomonadales	0	0	0	0	0	0	0	0	0	0	0	0	0	0	0	0	0	0	0	0	0	0	0	0	0	0	0	0	0	0	0	0	0	0	0	0	0	0	0	0	0	0	0	0	0	0	0	0
1.1.18.6.1.1.	family - Chthonomonadaceae	0	0	0	0	0	0	0	0	0	0	0	0	0	0	0	0	0	0	0	0	0	0	0	0	0	0	0	0	0	0	0	0	0	0	0	0	0	0	0	0	0	0	0	0	0	0	0	0
1.1.18.6.1.1.1.	genus - Chthonomonas	0	0	0	0	0	0	0	0	0	0	0	0	0	0	0	0	0	0	0	0	0	0	0	0	0	0	0	0	0	0	0	0	0	0	0	0	0	0	0	0	0	0	0	0	0	0	0	0
1.1.19.	phylum - Chlorobi	0	0	0	0	0	0	0	0	0	0	0	0	0	0	0	0	0	0	0	0	0	0	0	0	0	0	0	4.59664e-05	0	0	0	0	0	0	0	0.000758931	0	0	0	0	0	0	0	0	0	0	0	0
1.1.19.1.	class - Ignavibacteria	0	0	0	0	0	0	0	0	0	0	0	0	0	0	0	0	0	0	0	0	0	0	0	0	0	0	0	0	0	0	0	0	0	0	0	0	0	0	0	0	0	0	0	0	0	0	0	0
1.1.19.1.1.	order - Ignavibacteriales	0	0	0	0	0	0	0	0	0	0	0	0	0	0	0	0	0	0	0	0	0	0	0	0	0	0	0	0	0	0	0	0	0	0	0	0	0	0	0	0	0	0	0	0	0	0	0	0
1.1.19.1.1.1.	family - [Melioribacteraceae]	0	0	0	0	0	0	0	0	0	0	0	0	0	0	0	0	0	0	0	0	0	0	0	0	0	0	0	0	0	0	0	0	0	0	0	0	0	0	0	0	0	0	0	0	0	0	0	0
1.1.19.1.1.2.	family - Ignavibacteriaceae	0	0	0	0	0	0	0	0	0	0	0	0	0	0	0	0	0	0	0	0	0	0	0	0	0	0	0	0	0	0	0	0	0	0	0	0	0	0	0	0	0	0	0	0	0	0	0	0
1.1.19.2.	class - OPB56	0	0	0	0	0	0	0	0	0	0	0	0	0	0	0	0	0	0	0	0	0	0	0	0	0	0	0	4.59664e-05	0	0	0	0	0	0	0	0.000758931	0	0	0	0	0	0	0	0	0	0	0	0
1.1.19.3.	class - SJA-28	0	0	0	0	0	0	0	0	0	0	0	0	0	0	0	0	0	0	0	0	0	0	0	0	0	0	0	0	0	0	0	0	0	0	0	0	0	0	0	0	0	0	0	0	0	0	0	0
1.1.19.4.	class - BSV26	0	0	0	0	0	0	0	0	0	0	0	0	0	0	0	0	0	0	0	0	0	0	0	0	0	0	0	0	0	0	0	0	0	0	0	0	0	0	0	0	0	0	0	0	0	0	0	0
1.1.19.4.1.	order - C20	0	0	0	0	0	0	0	0	0	0	0	0	0	0	0	0	0	0	0	0	0	0	0	0	0	0	0	0	0	0	0	0	0	0	0	0	0	0	0	0	0	0	0	0	0	0	0	0
1.1.19.4.2.	order - PK329	0	0	0	0	0	0	0	0	0	0	0	0	0	0	0	0	0	0	0	0	0	0	0	0	0	0	0	0	0	0	0	0	0	0	0	0	0	0	0	0	0	0	0	0	0	0	0	0
1.1.2.	phylum - Actinobacteria	0.889003	0.661993	0.771492	0.745742	0.386426	0.867795	0.498131	0.626267	0.825174	0.395095	0.71635	0.805274	0.608437	0.741061	0.586567	0.890903	0.923891	0.791348	0.615917	0.826311	0.714928	0.38507	0.519487	0.749586	0.94055	0.471145	0.740519	0.757389	0.391944	0.843154	0.566405	0.671486	0.331498	0.694374	0.90887	0.67534	0.745996	0.327236	0.148597	0.531341	0.867051	0.264992	0.536367	0.903488	0.468378	0.576118	0.627096	0.679633
1.1.2.1.	class - Actinobacteria	0.889003	0.660646	0.771039	0.745742	0.384496	0.867795	0.493513	0.626215	0.825059	0.385761	0.71582	0.805274	0.60159	0.740815	0.586486	0.890333	0.923795	0.790748	0.614813	0.826249	0.714654	0.379621	0.516755	0.749055	0.940464	0.471145	0.739315	0.755504	0.391273	0.843115	0.5654	0.670982	0.32945	0.693918	0.908682	0.66954	0.745879	0.325812	0.148455	0.530134	0.86657	0.26192	0.534903	0.903292	0.467715	0.575857	0.625543	0.678053
1.1.2.1.1.	order - Actinomycetales	0.882499	0.660488	0.770832	0.743358	0.374596	0.867795	0.490993	0.626215	0.824944	0.380201	0.711915	0.804714	0.596083	0.735616	0.586486	0.889349	0.923795	0.790662	0.614665	0.825882	0.714654	0.37015	0.513696	0.749055	0.940464	0.471145	0.738688	0.753206	0.385471	0.843115	0.563391	0.67073	0.329097	0.693918	0.908682	0.666179	0.745413	0.325593	0.148455	0.528714	0.86657	0.227902	0.534083	0.903145	0.466847	0.575595	0.62544	0.677084
1.1.2.1.1.1.	family - Corynebacteriaceae	0.00818414	0.0164766	0.00189667	0.0321299	0.0159822	0.0208668	0.0175901	0.0111428	0.0341138	0.141396	0.0231261	0.0106272	0.16784	0.0168247	0.0135618	0.00248537	0.00240547	0.00952708	0.0567621	0.00257227	0.229955	0.0492922	0.0402759	0.0105176	0.00215977	0.122327	0.122537	0.0261089	0.116663	0.00464064	0.016076	0.0238791	0.0158159	0.0392803	0.00393234	0.0260747	0.00524802	0.035325	0.00336429	0.0106126	0.0306558	0.0271869	0.0245959	0.00596781	0.0120463	0.0191603	0.0326019	0.0565893
1.1.2.1.1.1.1.	genus - Corynebacterium	0.00818414	0.0164766	0.00189667	0.0321299	0.0159822	0.0208668	0.0175901	0.0111428	0.0341138	0.141396	0.0231261	0.0106272	0.16784	0.0168247	0.0135618	0.00248537	0.00240547	0.00952708	0.0567621	0.00257227	0.229955	0.0492922	0.0402759	0.0105176	0.00215977	0.122327	0.122537	0.0261089	0.116663	0.00464064	0.016076	0.0238791	0.0158159	0.0392803	0.00393234	0.0260747	0.00524802	0.035325	0.00336429	0.0106126	0.0306558	0.0271869	0.0245959	0.00596781	0.0120463	0.0191603	0.0326019	0.0565893
1.1.2.1.1.1.1.1.	species - Corynebacterium_lubricantis	0	0	0	0	0	0	0	0	0	0	0	0	0	0	0	0	0	0	0	0	0	0	0.000195198	0	0	0	0	0.000275799	0	0	0	0	0	0	0	0	0	0	0	0	0	0	0	0	0	6.53937e-05	0	0
1.1.2.1.1.1.1.2.	species - Corynebacterium_variabile	0	0.000158428	0	0	0	0	0	0	5.75275e-05	0	0	0	0	0	0	0	0	0.000257489	0	0	0.000658111	0.00208779	0.000195198	0	0	0	4.81858e-05	0.00064353	0.000431551	3.8997e-05	0	0	0	5.06842e-05	0.000187254	0	0	0	0	0	0	4.58463e-05	0	0	0.000714614	0.000392362	0.000155247	0.000101963
1.1.2.1.1.1.1.3.	species - Corynebacterium_bovis	0	0	0	0	0	0	0	0.00044888	0	0	0	0	0	0	0	0	0	0	0	0	0.110288	0	6.5066e-05	0	0	5.11614e-05	0	0	4.79501e-05	0.000155988	0	0	0	0.00745058	0	0	0	0	0	0	0.000128267	0	0	0	0	0	0	0
1.1.2.1.1.1.1.4.	species - Corynebacterium_durum	0	0	0	0	0.00205546	0	0.000991389	0.000237643	0.000115055	0.00496475	0.00114375	0.000479425	0.00057463	0.00052687	0	0.000310672	0	0.00205991	0	6.12445e-05	0	0.00157857	0.0030581	0.000590877	2.8418e-05	0	0.000530044	9.19329e-05	0.00278111	0	0.00191816	0.00649874	0.000776672	0.00957932	0.000187254	0.0028731	0.000116623	5.47675e-05	9.47688e-05	0.000106481	9.62001e-05	0.000550156	0	0	0.000969833	0.000261575	0.00310495	0.000254907
1.1.2.1.1.1.1.5.	species - Corynebacterium_kroppenstedtii	0	0	0	0	0.000125844	0.000924169	0	0.000158428	5.75275e-05	0	8.3689e-05	7.99041e-05	0	0	0	0	0	0	0	0	0.000274213	0	0	0	0	0.00127903	0.000530044	0	0	0	0	5.03778e-05	0	0	0	0	0	0	0	0	0	0	0	0	0	6.53937e-05	0.000103498	0
1.1.2.1.1.10.	family - Jonesiaceae	0	0	0	0	0	0	0	0	0	0	0	0	0	0	0	0	0	0	0	0	0	0	0	0	0	0	4.81858e-05	0	0	0	0	0	0	0	0	0	0	0	0	0	0	0.000183385	0	0	0	0	0	0
1.1.2.1.1.10.1.	genus - Jonesia	0	0	0	0	0	0	0	0	0	0	0	0	0	0	0	0	0	0	0	0	0	0	0	0	0	0	0	0	0	0	0	0	0	0	0	0	0	0	0	0	0	0	0	0	0	0	0	0
1.1.2.1.1.11.	family - Actinomycetaceae	0	0.002218	0.00041232	0.000794557	0.00557909	0.000194562	0.00662814	0.000237643	0.00155324	0.0244266	0.00641616	0.00163803	0.00871522	0.00228311	0.000762348	0.00486719	0.000865967	0.0113295	0.00728852	0	0.00548426	0.0323353	0.0160062	0.00638147	0.000369434	0.000460452	0.00819159	0.00142496	0.0208104	0.000194985	0.00940811	0.00518892	0.0100967	0.00689306	0.000249672	0.00672196	0.00124397	0.00416233	0.00161107	0.00156172	0.000609267	0.00770218	0.00169829	0.000586998	0.0123016	0.00529689	0.00688263	0.00586286
1.1.2.1.1.11.1.	genus - Actinomyces	0	0.002218	0.00020616	0.000794557	0.0053274	0.000145921	0.00566508	0.000237643	0.00092044	0.0112203	0.00488186	0.00159808	0.00378298	0.00210748	0.000762348	0.00476363	0.000865967	0.00592224	0.00728852	0	0.00471646	0.0310113	0.0135337	0.00608603	0.000341016	0.000460452	0.00722787	0.00114916	0.00556222	0.000194985	0.00940811	0.00503778	0.00988491	0.00689306	0.000249672	0.0063967	0.00124397	0.00394326	0.00156368	0.00156172	0.000577201	0.00458463	0.00169829	0.000538081	0.0118932	0.00490453	0.00688263	0.00565893
1.1.2.1.1.11.1.1.	species - Actinomyces_europaeus	0	0	0	0	0	0	0.000113302	0	0.00046022	0	0	0	0.000478858	0	0	0	0	0	0	0	0	0	0	0	0	0	0	0	0.000767202	0	0	0.000554156	0	0	0	0	0	0	0	0	6.41334e-05	0.00100862	0	0	0	0	0	0
1.1.2.1.1.11.2.	genus - Mobiluncus	0	0	0	0	0	0	0.000538183	0	0	0.00893655	0	0	0.000622516	0	0	0	0	8.58295e-05	0	0	0	0.000254608	0	0	0	0	0.000240929	0	0.00316471	0	0	0	0	0	0	0	0	0	0	0	0	4.58463e-05	0	0	0	6.53937e-05	0	0
1.1.2.1.1.11.3.	genus - Arcanobacterium	0	0	0	0	0	0	0	0	0	0	0.000781097	0	0	0	0	0	0	0.00532143	0	0	0	0	6.5066e-05	0	0	0	0	0	0.00335651	0	0	0	0	0	0	0	0	0	0	0	0	0.00114616	0	0	5.10438e-05	0	0	0
1.1.2.1.1.11.4.	genus - N09	0	0	0	0	0	0	0	0	0	0	0	0	0	0	0	0	0	0	0	0	0	0	0	0	0	0	0	0	0	0	0	0	0	0	0	0	0	0	0	0	0	0	0	0	0	0	0	0
1.1.2.1.1.11.5.	genus - Trueperella	0	0	0	0	0	0	0	0	0	0	0	0	0	0	0	0	0	0	0	0	0	0	0.000260264	0	0	0	0	0.000137899	0	0	0	0	0	0	0	0	0	0	0	0	0	0	0	0	0	0	0	0
1.1.2.1.1.11.6.	genus - Actinobaculum	0	0	0	0	0	0	0	0	0	0	0	3.99521e-05	0.00110137	0	0	0	0	0	0	0	0	0.00030553	0	0	0	0	0	0	0.000239751	0	0	0	0	0	0	0	0	0	0	0	0	0	0	0	0	0	0	0
1.1.2.1.1.11.7.	genus - Varibaculum	0	0	0.00020616	0	0.000251688	4.86405e-05	0	0	0.000632802	0.00426969	0.000753201	0	0.00320835	0.000140499	0	0	0	0	0	0	0.000109685	0.000356452	0	5.90877e-05	0	0	4.81858e-05	4.59664e-05	0.00805562	0	0	0.000151134	0	0	0	0	0	0	0	0	3.20667e-05	0.00178801	0	0	0.000357307	0	0	0
1.1.2.1.1.12.	family - Microbacteriaceae	0	0	0.000123696	0.000198639	0.000545325	0	0.000141627	0	0	0	0	0	0.00114926	0.000632244	0.000280865	0.000828458	0	0.000686636	0.00611058	0.000367467	0.00756828	0.0178735	0.00975991	0.000886315	0.00014209	5.11614e-05	0.00260203	0.00340152	0.00225366	0.000116991	0.0015528	0.0143577	0.00127092	0.000253421	0.000749017	0.00308993	0	0.0065721	0.00104246	0.00134876	0	0.0012837	0.00503631	0.000146749	0.00102088	0.000392362	0.00491617	0.00209024
1.1.2.1.1.12.1.	genus - Microbacterium	0	0	0	0	0.000125844	0	0	0	0	0	0	0	0	0.000632244	8.02472e-05	0.000103557	0	0.000686636	0.00537437	0.000306222	0.00701985	0.0164986	0.00624634	0.000827228	0.000113672	5.11614e-05	0.00226473	0.00197656	0.00148645	7.7994e-05	0.00109609	0.0104786	0.0010591	0.000253421	0.000561763	0.000921559	0	0.00388849	0.00075815	0.000780862	0	0.000687695	0.00409932	4.89165e-05	0.000918789	0.000196181	0.00382943	0.00142748
1.1.2.1.1.12.1.1.	species - Microbacterium_gubbeenense	0	0	0	0	0	0	0	0	0	0	0	0	0	0	0	0	0	0.000429148	0	0	0.000164528	0	0	0	0	0	0	0	0	0	0	0	0	0	0	0	0	0	0	0	0	0	0	0	0.000816702	0	0	0
1.1.2.1.1.12.1.2.	species - Microbacterium_lacticum	0	0	0	0	0	0	0	0	0	0	0	0	0	0	0	0	0	0	0	0	0	0	0	0	0	0	0	0	0	0	0	0	0	0	0	0	0	0	0	0	0	0	0	0	0	0	0	0
1.1.2.1.1.12.10.	genus - Curtobacterium	0	0	0	0	0	0	0	0	0	0	0	0	0	0	0	0	0	0	0	0	0	0	0	0	0	0	0	0	0	0	0	0	0	0	0	0	0	0	0	0	0	0	0	0	0	0	0	0
1.1.2.1.1.12.11.	genus - Mycetocola	0	0	0	0	0	0	0	0	0	0	0	0	0	0	0	0	0	0	0	0	0	0	0	0	0	0	0	0	0	0	0	0	0	0	0	0	0	0	0	0	0	0	0	0	0	0	0	0
1.1.2.1.1.12.2.	genus - Agromyces	0	0	0	4.96598e-05	0	0	0	0	0	0	0	0	0	0	0	0	0	0	0	0	0	0	6.5066e-05	0	0	0	0	0	0	0	0	0.000201511	0	0	0	0	0	5.47675e-05	0	0	0	0	0	0	0	0	0.000155247	0
1.1.2.1.1.12.3.	genus - Pseudoclavibacter	0	0	0	0	0	0	0	0	0	0	0	0	0	0	0	0	0	0	0	0	5.48426e-05	0	0	0	0	0	0	0	9.59003e-05	0	0	0	0	0	0	0	0	5.47675e-05	0	0	0	0	0	0	0	0	0	0
1.1.2.1.1.12.3.1.	species - Pseudoclavibacter_bifida	0	0	0	0	0	0	0	0	0	0	0	0	0	0	0	0	0	0	0	0	5.48426e-05	0	0	0	0	0	0	0	9.59003e-05	0	0	0	0	0	0	0	0	5.47675e-05	0	0	0	0	0	0	0	0	0	0
1.1.2.1.1.12.4.	genus - Leucobacter	0	0	0	0	0	0	0	0	0	0	0	0	0	0	0	0	0	0	7.36214e-05	0	0	0	0.00104106	0	0	0	0	0.000137899	0	0	0.000182682	0.00120907	0	0	0	0	0	0	0	0	0	0	0	0	0	0	0	0
1.1.2.1.1.12.5.	genus - Agrococcus	0	0	0	0	0.000419481	0	5.66508e-05	0	0	0	0	0	0	0	8.02472e-05	0.000310672	0	0	0	0	5.48426e-05	0.000101843	0.000260264	0	0	0	0	9.19329e-05	0	0	0	0.000554156	0	0	0.000124836	0.000704722	0	0.000109535	4.73844e-05	7.09874e-05	0	0.000183385	0	0	0	6.53937e-05	0	0.000254907
1.1.2.1.1.12.5.1.	species - Agrococcus_jenensis	0	0	0	0	0.000419481	0	5.66508e-05	0	0	0	0	0	0	0	8.02472e-05	0.000310672	0	0	0	0	5.48426e-05	0.000101843	0.000260264	0	0	0	0	9.19329e-05	0	0	0	0.000554156	0	0	0.000124836	0.000704722	0	0.000109535	4.73844e-05	7.09874e-05	0	0.000183385	0	0	0	6.53937e-05	0	0.000254907
1.1.2.1.1.12.6.	genus - Cryocola	0	0	0	0	0	0	0	0	0	0	0	0	0	0	0	0	0	0	0	0	0	0	0.000130132	0	0	0	0	0	0	0	0	5.03778e-05	0	0	0	0.000162628	0	0	0	0	0	0	0	4.89165e-05	0	0	0	0
1.1.2.1.1.12.7.	genus - Clavibacter	0	0	0	0	0	0	0	0	0	0	0	0	0	0	0	0	0	0	0	0	0.000109685	0	0	0	0	0	0	0.000229832	0	0	0	5.03778e-05	0	0	0	0.000162628	0	0.000164303	0	3.54937e-05	0	0	5.85617e-05	0	0	0	0	0
1.1.2.1.1.12.8.	genus - Salinibacterium	0	0	0	0	0	0	0	0	0	0	0	0	0	0	0	0	0	0	0	0	0	0	0	0	0	0	0	0	0	0	0	0	0	0	0	0	0	0	0	0	0	0	0	0	0	0	0	0
1.1.2.1.1.12.9.	genus - Rathayibacter	0	0	0	0.000148979	0	0	0	0	0	0	0	0	0	0	0	0	0	0	0	0	0	0	6.5066e-05	0	0	0	0	4.59664e-05	0	0	0	0.000503778	0	0	0	0	0	0.000273838	0	3.54937e-05	0	0	0	0	0	0	0	0
1.1.2.1.1.12.9.1.	species - Rathayibacter_caricis	0	0	0	0.000148979	0	0	0	0	0	0	0	0	0	0	0	0	0	0	0	0	0	0	6.5066e-05	0	0	0	0	4.59664e-05	0	0	0	0.000503778	0	0	0	0	0	0.000273838	0	3.54937e-05	0	0	0	0	0	0	0	0
1.1.2.1.1.13.	family - Streptomycetaceae	0	0	0	0	0	0	0	0	0	0	0	0	0	0	0	0	0	0	0.00184054	0	0	0	0.00949964	0	0	0	0	0.000183866	0	0	0	5.03778e-05	0	0	6.24181e-05	0.00157207	0	0	0	0	0	0	0	0	0	0	0	0
1.1.2.1.1.13.1.	genus - Streptomyces	0	0	0	0	0	0	0	0	0	0	0	0	0	0	0	0	0	0	0.00184054	0	0	0	0.00644154	0	0	0	0	0.000137899	0	0	0	0	0	0	6.24181e-05	0.000758931	0	0	0	0	0	0	0	0	0	0	0	0
1.1.2.1.1.14.	family - Nocardiopsaceae	0	0	0	0	0	0	0	0	0	0	0	0	0	0	0	0	0	0	0.000294486	0	0	0	6.5066e-05	0	0	0	0	0	0	0	0	0	0	0	0	0.000487884	0	5.47675e-05	0	0	0	0	0	0	0	0	0	5.09814e-05
1.1.2.1.1.14.1.	genus - Nocardiopsis	0	0	0	0	0	0	0	0	0	0	0	0	0	0	0	0	0	0	0	0	0	0	0	0	0	0	0	0	0	0	0	0	0	0	0	0	0	0	0	0	0	0	0	0	0	0	0	0
1.1.2.1.1.14.1.1.	species - Nocardiopsis_exhalans	0	0	0	0	0	0	0	0	0	0	0	0	0	0	0	0	0	0	0	0	0	0	0	0	0	0	0	0	0	0	0	0	0	0	0	0	0	0	0	0	0	0	0	0	0	0	0	0
1.1.2.1.1.14.2.	genus - Thermobifida	0	0	0	0	0	0	0	0	0	0	0	0	0	0	0	0	0	0	0	0	0	0	0	0	0	0	0	0	0	0	0	0	0	0	0	0.000108419	0	0	0	0	0	0	0	0	0	0	0	5.09814e-05
1.1.2.1.1.14.3.	genus - Prauseria	0	0	0	0	0	0	0	0	0	0	0	0	0	0	0	0	0	0	0	0	0	0	0	0	0	0	0	0	0	0	0	0	0	0	0	0.000379465	0	5.47675e-05	0	0	0	0	0	0	0	0	0	0
1.1.2.1.1.15.	family - Dermabacteraceae	0	0.00403992	0	0.00273129	0	0	0	0	0	0	0	0	0	0	4.01236e-05	0	0	0.00154493	0.000147243	0	0	0.00244424	0.00110612	0	0	0.000102323	0.00130102	0.000735463	0.000671302	0	0	0.00070529	0.00141213	0	6.24181e-05	0.00146365	0.000116623	0.00104058	0.000189538	0	0	0	0	4.89165e-05	0.000510438	6.53937e-05	0.000155247	0.00035687
1.1.2.1.1.15.1.	genus - Brachybacterium	0	0.00253485	0	0.00268163	0	0	0	0	0	0	0	0	0	0	4.01236e-05	0	0	0.00128744	0.000147243	0	0	0.00244424	0.000975991	0	0	0.000102323	0.000433672	0.000459664	0.000575402	0	0	0.000604534	0.00127092	0	6.24181e-05	0.00140944	7.77484e-05	0.00087628	0.000142153	0	0	0	0	0	0.000510438	6.53937e-05	0.000155247	0.00035687
1.1.2.1.1.15.1.1.	species - Brachybacterium_conglomeratum	0	0.000554499	0	0.000198639	0	0	0	0	0	0	0	0	0	0	4.01236e-05	0	0	0	0	0	0	0.00208779	0.000195198	0	0	0.000102323	0	9.19329e-05	0.000287701	0	0	0	0.000282426	0	0	0	0	0.000109535	0	0	0	0	0	0	0.000510438	6.53937e-05	0.000155247	0.000254907
1.1.2.1.1.15.2.	genus - Dermabacter	0	0.00150507	0	4.96598e-05	0	0	0	0	0	0	0	0	0	0	0	0	0	0.000171659	0	0	0	0	0.000130132	0	0	0	0.000867344	0.000275799	9.59003e-05	0	0	0.000100756	7.06065e-05	0	0	5.42094e-05	3.88742e-05	0.000164303	4.73844e-05	0	0	0	0	4.89165e-05	0	0	0	0
1.1.2.1.1.16.	family - Sporichthyaceae	0	0	0	0	0	0	0	0	0	0	0	0	0	0	0	0	0	0	7.36214e-05	0	0	5.09217e-05	0	0	0	0	0	0	0	0	0	0	0.000423639	0	0	0.000433675	0	0	0	7.09874e-05	0.000128267	0	0.00111267	0	0	6.53937e-05	0	0
1.1.2.1.1.16.1.	genus - Sporichthya	0	0	0	0	0	0	0	0	0	0	0	0	0	0	0	0	0	0	0	0	0	0	0	0	0	0	0	0	0	0	0	0	0	0	0	0	0	0	0	0	0	0	0	0	0	0	0	0
1.1.2.1.1.17.	family - Intrasporangiaceae	0	0	0	9.93197e-05	0	0	0.000991389	0	0	0	2.78963e-05	0	0	3.51247e-05	0.000280865	0	0	0	0.000736214	0	0.00109685	0	0.00149652	0.000649965	2.8418e-05	0	9.63716e-05	0.000873362	0.000335651	3.8997e-05	0	0	0	0.000101368	0.000249672	0.00384886	0	0.000492908	0	0.000248456	0	0.000229232	0.000936988	0	0	0	0.000258746	0.000152944
1.1.2.1.1.17.1.	genus - Knoellia	0	0	0	0	0	0	0	0	0	0	0	0	0	0	0	0	0	0	0.000147243	0	0	0	0.000975991	0	0	0	0	0	0	0	0	0	0	0	0	0.000271047	0	5.47675e-05	0	3.54937e-05	0	0	0.000175685	0	0	0	0.000103498	0
1.1.2.1.1.17.2.	genus - Arsenicicoccus	0	0	0	0	0	0	0	0	0	0	0	0	0	0	0	0	0	0	0	0	0	0	0.000130132	0	0	0	0	0	0	0	0	0	0	0	0	0	0	0	0	0	0	0	0	0	0	0	0	0
1.1.2.1.1.17.3.	genus - Phycicoccus	0	0	0	0	0	0	0	0	0	0	2.78963e-05	0	0	0	0	0	0	0	0	0	0.000329056	0	0	0	0	0	0	4.59664e-05	0	3.8997e-05	0	0	0	0	0	5.42094e-05	0	5.47675e-05	0	0	0	0	5.85617e-05	0	0	0	5.17491e-05	0
1.1.2.1.1.17.4.	genus - Terracoccus	0	0	0	0	0	0	0	0	0	0	0	0	0	0	0	0	0	0	0	0	0	0	0	0	0	0	0	0	0	0	0	0	0	0	0	0	0	0	0	0	0	0	0	0	0	0	0	0
1.1.2.1.1.17.5.	genus - Janibacter	0	0	0	0	0	0	2.83254e-05	0	0	0	0	0	0	0	0	0	0	0	0	0	0	0	0	0	0	0	0	0	0	0	0	0	0	0	0	0	0	0	0	0	0	0	0	0	0	0	0	0
1.1.2.1.1.18.	family - Brevibacteriaceae	0	0.000712928	0	0.000893877	0	0	0	0	0.00471725	0	0	0	0	0	0	0	0	0.0029182	0.000294486	6.12445e-05	5.48426e-05	0.00127304	0.000455462	0.000531789	2.8418e-05	0	0	0.00078143	0.000287701	3.8997e-05	0.000456704	0.000151134	7.06065e-05	0	0.000374508	0.00102998	3.88742e-05	0	0.000189538	0	0	0	0	4.89165e-05	0.000204175	0	0	0.00147846
1.1.2.1.1.18.1.	genus - Brevibacterium	0	0.000712928	0	0.000893877	0	0	0	0	0.00471725	0	0	0	0	0	0	0	0	0.0029182	0.000294486	6.12445e-05	5.48426e-05	0.00127304	0.000455462	0.000531789	2.8418e-05	0	0	0.00078143	0.000287701	3.8997e-05	0.000456704	0.000151134	7.06065e-05	0	0.000374508	0.00102998	3.88742e-05	0	0.000189538	0	0	0	0	4.89165e-05	0.000204175	0	0	0.00147846
1.1.2.1.1.18.1.1.	species - Brevibacterium_aureum	0	0.000712928	0	0	0	0	0	0	0	0	0	0	0	0	0	0	0	0.00283237	0.000294486	0	5.48426e-05	0.0011712	0.000390396	0.000118175	0	0	0	0.000459664	0	3.8997e-05	0.000456704	0.000100756	0	0	0.00031209	0.000758931	3.88742e-05	0	9.47688e-05	0	0	0	0	4.89165e-05	0.000204175	0	0	0
1.1.2.1.1.19.	family - Nocardiaceae	0	0.00126743	0	0	0	0	0	0	0.000115055	0	0	0	0	0	0	0	0	0	0.000736214	0	0.000164528	0.00381913	6.5066e-05	0	0	0	0	0.000229832	0.000191801	0	0.000365364	0.000554156	0.000141213	0	6.24181e-05	0.00086735	0	0.00164303	4.73844e-05	0.000567899	0.0002886	9.16926e-05	0.00035137	0	0	0	0.000206996	0.000509814
1.1.2.1.1.19.1.	genus - Rhodococcus	0	0.00126743	0	0	0	0	0	0	0.000115055	0	0	0	0	0	0	0	0	0	0.000588972	0	0.000164528	0.00381913	6.5066e-05	0	0	0	0	0.000229832	0	0	0.000365364	0.000554156	0.000141213	0	6.24181e-05	0.000704722	0	0.00164303	4.73844e-05	7.09874e-05	0	9.16926e-05	0.00035137	0	0	0	0.000206996	0.000509814
1.1.2.1.1.19.1.1.	species - Rhodococcus_fascians	0	0	0	0	0	0	0	0	0	0	0	0	0	0	0	0	0	0	0.000147243	0	0	0	0	0	0	0	0	9.19329e-05	0	0	0.000365364	0.000302267	0.000141213	0	0	0.000216837	0	0.00153349	0	3.54937e-05	0	0	5.85617e-05	0	0	0	0	0
1.1.2.1.1.19.2.	genus - Nocardia	0	0	0	0	0	0	0	0	0	0	0	0	0	0	0	0	0	0	0.000147243	0	0	0	0	0	0	0	0	0	0	0	0	0	0	0	0	0	0	0	0	0	0.0002886	0	0	0	0	0	0	0
1.1.2.1.1.2.	family - Propionibacteriaceae	0.868908	0.617792	0.767287	0.692655	0.328747	0.846004	0.413919	0.613831	0.778232	0.211101	0.679862	0.79137	0.414596	0.708535	0.570918	0.878579	0.919657	0.760364	0.520135	0.822268	0.461171	0.252011	0.395862	0.722938	0.936514	0.343856	0.598275	0.708205	0.224263	0.836681	0.529686	0.608161	0.255031	0.64075	0.89907	0.584431	0.734023	0.265842	0.138457	0.507986	0.833061	0.185357	0.48003	0.895808	0.423664	0.547214	0.562409	0.59638
1.1.2.1.1.2.1.	genus - Tessaracoccus	0	0	0	0	0	0	0	0	0	0	0	0	0	0	0	0	0	0	0	0	0	0.0201141	6.5066e-05	0	0	0	0	9.19329e-05	0	0	0	5.03778e-05	0	0	0	0	0	0	0	0	3.20667e-05	0	5.85617e-05	0	0	0	0	0
1.1.2.1.1.2.2.	genus - Propionibacterium	0.868908	0.617792	0.767245	0.692457	0.327992	0.846004	0.408254	0.613831	0.778232	0.200377	0.679862	0.79137	0.414596	0.707341	0.570517	0.878061	0.919657	0.760106	0.515571	0.822268	0.460733	0.225278	0.387338	0.722642	0.936486	0.343395	0.597552	0.706504	0.220523	0.836486	0.525667	0.607708	0.252277	0.64075	0.89907	0.580474	0.733828	0.262775	0.138173	0.507773	0.833029	0.17958	0.477747	0.895808	0.423511	0.546037	0.559615	0.592914
1.1.2.1.1.2.2.1.	species - Propionibacterium_acnes	0.868834	0.616128	0.766915	0.680886	0.326775	0.845615	0.400125	0.573141	0.765921	0.200179	0.662147	0.756652	0.403486	0.7013	0.49027	0.876508	0.913692	0.742511	0.447545	0.81792	0.447296	0.196558	0.381742	0.720988	0.935605	0.340223	0.592541	0.704528	0.206042	0.835667	0.521282	0.599395	0.250088	0.622656	0.877348	0.576083	0.721661	0.261843	0.135377	0.502094	0.82979	0.177196	0.46334	0.893362	0.415599	0.537274	0.554337	0.58496
1.1.2.1.1.2.2.2.	species - Propionibacterium_granulosum	0	0	0	4.96598e-05	0	0	0	5.28095e-05	0	0	2.78963e-05	3.99521e-05	0	0	4.01236e-05	0	9.62186e-05	0.000171659	0.000147243	6.12445e-05	0	0	0	0	2.8418e-05	0	0	0	4.79501e-05	0	0	0	0	5.06842e-05	0	0	0	0	0	0	0	0	0	0	0	0	0	0
1.1.2.1.1.2.3.	genus - Luteococcus	0	0	0	0	0	0	0	0	0	0	0	0	0	0	0	0	0	0	0	0	0	0	0.00338343	0	0	0	0	0.000321765	0	0	0	0	0	0	0	0	0	0	0	0	0	0	0	0	0	0	0.000310495	0
1.1.2.1.1.2.4.	genus - Microlunatus	0	0	4.1232e-05	0	0	0	0	0	0	0	0	0	0	0	0	0	0	0	0.00346021	0	0	0	0.000260264	0.000118175	0	0.000306968	0	4.59664e-05	0	0	0	0.000100756	0.000494246	0	0	0.00135523	0	0.00065721	4.73844e-05	0.000177469	0	0.0037594	0	0	0	0	0.000776237	0
1.1.2.1.1.20.	family - Yaniellaceae	0	0	0	0	0	0	0	0	0	0	0	0	0	0	0	0	0	0	0	0	0	0	0.000195198	0	0	0	0	0	0	0	0	0	0	0	0	0	0	0.002355	0	0	0	0	0	0	0	0	0	0
1.1.2.1.1.20.1.	genus - Yaniella	0	0	0	0	0	0	0	0	0	0	0	0	0	0	0	0	0	0	0	0	0	0	0.000195198	0	0	0	0	0	0	0	0	0	0	0	0	0	0	0.002355	0	0	0	0	0	0	0	0	0	0
1.1.2.1.1.21.	family - Dermacoccaceae	0	0.000158428	0	4.96598e-05	0	0	0.0033424	0	0	0	0	0	0	0	0	0	0	0	0.000662593	0	0	5.09217e-05	0.00032533	0	0	0	0	4.59664e-05	0	0	0	0	0.000282426	0.000101368	0	0.00157207	0	5.47675e-05	9.47688e-05	0.000567899	0	0	0	0	0.00168445	0	0.000103498	0.000305888
1.1.2.1.1.21.1.	genus - Dermacoccus	0	0.000158428	0	4.96598e-05	0	0	0.0033424	0	0	0	0	0	0	0	0	0	0	0	0.000662593	0	0	5.09217e-05	0.00032533	0	0	0	0	4.59664e-05	0	0	0	0	0.000282426	0.000101368	0	0.00157207	0	5.47675e-05	9.47688e-05	0.000567899	0	0	0	0	0.00168445	0	0.000103498	0.000305888
1.1.2.1.1.22.	family - Actinosynnemataceae	0	0	0	0	0	0	0	0	0	0	0	0	0	0	0	0	0	0	0	0	0	0	0.000260264	0	0	0	0	0	0	0	0	0	0	0	0	0	0	0	0	0	0	0	0	0	0	0	0	0
1.1.2.1.1.22.1.	genus - Saccharothrix	0	0	0	0	0	0	0	0	0	0	0	0	0	0	0	0	0	0	0	0	0	0	0	0	0	0	0	0	0	0	0	0	0	0	0	0	0	0	0	0	0	0	0	0	0	0	0	0
1.1.2.1.1.23.	family - Geodermatophilaceae	0	0	0	0	0	0	0	0	0	0	0	0	0	0	0	0	0	0	0.000441729	0	0	0.000152765	0	0	0	0	0	4.59664e-05	0	0	0	0	0	0	0	0.000108419	0	5.47675e-05	4.73844e-05	0	0	0.000137539	0.000468494	0	0.000102088	0	0	0.000254907
1.1.2.1.1.23.1.	genus - Geodermatophilus	0	0	0	0	0	0	0	0	0	0	0	0	0	0	0	0	0	0	0.000441729	0	0	0	0	0	0	0	0	0	0	0	0	0	0	0	0	0	0	0	0	0	0	0	0	0	0	0	0	0
1.1.2.1.1.23.1.1.	species - Geodermatophilus_obscurus	0	0	0	0	0	0	0	0	0	0	0	0	0	0	0	0	0	0	0	0	0	0	0	0	0	0	0	0	0	0	0	0	0	0	0	0	0	0	0	0	0	0	0	0	0	0	0	0
1.1.2.1.1.23.2.	genus - Modestobacter	0	0	0	0	0	0	0	0	0	0	0	0	0	0	0	0	0	0	0	0	0	5.09217e-05	0	0	0	0	0	0	0	0	0	0	0	0	0	0	0	0	0	0	0	0	0	0	0	0	0	0
1.1.2.1.1.24.	family - Beutenbergiaceae	0	0	0	0	0	0	0	0	0	0	0	0	0	0	0	0	0	0	0	0	0	5.09217e-05	6.5066e-05	0	0	0	0	0.000275799	0	0	0	0.000100756	0	0	0	0	0	0	4.73844e-05	0	0	0	0	0	0	0	0	0
1.1.2.1.1.24.1.	genus - Salana	0	0	0	0	0	0	0	0	0	0	0	0	0	0	0	0	0	0	0	0	0	5.09217e-05	6.5066e-05	0	0	0	0	0	0	0	0	0.000100756	0	0	0	0	0	0	0	0	0	0	0	0	0	0	0	0
1.1.2.1.1.24.1.1.	species - Salana_multivorans	0	0	0	0	0	0	0	0	0	0	0	0	0	0	0	0	0	0	0	0	0	5.09217e-05	6.5066e-05	0	0	0	0	0	0	0	0	0.000100756	0	0	0	0	0	0	0	0	0	0	0	0	0	0	0	0
1.1.2.1.1.25.	family - Dietziaceae	0	0	0	0.000297959	0	0	0	0	0	0	0	0	0	7.02494e-05	0	0	0	0	0	0	0	0	0.00117119	5.90877e-05	0	0	0	0.00271202	0	7.7994e-05	0	0	0	0.00035479	0	0	0	5.47675e-05	0	3.54937e-05	0	0.000137539	0	0	0	0	0	5.09814e-05
1.1.2.1.1.25.1.	genus - Dietzia	0	0	0	0	0	0	0	0	0	0	0	0	0	0	0	0	0	0	0	0	0	0	0.00104106	5.90877e-05	0	0	0	0.00239026	0	0	0	0	0	0	0	0	0	5.47675e-05	0	3.54937e-05	0	4.58463e-05	0	0	0	0	0	0
1.1.2.1.1.26.	family - Nakamurellaceae	0	0	0	0	0	0	0	0	0	0	0	0	0	0	0	0	0	0	0.000147243	0	0	5.09217e-05	6.5066e-05	0	0	0	0	4.59664e-05	0	0	0	5.03778e-05	7.06065e-05	0	0	0.000108419	0	5.47675e-05	0.000284306	0	0	0.000137539	0	0	0	6.53937e-05	0	0
1.1.2.1.1.27.	family - Williamsiaceae	0	0	0	0	0.000713117	0	0	0	0	0	0	0	0	0	0	0	0	0	0	0	0	0	0.00065066	0	5.68359e-05	0	0	4.59664e-05	0	0	0	0.000604534	0	0	0	0	0	0.000328605	0	0.000141975	0	0	0	0	0	0	0	0
1.1.2.1.1.27.1.	genus - Williamsia	0	0	0	0	0.000713117	0	0	0	0	0	0	0	0	0	0	0	0	0	0	0	0	0	0.00065066	0	5.68359e-05	0	0	4.59664e-05	0	0	0	0.000604534	0	0	0	0	0	0.000328605	0	0.000141975	0	0	0	0	0	0	0	0
1.1.2.1.1.28.	family - Gordoniaceae	0	0.000475285	0	0.00198639	0	0	0	0	0	0	0	0	0	0	0	0	0	0.000343318	0.00213502	6.12445e-05	0.000877482	0.000407373	0.00032533	0	0	0	0	0	0.000815152	0	0.000913409	0	0	0	0.000436927	0.000271047	0	0.000164303	4.73844e-05	0	0	0	0.000175685	0	0	0	0	0.000203926
1.1.2.1.1.28.1.	genus - Gordonia	0	0.000475285	0	0.00198639	0	0	0	0	0	0	0	0	0	0	0	0	0	0.000343318	0.00213502	6.12445e-05	0.000877482	0.000407373	0.00032533	0	0	0	0	0	0.000815152	0	0.000913409	0	0	0	0.000436927	0.000271047	0	0.000164303	4.73844e-05	0	0	0	0.000175685	0	0	0	0	0.000203926
1.1.2.1.1.29.	family - Cellulomonadaceae	0	0	0	0	0	0	0	0	0	0	0	0	0	0	4.01236e-05	0	0	0	7.36214e-05	0	0	5.09217e-05	6.5066e-05	0	0	0	0.000144557	4.59664e-05	0.000383601	0	0	0	0	0	0	0.000162628	0	0.000109535	0	3.54937e-05	0	0	0.000936988	0	0	0	0.000103498	0
1.1.2.1.1.29.1.	genus - Cellulomonas	0	0	0	0	0	0	0	0	0	0	0	0	0	0	0	0	0	0	0	0	0	0	0	0	0	0	4.81858e-05	0	0.000383601	0	0	0	0	0	0	0.000162628	0	0	0	3.54937e-05	0	0	0.000936988	0	0	0	0.000103498	0
1.1.2.1.1.29.2.	genus - Demequina	0	0	0	0	0	0	0	0	0	0	0	0	0	0	0	0	0	0	0	0	0	0	0	0	0	0	0	0	0	0	0	0	0	0	0	0	0	0	0	0	0	0	0	0	0	0	0	0
1.1.2.1.1.29.3.	genus - Actinotalea	0	0	0	0	0	0	0	0	0	0	0	0	0	0	0	0	0	0	0	0	0	0	6.5066e-05	0	0	0	9.63716e-05	4.59664e-05	0	0	0	0	0	0	0	0	0	0	0	0	0	0	0	0	0	0	0	0
1.1.2.1.1.3.	family - Frankiaceae	0	0	0	0	0	0	0	0	0	0	0	0	0	0	0	0	0	0	0	0	0	0	0.000260264	0	0	0	0	0	0	0	0	0	0	5.06842e-05	6.24181e-05	0.000433675	0	0	4.73844e-05	0	0	4.58463e-05	0	0	0	0	0	0
1.1.2.1.1.3.1.	genus - Frankia	0	0	0	0	0	0	0	0	0	0	0	0	0	0	0	0	0	0	0	0	0	0	0	0	0	0	0	0	0	0	0	0	0	0	0	0	0	0	0	0	0	0	0	0	0	0	0	0
1.1.2.1.1.30.	family - Thermomonosporaceae	0	0	0	0	0	0	0	0	0	0	0	0	0	0	0	0	0	0	0.000147243	0	0	0	0	0	0	0	0	0	0	0	0	0	0	0	0	0	0	0	0	0	0	0	0	4.89165e-05	0	0	0	0
1.1.2.1.1.30.1.	genus - Actinomadura	0	0	0	0	0	0	0	0	0	0	0	0	0	0	0	0	0	0	0.000147243	0	0	0	0	0	0	0	0	0	0	0	0	0	0	0	0	0	0	0	0	0	0	0	0	0	0	0	0	0
1.1.2.1.1.30.1.1.	species - Actinomadura_vinacea	0	0	0	0	0	0	0	0	0	0	0	0	0	0	0	0	0	0	0.000147243	0	0	0	0	0	0	0	0	0	0	0	0	0	0	0	0	0	0	0	0	0	0	0	0	0	0	0	0	0
1.1.2.1.1.31.	family - Kineosporiaceae	0	0	0	0	0	0	0	0	0	0	0	0	0	0	0	0	0	0	7.36214e-05	0	0	0	0.000130132	0	0	0	0	9.19329e-05	0	0	0	0	0	0	0	0	0	5.47675e-05	0	7.09874e-05	0	0	0	0	0	0	5.17491e-05	0
1.1.2.1.1.31.1.	genus - Kineococcus	0	0	0	0	0	0	0	0	0	0	0	0	0	0	0	0	0	0	0	0	0	0	0	0	0	0	0	4.59664e-05	0	0	0	0	0	0	0	0	0	5.47675e-05	0	0	0	0	0	0	0	0	0	0
1.1.2.1.1.32.	family - Glycomycetaceae	0	0	0	0	0	0	0	0	0	0	0	0	0	0	0	0	0	0	0	0	0	0	0	0	0	0	0	0	0	0	0	0	0	0	0	0	0	0	0	0	0	0	0	0	0	0	0	0
1.1.2.1.1.32.1.	genus - Glycomyces	0	0	0	0	0	0	0	0	0	0	0	0	0	0	0	0	0	0	0	0	0	0	0	0	0	0	0	0	0	0	0	0	0	0	0	0	0	0	0	0	0	0	0	0	0	0	0	0
1.1.2.1.1.33.	family - ACK-M1	0	0	0	0	0	0	0	0	0	0	0	0	0	0	0	0	0	0	0	0	0	0	0	0	0	0	0	0	0	0	0	0	0	0	0	0	0	0	0	0	0	0	0	0	0	0	0	0
1.1.2.1.1.34.	family - Dermatophilaceae	0	0	0	0	0	0	0	0	0	0	0	0	0	7.02494e-05	0	0	0	0	0	0	0	0	0.00065066	0	0	0.000255807	0	0.000183866	0	0	0	0	0	0	0	0.000216837	0	0	4.73844e-05	3.54937e-05	0	0.000275078	0	0	0	0	0	0.000101963
1.1.2.1.1.34.1.	genus - Dermatophilus	0	0	0	0	0	0	0	0	0	0	0	0	0	7.02494e-05	0	0	0	0	0	0	0	0	0.000390396	0	0	0	0	9.19329e-05	0	0	0	0	0	0	0	0.000216837	0	0	4.73844e-05	3.54937e-05	0	0.000275078	0	0	0	0	0	0.000101963
1.1.2.1.1.35.	family - Streptosporangiaceae	0	0	0	0	0	0	0	0	0	0	0	0	0	0	0	0	0	0	0	0	0	0	0	0	0	0	0	0	0	0	0	0.000201511	0	0	0	0	0	0	0	0	0	0	0	0	0	0	0	0
1.1.2.1.1.35.1.	genus - Nonomuraea	0	0	0	0	0	0	0	0	0	0	0	0	0	0	0	0	0	0	0	0	0	0	0	0	0	0	0	0	0	0	0	0.000201511	0	0	0	0	0	0	0	0	0	0	0	0	0	0	0	0
1.1.2.1.1.35.2.	genus - Sphaerisporangium	0	0	0	0	0	0	0	0	0	0	0	0	0	0	0	0	0	0	0	0	0	0	0	0	0	0	0	0	0	0	0	0	0	0	0	0	0	0	0	0	0	0	0	0	0	0	0	0
1.1.2.1.1.36.	family - Sanguibacteraceae	0	0	0	0	0	0	0	0	0	0	0	0	0	0	0	0	0	0	0	0	0	0	0	0	0	0	0	0	0	0	0	0	0	0	0	0	0	0	0	0	0	0	0	0	0	0	0	0
1.1.2.1.1.36.1.	genus - Sanguibacter	0	0	0	0	0	0	0	0	0	0	0	0	0	0	0	0	0	0	0	0	0	0	0	0	0	0	0	0	0	0	0	0	0	0	0	0	0	0	0	0	0	0	0	0	0	0	0	0
1.1.2.1.1.37.	family - Promicromonosporaceae	0	0	0	0	0	0	0	0	0	0	0	0	0	0	0	0	0	0	0.000441729	0	0	0	0.00149652	0	0	0	0	0	0	0	0	0	0	0	0.000124836	0	0	0	0	0	0	0	0	0	0	0	0	0
1.1.2.1.1.37.1.	genus - Xylanimicrobium	0	0	0	0	0	0	0	0	0	0	0	0	0	0	0	0	0	0	0.000441729	0	0	0	0.00149652	0	0	0	0	0	0	0	0	0	0	0	0	0	0	0	0	0	0	0	0	0	0	0	0	0
1.1.2.1.1.38.	family - Tsukamurellaceae	0	0	0	0	0	0	0	0	0	0	0	0	0	0	0	0	0	0	0	0	0	0	0	0	0	0	0	0	0	0	0	0	0	0	0	0	0	0	0	0	0	0	0	0	0	0	0	0
1.1.2.1.1.38.1.	genus - Tsukamurella	0	0	0	0	0	0	0	0	0	0	0	0	0	0	0	0	0	0	0	0	0	0	0	0	0	0	0	0	0	0	0	0	0	0	0	0	0	0	0	0	0	0	0	0	0	0	0	0
1.1.2.1.1.39.	family - Actinopolysporaceae	0	0	0	0	0	0	0	0	0	0	0	0	0	0	0	0	0	0	0	0	0	0	0	0	0	0	0	0	0	0	0	0	0	0	0	0	0	0	0	0	0	0	0	0	0	0	0	0
1.1.2.1.1.4.	family - Nocardioidaceae	0	0	0	4.96598e-05	0.000125844	9.7281e-05	0.00110469	0.000528095	5.75275e-05	0	0	0	0	0.000386372	0.000401236	0.00036245	0	0.000171659	0.00139881	0.000306222	0	5.09217e-05	0.00748259	0.00177263	0	0.000716259	0.000481858	0.00202252	0.00148645	0	0.00146145	0.00241814	0.0010591	0	6.24181e-05	0.00872771	0.000194371	0.00142396	0.000805534	0.000887343	0.000160333	0.000641849	0.00175685	9.7833e-05	0.00132714	0.000130787	0.00434693	0.000152944
1.1.2.1.1.4.1.	genus - Nocardioides	0	0	0	0	0	0	0	0	0	0	0	0	0	0	0	0	0	0	0	0	0	0	0.000260264	0	0	0	0	4.59664e-05	9.59003e-05	0	0	0	0	0	0	0.000758931	0	0.000109535	0	3.54937e-05	0	9.16926e-05	0	0	0	0	0.000258746	0
1.1.2.1.1.4.1.1.	species - Nocardioides_plantarum	0	0	0	0	0	0	0	0	0	0	0	0	0	0	0	0	0	0	0	0	0	0	0.000260264	0	0	0	0	0	0	0	0	0	0	0	0	0.000433675	0	0	0	3.54937e-05	0	0	0	0	0	0	0	0
1.1.2.1.1.4.2.	genus - Friedmanniella	0	0	0	0	0	0	0	0	0	0	0	0	0	0	0	0	0	0.000171659	0.000588972	6.12445e-05	0	5.09217e-05	0.00188692	0.00177263	0	0.000460452	0.000481858	0.000229832	0	0	0.00127877	0.000251889	0.000423639	0	6.24181e-05	0.00184312	0.000155497	0.000109535	0.000805534	0.000425925	6.41334e-05	0.000275078	0.000819864	4.89165e-05	0.00102088	0	0.00165597	0
1.1.2.1.1.4.3.	genus - Aeromicrobium	0	0	0	0	0	0	0	0	0	0	0	0	0	0	0	0	0	0	7.36214e-05	0	0	0	0.000390396	0	0	0	0	0	0	0	9.13409e-05	0	0	0	0	0.000758931	0	0.00021907	0	0	0	0	0	4.89165e-05	5.10438e-05	0	0	0
1.1.2.1.1.4.4.	genus - Pimelobacter	0	0	0	0	0	0	0	0	0	0	0	0	0	0	0	0	0	0	0	0	0	0	0	0	0	0	0	0	0	0	0	0	0	0	0	0	0	0	0	0	0	0	0	0	0	0	0	0
1.1.2.1.1.4.5.	genus - Propionicimonas	0	0	0	4.96598e-05	0	0	5.66508e-05	0	5.75275e-05	0	0	0	0	0	0.000401236	0	0	0	0	0	0	0	0.00299304	0	0	0.000255807	0	0.00147093	0	0	0	0.00151134	0.000353033	0	0	0.00108419	0	0	0	0	0	0	0.000527056	0	0	0	0.000879735	5.09814e-05
1.1.2.1.1.4.6.	genus - Kribbella	0	0	0	0	0	0	0	0	0	0	0	0	0	0	0	0	0	0	0	0	0	0	6.5066e-05	0	0	0	0	0	0	0	0	0	0	0	0	0	0	0	0	0	0	0	0	0	0	0	0	0
1.1.2.1.1.40.	family - Actinospicaceae	0	0	0	0	0	0	0	0	0	0	0	0	0	0	0	0	0	0	0	0	0	0	0	0	0	0	0	0	0	0	0	0	0	0	0	0	0	0	0	0	0	0	0	0	0	0	0	0
1.1.2.1.1.41.	family - Bogoriellaceae	0	0	0	0	0	0	0	0	0	0	0	0	0	0	0	0	0	0	0	0	0	0	0.000195198	0	0	0	0	0.000137899	0	0	0	0	0	0	0	0	0	0	0	0	0	0	0	0	0	0	0	0
1.1.2.1.1.41.1.	genus - Georgenia	0	0	0	0	0	0	0	0	0	0	0	0	0	0	0	0	0	0	0	0	0	0	0.000195198	0	0	0	0	0.000137899	0	0	0	0	0	0	0	0	0	0	0	0	0	0	0	0	0	0	0	0
1.1.2.1.1.5.	family - Pseudonocardiaceae	0	0	0.000494784	0	0	0	0.000396556	0	5.75275e-05	0	5.57927e-05	0	0	0	0	0.000517786	0	0	0.00147243	0	0	0	0.00117119	0.000177263	0	0	4.81858e-05	0	0	0	0	0.000151134	0	0	0.00031209	0.00254784	3.88742e-05	0	0.000615997	0	0	4.58463e-05	0	0	0	0	5.17491e-05	0
1.1.2.1.1.5.1.	genus - Saccharomonospora	0	0	0	0	0	0	0	0	0	0	0	0	0	0	0	0	0	0	0	0	0	0	0	0	0	0	0	0	0	0	0	0	0	0	0	0	0	0	0	0	0	0	0	0	0	0	0	0
1.1.2.1.1.5.2.	genus - Amycolatopsis	0	0	0	0	0	0	0.000198278	0	0	0	0	0	0	0	0	0	0	0	0	0	0	0	0.000130132	0	0	0	0	0	0	0	0	0	0	0	0	0	0	0	0	0	0	0	0	0	0	0	0	0
1.1.2.1.1.5.2.1.	species - Amycolatopsis_thermoflava	0	0	0	0	0	0	0	0	0	0	0	0	0	0	0	0	0	0	0	0	0	0	0	0	0	0	0	0	0	0	0	0	0	0	0	0	0	0	0	0	0	0	0	0	0	0	0	0
1.1.2.1.1.5.3.	genus - Pseudonocardia	0	0	0	0	0	0	0	0	5.75275e-05	0	0	0	0	0	0	0	0	0	0.0010307	0	0	0	0.000715726	0.000177263	0	0	4.81858e-05	0	0	0	0	0	0	0	0	0.000650512	0	0	0.000379075	0	0	4.58463e-05	0	0	0	0	5.17491e-05	0
1.1.2.1.1.5.3.1.	species - Pseudonocardia_halophobica	0	0	0	0	0	0	0	0	0	0	0	0	0	0	0	0	0	0	0	0	0	0	0	0	0	0	0	0	0	0	0	0	0	0	0	0	0	0	0	0	0	0	0	0	0	0	0	0
1.1.2.1.1.5.4.	genus - Saccharopolyspora	0	0	0.000247392	0	0	0	0	0	0	0	5.57927e-05	0	0	0	0	0	0	0	0.000147243	0	0	0	0	0	0	0	0	0	0	0	0	0	0	0	0	0	0	0	9.47688e-05	0	0	0	0	0	0	0	0	0
1.1.2.1.1.5.5.	genus - Actinomycetospora	0	0	0.000247392	0	0	0	0	0	0	0	0	0	0	0	0	0.000517786	0	0	7.36214e-05	0	0	0	0.00032533	0	0	0	0	0	0	0	0	0.000151134	0	0	0.00031209	0.000921559	3.88742e-05	0	0.000142153	0	0	0	0	0	0	0	0	0
1.1.2.1.1.5.6.	genus - Jiangella	0	0	0	0	0	0	0	0	0	0	0	0	0	0	0	0	0	0	0.000220864	0	0	0	0	0	0	0	0	0	0	0	0	0	0	0	0	0	0	0	0	0	0	0	0	0	0	0	0	0
1.1.2.1.1.6.	family - Micrococcaceae	0.00540738	0.00831749	0.00041232	0.0114714	0.0225261	0	0.0468785	0.000475285	0.00264626	0.00327674	0.00242698	0.00107871	0.00349567	0.00607657	0.000200618	0.00103557	0.000865967	0.0037765	0.0129574	0.000244978	0.00811671	0.0101334	0.0205609	0.00508154	0.00116514	0.00327433	0.00496314	0.00372328	0.0172141	0.0012869	0.00347095	0.0141058	0.043423	0.00598074	0.00280881	0.0204911	0.00450941	0.00536722	0.00123199	0.00383332	0.00118647	0.00440125	0.0159288	0.000391332	0.0135266	0.0031389	0.0126268	0.0122865
1.1.2.1.1.6.1.	genus - Kocuria	0	0.00403992	4.1232e-05	0.00397279	0.00020974	0	0.0211874	2.64047e-05	5.75275e-05	0	0	0.000719137	0	0.000105374	0	0	0	8.58295e-05	0.00257675	6.12445e-05	0.00153559	0.00239332	0.00065066	0.00106358	0.000255762	0.000153484	4.81858e-05	0.000735463	0.00302086	0	0.000730727	0.000453401	0.0106616	0	0.00118594	0.000433675	0	0	9.47688e-05	0.000496912	0	0.000458463	0.000761302	4.89165e-05	0.000510438	0.000457756	0.000983233	0.00407851
1.1.2.1.1.6.1.1.	species - Kocuria_palustris	0	0.00348542	4.1232e-05	0	0	0	0.0109336	2.64047e-05	5.75275e-05	0	0	0.000559329	0	0.000105374	0	0	0	8.58295e-05	0.000588972	0	0.00137107	0.00213871	0.000130132	0.000945403	5.68359e-05	0	0	0.000413698	0.000863102	0	0.000365364	0.000453401	0.00508367	0	0	0.000108419	0	0	9.47688e-05	0.000496912	0	0.000275078	0.00035137	4.89165e-05	0.000306263	0.000130787	5.17491e-05	0.00295692
1.1.2.1.1.6.1.2.	species - Kocuria_rhizophila	0	0.000554499	0	0.00397279	0.00020974	0	0.0102538	0	0	0	0	0.000159808	0	0	0	0	0	0	0.00198778	6.12445e-05	5.48426e-05	0.000152765	0.000520528	0.000118175	0.000198926	0.000153484	4.81858e-05	0.000321765	0.00215776	0	0.000365364	0	0.00557791	0	0.00118594	0.000325256	0	0	0	0	0	0.000183385	0.000409932	0	0.000204175	0.000326968	0.000931484	0.00101963
1.1.2.1.1.6.2.	genus - Renibacterium	0	0	0	0	4.19481e-05	0	0.00487197	0	0	0	0	0	0	0	0	0	0	0	0	0	0	0	6.5066e-05	0	0	0	0	0	0	0	0	0	0	0	0	0	0	0	0	0	0	0	0	0	0	0	0	0
1.1.2.1.1.6.3.	genus - Nesterenkonia	0	0.000158428	0	4.96598e-05	0	0	0.00073646	0	0	0	0	3.99521e-05	0	0	0	0	0	0	0.000220864	0	0.000329056	0.000254608	0	0.000295438	5.68359e-05	0	0	0.000229832	0.00129465	0	0	0	0.000847278	0	0	5.42094e-05	0	0	9.47688e-05	0	0	0	0.000234247	0	0	0	0.000258746	0
1.1.2.1.1.6.4.	genus - Micrococcus	0.00314213	0	0.000247392	0.00446938	0.000335585	0	0.0015579	0.000290452	0.0023011	0	0	0.000319616	0.00344778	0.000456621	0	0.000776679	0.000769749	0.000171659	0.00419642	0	0.00213886	0.00137489	0.00429436	0.00124084	0.000824121	0.00230226	0	0.000827396	0.00297291	0.000545958	9.13409e-05	0.000856423	0.0236532	0.000152053	0.000998689	0.00238521	0.000233245	5.47675e-05	4.73844e-05	0.000532406	0.000160333	0.000641849	0.000117123	0.000293499	0.0012761	6.53937e-05	0.00134548	0.00316085
1.1.2.1.1.6.4.1.	species - Micrococcus_luteus	0	0	0	0	0	0	0	0	0	0	0	0	0	0	0	0	0	0	0	0	0	0	0	0	0	0	0	0	0	0	0	0	0	0	0	0	0	0	0	0	0	0	0	0	0	0	0	0
1.1.2.1.1.6.5.	genus - Citricoccus	0	0	0	0	0	0	0	0	0	0	0	0	0	0	0	0	0	0	0	0	0	0	0	0	0	0	0	0	0	0	0	0	0	0	0	0	0	0	0	0	0	0	0	0	0	0	0	0
1.1.2.1.1.6.5.1.	species - Citricoccus_alkalitolerans	0	0	0	0	0	0	0	0	0	0	0	0	0	0	0	0	0	0	0	0	0	0	0	0	0	0	0	0	0	0	0	0	0	0	0	0	0	0	0	0	0	0	0	0	0	0	0	0
1.1.2.1.1.6.6.	genus - Arthrobacter	0	0	0	0	0	0	0	0	0	0	0	0	0	0	0	0	0	0.000343318	7.36214e-05	0	0.000658111	0	0.000780793	0	0	0	0	0.000413698	0	3.8997e-05	0.000456704	0.00216625	0.000282426	0.000405474	0	0.000975768	0	0.000109535	0	7.09874e-05	0	4.58463e-05	0	0	0.000102088	0	0.000103498	0
1.1.2.1.1.6.6.1.	species - Arthrobacter_psychrolactophilus	0	0	0	0	0	0	0	0	0	0	0	0	0	0	0	0	0	0	0	0	0	0	0	0	0	0	0	0.000137899	0	0	0	0	0	0	0	0	0	0	0	0	0	0	0	0	0	0	0	0
1.1.2.1.1.6.7.	genus - Rothia	0.00226525	0.00134664	0.000123696	0.00129116	0.0219388	0	0.0181849	0.000158428	0.000287637	0.00327674	0.00242698	0	4.78858e-05	0.00547945	0.000160494	0.000258893	0	0.00317569	0.00574247	0.000183733	0.00224855	0.00600876	0.0139241	0.000590877	0	0.000818582	0.00380668	0.000413698	0.00628147	0.000701946	0.00182682	0.0097733	0.00684883	0.00537253	0.000499345	0.0144197	0.00423729	0.00498384	0.000900303	0.00262654	0.00102613	0.00279663	0.0146404	4.89165e-05	0.0113828	0.00261575	0.00978058	0.00484323
1.1.2.1.1.6.7.1.	species - Rothia_mucilaginosa	0.00109609	0.00118821	0	0.00129116	0.00524351	0	0.00481532	0.000158428	0.000287637	0.00327674	0.000474238	0	0	0.0034071	4.01236e-05	0	0	0.000600807	0.00235589	0.000183733	0.00126138	0.00183318	0.00891405	0.000236351	0	0.000306968	9.63716e-05	0.000137899	0.00364421	0.000701946	0	0.00559194	0.00487185	0.00101368	0.000499345	0.0092698	0.00322656	5.47675e-05	0.00075815	0.000816356	0.000513067	0.00165047	0.0134106	4.89165e-05	0.00673779	0.000980905	0.00667564	0.0013765
1.1.2.1.1.6.7.2.	species - Rothia_dentocariosa	0.00116916	0.000158428	0.000123696	0	0.0166953	0	0.0133696	0	0	0	0.00195274	0	4.78858e-05	0.00207236	8.02472e-05	0.000258893	0	0.00257489	0.00338659	0	0.000987167	0.00417558	0.00501009	0.000354526	0	0.000511614	0.00371031	0.000275799	0.00263726	0	0.00182682	0.00418136	0.00197698	0.00435884	0	0.00514989	0.00101073	0.00492908	0.000142153	0.00181018	0.000513067	0.00114616	0.0012298	0	0.00464499	0.00163484	0.00310495	0.00346673
1.1.2.1.1.6.7.3.	species - Rothia_aeria	0	0	0	0	0	0	0	0	0	0	0	0	0	0	0	0	0	0	0	0	0	0	0	0	0	0	0	0	0	0	0	0	0	0	0	0	0	0	0	0	0	0	0	0	0	0	0	0
1.1.2.1.1.7.	family - Micromonosporaceae	0	0	0	0	0.000377533	0	0	0	0	0	0	0	0	0	0	5.17786e-05	0	0	0	0	0	0	6.5066e-05	0	0	0	0	0	0	0	0	0	0	0	0	0	0	0.00021907	4.73844e-05	0	0	0	0	0	0.000306263	0	5.17491e-05	0
1.1.2.1.1.7.1.	genus - Actinoplanes	0	0	0	0	0	0	0	0	0	0	0	0	0	0	0	0	0	0	0	0	0	0	0	0	0	0	0	0	0	0	0	0	0	0	0	0	0	5.47675e-05	4.73844e-05	0	0	0	0	0	0	0	0	0
1.1.2.1.1.7.2.	genus - Catellatospora	0	0	0	0	0	0	0	0	0	0	0	0	0	0	0	0	0	0	0	0	0	0	0	0	0	0	0	0	0	0	0	0	0	0	0	0	0	0	0	0	0	0	0	0	0	0	0	0
1.1.2.1.1.8.	family - Ruaniaceae	0	0	0	0	0	0	0	0	0	0	0	0	0	0	0	0	0	0	0	0	0	0	0.000130132	0	0	0	0	0	0	0	0	0	0	0	0	0	0	0	0	0	0	0	0	0	0	0	0	0
1.1.2.1.1.9.	family - Mycobacteriaceae	0	0.00903042	0	0	0	0.000632326	0	0	0	0	0	0	0.000287315	0.000702494	0	0	0	0	0.000294486	0	0.000164528	0	0.00117119	5.90877e-05	0	0	0	4.59664e-05	9.59003e-05	0	0	5.03778e-05	0	0	0	0.000325256	0	0.00021907	4.73844e-05	0	0	0	0.000234247	0	0	0	0.000413993	0.000203926
1.1.2.1.1.9.1.	genus - Mycobacterium	0	0.00903042	0	0	0	0.000632326	0	0	0	0	0	0	0.000287315	0.000702494	0	0	0	0	0.000294486	0	0.000164528	0	0.00117119	5.90877e-05	0	0	0	4.59664e-05	9.59003e-05	0	0	5.03778e-05	0	0	0	0.000325256	0	0.00021907	4.73844e-05	0	0	0	0.000234247	0	0	0	0.000413993	0.000203926
1.1.2.1.1.9.1.1.	species - Mycobacterium_celatum	0	0	0	0	0	0	0	0	0	0	0	0	0	0	0	0	0	0	0	0	0	0	0	0	0	0	0	0	0	0	0	0	0	0	0	0	0	0	0	0	0	0	0	0	0	0	5.17491e-05	0
1.1.2.1.2.	order - Bifidobacteriales	0.00650347	0.000158428	0.00020616	0.00238367	0.00989974	0	0.00252096	0	0.000115055	0.00556052	0.00390549	0.000559329	0.00550687	0.00519845	0	0.000983793	0	8.58295e-05	0.000147243	0.000367467	0	0.00947143	0.0030581	0	0	0	0.000626415	0.00229832	0.00580197	0	0.0020095	0.000251889	0.000353033	0	0	0.00336098	0.00046649	0.00021907	0	0.00141975	0	0.034018	0.000819864	0.000146749	0.000867745	0.000261575	0.000103498	0.000968646
1.1.2.1.2.1.	family - Bifidobacteriaceae	0.00650347	0.000158428	0.00020616	0.00238367	0.00989974	0	0.00252096	0	0.000115055	0.00556052	0.00390549	0.000559329	0.00550687	0.00519845	0	0.000983793	0	8.58295e-05	0.000147243	0.000367467	0	0.00947143	0.0030581	0	0	0	0.000626415	0.00229832	0.00580197	0	0.0020095	0.000251889	0.000353033	0	0	0.00336098	0.00046649	0.00021907	0	0.00141975	0	0.034018	0.000819864	0.000146749	0.000867745	0.000261575	0.000103498	0.000968646
1.1.2.1.2.1.1.	genus - Bifidobacterium	0.00650347	0.000158428	0.00020616	0.00238367	0.00989974	0	0.00252096	0	0.000115055	0.00556052	0.00390549	0.000559329	0.00550687	0.00519845	0	0.000983793	0	0	0.000147243	0.000367467	0	0.00224055	0.0030581	0	0	0	0.000626415	0.00229832	0.00580197	0	0.0020095	0.000251889	0.000353033	0	0	0.00336098	0.000116623	0.00021907	0	0.00141975	0	0.034018	0.000819864	0.000146749	0.000867745	0.000196181	0.000103498	0.000662758
1.1.2.1.2.1.1.1.	species - Bifidobacterium_longum	0.00650347	0.000158428	0.000123696	0.000496598	0.00851546	0	0.00147292	0	0.000115055	0.00486546	0.00390549	0.000559329	0.00450127	0.000561995	0	0.000880236	0	0	7.36214e-05	0.000367467	0	5.09217e-05	0	0	0	0	0.000481858	0	0.000671302	0	0.00137011	0.000251889	0.000282426	0	0	5.42094e-05	0	0.000109535	0	0.000461418	0	0.0075188	0.000644179	4.89165e-05	0.000867745	0	5.17491e-05	5.09814e-05
1.1.2.1.2.1.1.2.	species - Bifidobacterium_pseudolongum	0	0	0	0	0	0	0	0	0	0	0	0	0.000239429	0	0	0	0	0	0	0	0	0	0.000780793	0	0	0	0	0.00160883	0.0012467	0	0	0	0	0	0	0.00281889	0	0	0	0	0	0	0	0	0	0	0	0
1.1.2.1.2.1.1.3.	species - Bifidobacterium_adolescentis	0	0	0	0	0.000755065	0	0.00101971	0	0	0	0	0	0	3.51247e-05	0	0	0	0	0	0	0	0	0.00104106	0	0	0	9.63716e-05	0.000321765	0.0013426	0	0.000274023	0	7.06065e-05	0	0	0	7.77484e-05	5.47675e-05	0	0.000922837	0	0.0197139	0	0	0	6.53937e-05	0	0
1.1.2.1.2.1.2.	genus - Scardovia	0	0	0	0	0	0	0	0	0	0	0	0	0	0	0	0	0	0	0	0	0	0.00697627	0	0	0	0	0	0	0	0	0	0	0	0	0	0	0	0	0	0	0	0	0	0	0	6.53937e-05	0	0.000305888
1.1.2.2.	class - Rubrobacteria	0	0	0	0	0	0	0	0	0	0	0	0	0	0	0	0	0	0	0	0	0	0	0	0	0	0	0	0	0	0	0	0	0	0	0	0	0	0	0	0	0	0	0	0	0	0	0	0
1.1.2.2.1.	order - Rubrobacterales	0	0	0	0	0	0	0	0	0	0	0	0	0	0	0	0	0	0	0	0	0	0	0	0	0	0	0	0	0	0	0	0	0	0	0	0	0	0	0	0	0	0	0	0	0	0	0	0
1.1.2.2.1.1.	family - Rubrobacteraceae	0	0	0	0	0	0	0	0	0	0	0	0	0	0	0	0	0	0	0	0	0	0	0	0	0	0	0	0	0	0	0	0	0	0	0	0	0	0	0	0	0	0	0	0	0	0	0	0
1.1.2.2.1.1.1.	genus - Rubrobacter	0	0	0	0	0	0	0	0	0	0	0	0	0	0	0	0	0	0	0	0	0	0	0	0	0	0	0	0	0	0	0	0	0	0	0	0	0	0	0	0	0	0	0	0	0	0	0	0
1.1.2.3.	class - Coriobacteriia	0	0.00134664	0.000329856	0	0.000377533	0	0.00113302	5.28095e-05	5.75275e-05	0.00933373	0.00053003	0	0.00584207	7.02494e-05	4.01236e-05	0	9.62186e-05	0.000600807	0.000883457	0	5.48426e-05	0.00534678	0.00214718	0.000531789	2.8418e-05	0	0.00110827	0.00165479	0.000671302	0	0.000548045	0.000151134	0.00148274	0	0	5.42094e-05	0.000116623	0	4.73844e-05	0.000745368	0.000352734	0.00265909	0.0012298	0.000195666	0.000306263	0.000261575	0.000362244	0.00158042
1.1.2.3.1.	order - Coriobacteriales	0	0.00134664	0.000329856	0	0.000377533	0	0.00113302	5.28095e-05	5.75275e-05	0.00933373	0.00053003	0	0.00584207	7.02494e-05	4.01236e-05	0	9.62186e-05	0.000600807	0.000883457	0	5.48426e-05	0.00534678	0.00214718	0.000531789	2.8418e-05	0	0.00110827	0.00165479	0.000671302	0	0.000548045	0.000151134	0.00148274	0	0	5.42094e-05	0.000116623	0	4.73844e-05	0.000745368	0.000352734	0.00265909	0.0012298	0.000195666	0.000306263	0.000261575	0.000362244	0.00158042
1.1.2.3.1.1.	family - Coriobacteriaceae	0	0.00134664	0.000329856	0	0.000377533	0	0.00113302	5.28095e-05	5.75275e-05	0.00933373	0.00053003	0	0.00584207	7.02494e-05	4.01236e-05	0	9.62186e-05	0.000600807	0.000883457	0	5.48426e-05	0.00534678	0.00214718	0.000531789	2.8418e-05	0	0.00110827	0.00165479	0.000671302	0	0.000548045	0.000151134	0.00148274	0	0	5.42094e-05	0.000116623	0	4.73844e-05	0.000745368	0.000352734	0.00265909	0.0012298	0.000195666	0.000306263	0.000261575	0.000362244	0.00158042
1.1.2.3.1.1.1.	genus - Collinsella	0	0.00134664	4.1232e-05	0	0	0	0	0	0	0	0	0	0.0050759	0	0	0	9.62186e-05	0	0	0	0	0	0.000845859	0	0	0	0.000144557	0.000137899	4.79501e-05	0	9.13409e-05	0	0.000494246	0	0	0	3.88742e-05	0	0	0.000567899	3.20667e-05	0.0012837	5.85617e-05	0	0	0	0.000103498	0
1.1.2.3.1.1.1.1.	species - Collinsella_aerofaciens	0	0.00134664	0	0	0	0	0	0	0	0	0	0	0.0050759	0	0	0	9.62186e-05	0	0	0	0	0	0.000845859	0	0	0	0.000144557	0.000137899	4.79501e-05	0	0	0	0.000494246	0	0	0	3.88742e-05	0	0	0.000567899	3.20667e-05	9.16926e-05	0	0	0	0	0.000103498	0
1.1.2.3.1.1.1.2.	species - Collinsella_stercoris	0	0	4.1232e-05	0	0	0	0	0	0	0	0	0	0	0	0	0	0	0	0	0	0	0	0	0	0	0	0	0	0	0	0	0	0	0	0	0	0	0	0	0	0	0.001192	0	0	0	0	0	0
1.1.2.3.1.1.2.	genus - Atopobium	0	0	0.000288624	0	0.000335585	0	0	5.28095e-05	5.75275e-05	0.00347533	0.00053003	0	0	7.02494e-05	4.01236e-05	0	0	0.000429148	0.000883457	0	5.48426e-05	0.00524493	0.000130132	0.000118175	0	0	0.000674601	4.59664e-05	0.000623352	0	9.13409e-05	0	7.06065e-05	0	0	0	3.88742e-05	0	4.73844e-05	0	0.000256534	0.000275078	0.000995549	0.000195666	0.000306263	0.000196181	0.000258746	0.00107061
1.1.2.3.1.1.3.	genus - Adlercreutzia	0	0	0	0	0	0	0	0	0	0	0	0	9.57717e-05	0	0	0	0	0	0	0	0	0	0	0	0	0	0	0.000229832	0	0	0	0	0	0	0	0	0	0	0	0	0	4.58463e-05	0.000175685	0	0	0	0	0
1.1.2.3.1.1.4.	genus - Slackia	0	0	0	0	0	0	0	0	0	0	0	0	0	0	0	0	0	0.000171659	0	0	0	5.09217e-05	0	5.90877e-05	0	0	0	0	0	0	0	0	0	0	0	0	0	0	0	0	0	0	0	0	0	6.53937e-05	0	0.000458833
1.1.2.3.1.1.5.	genus - Eggerthella	0	0	0	0	0	0	0	0	0	0	0	0	0	0	0	0	0	0	0	0	0	0	0	0	0	0	0	0	0	0	0	0	0	0	0	0	0	0	0	0	0	0	0	0	0	0	0	0
1.1.2.3.1.1.5.1.	species - Eggerthella_lenta	0	0	0	0	0	0	0	0	0	0	0	0	0	0	0	0	0	0	0	0	0	0	0	0	0	0	0	0	0	0	0	0	0	0	0	0	0	0	0	0	0	0	0	0	0	0	0	0
1.1.2.4.	class - Thermoleophilia	0	0	0	0	8.38961e-05	0	0.000169952	0	0	0	0	0	0.0010056	0.000105374	4.01236e-05	0.000155336	0	0	0.000220864	6.12445e-05	0.000109685	0	0	0	5.68359e-05	0	9.63716e-05	0.000137899	0	0	0.000274023	0.000201511	0.000564852	0.000405474	6.24181e-05	0.00216837	0	0.000985815	4.73844e-05	0.000248456	0.000128267	0.000366771	0.000234247	0	0.000357307	0	0.000776237	0
1.1.2.4.1.	order - Solirubrobacterales	0	0	0	0	8.38961e-05	0	0	0	0	0	0	0	0.0010056	3.51247e-05	4.01236e-05	0.000155336	0	0	7.36214e-05	0	0.000109685	0	0	0	5.68359e-05	0	9.63716e-05	9.19329e-05	0	0	0.000274023	0.000201511	0.00021182	0.000405474	6.24181e-05	0.00189733	0	0.000602443	4.73844e-05	3.54937e-05	0.000128267	0.000320924	0.000234247	0	0.000153132	0	0.000362244	0
1.1.2.4.1.1.	family - Conexibacteraceae	0	0	0	0	0	0	0	0	0	0	0	0	0	0	0	0	0	0	0	0	0.000109685	0	0	0	0	0	9.63716e-05	0	0	0	0	0	0	0.000405474	0	0	0	0	0	0	0	0	0.000175685	0	0	0	0.000258746	0
1.1.2.4.1.1.1.	genus - Conexibacter	0	0	0	0	0	0	0	0	0	0	0	0	0	0	0	0	0	0	0	0	0	0	0	0	0	0	0	0	0	0	0	0	0	0	0	0	0	0	0	0	0	0	0	0	0	0	0	0
1.1.2.4.1.2.	family - Patulibacteraceae	0	0	0	0	0	0	0	0	0	0	0	0	0	0	4.01236e-05	0	0	0	0	0	0	0	0	0	0	0	0	0	0	0	0	0.000151134	0	0	0	0	0	0.000109535	4.73844e-05	0	0	0	0	0	0.000153132	0	0	0
1.1.2.4.1.2.1.	genus - Patulibacter	0	0	0	0	0	0	0	0	0	0	0	0	0	0	0	0	0	0	0	0	0	0	0	0	0	0	0	0	0	0	0	0	0	0	0	0	0	0	0	0	0	0	0	0	0	0	0	0
1.1.2.4.1.3.	family - Solirubrobacteraceae	0	0	0	0	0	0	0	0	0	0	0	0	0.0010056	0	0	0	0	0	0	0	0	0	0	0	0	0	0	9.19329e-05	0	0	0.000274023	0	7.06065e-05	0	0	0.000162628	0	0.000328605	0	0	0.000128267	9.16926e-05	0	0	0	0	0	0
1.1.2.4.1.3.1.	genus - Solirubrobacter	0	0	0	0	0	0	0	0	0	0	0	0	0.0010056	0	0	0	0	0	0	0	0	0	0	0	0	0	0	0	0	0	0	0	0	0	0	0.000162628	0	0.000109535	0	0	0.000128267	0	0	0	0	0	0	0
1.1.2.4.2.	order - Gaiellales	0	0	0	0	0	0	0.000169952	0	0	0	0	0	0	7.02494e-05	0	0	0	0	0.000147243	6.12445e-05	0	0	0	0	0	0	0	4.59664e-05	0	0	0	0	0.000353033	0	0	0.000271047	0	0.000383373	0	0.000212962	0	4.58463e-05	0	0	0.000204175	0	0.000413993	0
1.1.2.4.2.1.	family - Gaiellaceae	0	0	0	0	0	0	0	0	0	0	0	0	0	7.02494e-05	0	0	0	0	0.000147243	6.12445e-05	0	0	0	0	0	0	0	4.59664e-05	0	0	0	0	0.000353033	0	0	0.000271047	0	0.000383373	0	0.000212962	0	4.58463e-05	0	0	0.000204175	0	0.000413993	0
1.1.2.4.2.2.	family - AK1AB1_02E	0	0	0	0	0	0	0	0	0	0	0	0	0	0	0	0	0	0	0	0	0	0	0	0	0	0	0	0	0	0	0	0	0	0	0	0	0	0	0	0	0	0	0	0	0	0	0	0
1.1.2.5.	class - Acidimicrobiia	0	0	0.000123696	0	0.00146818	0	0.00331407	0	5.75275e-05	0	0	0	0	7.02494e-05	0	0.000414229	0	0	0	0	0	0.000101843	0.000585594	0	0	0	0	4.59664e-05	0	3.8997e-05	0.000182682	0.000151134	0	5.06842e-05	0.000124836	0.00357782	0	0.00043814	4.73844e-05	0.000141975	0	4.58463e-05	0	0	0	0	0.000310495	0
1.1.2.5.1.	order - Acidimicrobiales	0	0	0.000123696	0	0.00146818	0	0.00331407	0	5.75275e-05	0	0	0	0	7.02494e-05	0	0.000414229	0	0	0	0	0	0.000101843	0.000585594	0	0	0	0	4.59664e-05	0	3.8997e-05	0.000182682	0.000151134	0	5.06842e-05	0.000124836	0.00357782	0	0.00043814	4.73844e-05	0.000141975	0	4.58463e-05	0	0	0	0	0.000310495	0
1.1.2.5.1.1.	family - EB1017	0	0	0	0	0	0	0	0	0	0	0	0	0	0	0	0	0	0	0	0	0	0	0	0	0	0	0	0	0	0	0	0	0	0	0	0	0	0.000109535	0	0	0	0	0	0	0	0	0	0
1.1.2.5.1.2.	family - C111	0	0	0	0	0	0	0.00331407	0	5.75275e-05	0	0	0	0	0	0	0	0	0	0	0	0	0.000101843	0	0	0	0	0	0	0	0	0	5.03778e-05	0	0	0.000124836	0.00189733	0	5.47675e-05	0	3.54937e-05	0	0	0	0	0	0	0.000103498	0
1.1.2.5.1.3.	family - Microthrixaceae	0	0	0	0	0.00146818	0	0	0	0	0	0	0	0	0	0	0	0	0	0	0	0	0	0	0	0	0	0	0	0	0	0	0	0	0	0	0	0	0	0	0	0	0	0	0	0	0	0	0
1.1.2.5.1.4.	family - koll13	0	0	0	0	0	0	0	0	0	0	0	0	0	0	0	0	0	0	0	0	0	0	0	0	0	0	0	0	0	0	0	0	0	0	0	0	0	0	0	0	0	0	0	0	0	0	0	0
1.1.2.5.1.5.	family - AKIW874	0	0	0	0	0	0	0	0	0	0	0	0	0	0	0	0	0	0	0	0	0	0	0	0	0	0	0	0	0	0	0	0	0	0	0	0	0	0	0	0	0	0	0	0	0	0	0	0
1.1.2.5.1.6.	family - Iamiaceae	0	0	0	0	0	0	0	0	0	0	0	0	0	0	0	0	0	0	0	0	0	0	0	0	0	0	0	0	0	0	0	0	0	0	0	0	0	0	0	0	0	0	0	0	0	0	0	0
1.1.2.5.1.6.1.	genus - Iamia	0	0	0	0	0	0	0	0	0	0	0	0	0	0	0	0	0	0	0	0	0	0	0	0	0	0	0	0	0	0	0	0	0	0	0	0	0	0	0	0	0	0	0	0	0	0	0	0
1.1.2.5.1.7.	family - JdFBGBact	0	0	0	0	0	0	0	0	0	0	0	0	0	0	0	0.000207114	0	0	0	0	0	0	0	0	0	0	0	0	0	0	0	0	0	0	0	0	0	0	0	0	0	0	0	0	0	0	0	0
1.1.2.6.	class - Nitriliruptoria	0	0	0	0	0	0	0	0	0	0	0	0	0	0	0	0	0	0	0	0	0	0	0	0	0	0	0	0	0	0	0	0	0	0	0	0	0	0	0	0	0	0	0	0	0	0	0	0
1.1.2.6.1.	order - Euzebyales	0	0	0	0	0	0	0	0	0	0	0	0	0	0	0	0	0	0	0	0	0	0	0	0	0	0	0	0	0	0	0	0	0	0	0	0	0	0	0	0	0	0	0	0	0	0	0	0
1.1.2.6.1.1.	family - Euzebyaceae	0	0	0	0	0	0	0	0	0	0	0	0	0	0	0	0	0	0	0	0	0	0	0	0	0	0	0	0	0	0	0	0	0	0	0	0	0	0	0	0	0	0	0	0	0	0	0	0
1.1.2.6.1.1.1.	genus - Euzebya	0	0	0	0	0	0	0	0	0	0	0	0	0	0	0	0	0	0	0	0	0	0	0	0	0	0	0	0	0	0	0	0	0	0	0	0	0	0	0	0	0	0	0	0	0	0	0	0
1.1.2.7.	class - MB-A2-108	0	0	0	0	0	0	0	0	0	0	0	0	0	0	0	0	0	0	0	0	0.000109685	0	0	0	0	0	0	4.59664e-05	0	0	0	0	0	0	0	0	0	0	0	7.09874e-05	0	0	0	0	0	0	0	0
1.1.2.7.1.	order - 0319-7L14	0	0	0	0	0	0	0	0	0	0	0	0	0	0	0	0	0	0	0	0	0	0	0	0	0	0	0	4.59664e-05	0	0	0	0	0	0	0	0	0	0	0	7.09874e-05	0	0	0	0	0	0	0	0
1.1.2.8.	class - OPB41	0	0	0	0	0	0	0	0	0	0	0	0	0	0	0	0	0	0	0	0	0	0	0	0	0	0	0	0	0	0	0	0	0	0	0	0	0	0	0	0	0	0	0	0	0	0	0.000103498	0
1.1.20.	phylum - Fibrobacteres	0	0	0	0	0	0	0	0	0	0	0	0	0	0	0	0	0	0	0	0	0	0	0	0	0	0	0	9.19329e-05	0	0	0	0.000201511	0	0	0	0	0	0	0	0	0	0	0	0	0	0	0	0
1.1.20.1.	class - Fibrobacteria	0	0	0	0	0	0	0	0	0	0	0	0	0	0	0	0	0	0	0	0	0	0	0	0	0	0	0	9.19329e-05	0	0	0	0.000201511	0	0	0	0	0	0	0	0	0	0	0	0	0	0	0	0
1.1.20.1.1.	order - Fibrobacterales	0	0	0	0	0	0	0	0	0	0	0	0	0	0	0	0	0	0	0	0	0	0	0	0	0	0	0	9.19329e-05	0	0	0	0	0	0	0	0	0	0	0	0	0	0	0	0	0	0	0	0
1.1.20.1.1.1.	family - Fibrobacteraceae	0	0	0	0	0	0	0	0	0	0	0	0	0	0	0	0	0	0	0	0	0	0	0	0	0	0	0	9.19329e-05	0	0	0	0	0	0	0	0	0	0	0	0	0	0	0	0	0	0	0	0
1.1.20.1.1.1.1.	genus - Fibrobacter	0	0	0	0	0	0	0	0	0	0	0	0	0	0	0	0	0	0	0	0	0	0	0	0	0	0	0	9.19329e-05	0	0	0	0	0	0	0	0	0	0	0	0	0	0	0	0	0	0	0	0
1.1.20.1.1.1.1.1.	species - Fibrobacter_succinogenes	0	0	0	0	0	0	0	0	0	0	0	0	0	0	0	0	0	0	0	0	0	0	0	0	0	0	0	9.19329e-05	0	0	0	0	0	0	0	0	0	0	0	0	0	0	0	0	0	0	0	0
1.1.20.1.2.	order - 258ds10	0	0	0	0	0	0	0	0	0	0	0	0	0	0	0	0	0	0	0	0	0	0	0	0	0	0	0	0	0	0	0	0.000201511	0	0	0	0	0	0	0	0	0	0	0	0	0	0	0	0
1.1.21.	phylum - Nitrospirae	0	0	0	0	0	0	0	0	0	0	0	0	0	0	0	0	0	0	0	0	5.48426e-05	0	0	0	0	0	0	4.59664e-05	0	0	0.000548045	0.000100756	0	0	0.00031209	0	0	0	0	0	0	0	0	0	0	0	0	0
1.1.21.1.	class - Nitrospira	0	0	0	0	0	0	0	0	0	0	0	0	0	0	0	0	0	0	0	0	5.48426e-05	0	0	0	0	0	0	4.59664e-05	0	0	0.000548045	0.000100756	0	0	0.00031209	0	0	0	0	0	0	0	0	0	0	0	0	0
1.1.21.1.1.	order - Nitrospirales	0	0	0	0	0	0	0	0	0	0	0	0	0	0	0	0	0	0	0	0	5.48426e-05	0	0	0	0	0	0	4.59664e-05	0	0	0.000548045	0.000100756	0	0	0.00031209	0	0	0	0	0	0	0	0	0	0	0	0	0
1.1.21.1.1.1.	family - 0319-6A21	0	0	0	0	0	0	0	0	0	0	0	0	0	0	0	0	0	0	0	0	5.48426e-05	0	0	0	0	0	0	0	0	0	0.000548045	0	0	0	0.00031209	0	0	0	0	0	0	0	0	0	0	0	0	0
1.1.21.1.1.2.	family - [Thermodesulfovibrionaceae]	0	0	0	0	0	0	0	0	0	0	0	0	0	0	0	0	0	0	0	0	0	0	0	0	0	0	0	0	0	0	0	0	0	0	0	0	0	0	0	0	0	0	0	0	0	0	0	0
1.1.21.1.1.2.1.	genus - DCE29	0	0	0	0	0	0	0	0	0	0	0	0	0	0	0	0	0	0	0	0	0	0	0	0	0	0	0	0	0	0	0	0	0	0	0	0	0	0	0	0	0	0	0	0	0	0	0	0
1.1.21.1.1.3.	family - Nitrospiraceae	0	0	0	0	0	0	0	0	0	0	0	0	0	0	0	0	0	0	0	0	0	0	0	0	0	0	0	4.59664e-05	0	0	0	0.000100756	0	0	0	0	0	0	0	0	0	0	0	0	0	0	0	0
1.1.21.1.1.3.1.	genus - Nitrospira	0	0	0	0	0	0	0	0	0	0	0	0	0	0	0	0	0	0	0	0	0	0	0	0	0	0	0	4.59664e-05	0	0	0	0.000100756	0	0	0	0	0	0	0	0	0	0	0	0	0	0	0	0
1.1.22.	phylum - FBP	0	0	0	0	0	0	0	0	0	0	0	0	0	0	0	0	0	0	0	0	0	0	0	0	0	0	0	4.59664e-05	0	0	0	0	0	0	0	0	0	0	0	0	0	0	0	0	0	0	0	0
1.1.23.	phylum - WS6	0	0	0	0	0	0	0	0	0	0	0	0	0	0	0	0	0	0	0	0	0	0	0	0	0	0	0	0	0	0	0	0	0	0	0	0	0	0	0	0	0	0	0	0	0	0	0	0
1.1.23.1.	class - SC72	0	0	0	0	0	0	0	0	0	0	0	0	0	0	0	0	0	0	0	0	0	0	0	0	0	0	0	0	0	0	0	0	0	0	0	0	0	0	0	0	0	0	0	0	0	0	0	0
1.1.23.1.1.	order - WCHB1-15	0	0	0	0	0	0	0	0	0	0	0	0	0	0	0	0	0	0	0	0	0	0	0	0	0	0	0	0	0	0	0	0	0	0	0	0	0	0	0	0	0	0	0	0	0	0	0	0
1.1.23.2.	class - B142	0	0	0	0	0	0	0	0	0	0	0	0	0	0	0	0	0	0	0	0	0	0	0	0	0	0	0	0	0	0	0	0	0	0	0	0	0	0	0	0	0	0	0	0	0	0	0	0
1.1.24.	phylum - TM6	0	0	0	0	0	0	0	0	0	0	0	0	0	0	0	0	0	0	0	0	0	0	0	0	0	0	0	0	0	0	0	0	0	0	0	0	0	0	0	0	0	0	0	0	0	0	0	0
1.1.24.1.	class - SJA-4	0	0	0	0	0	0	0	0	0	0	0	0	0	0	0	0	0	0	0	0	0	0	0	0	0	0	0	0	0	0	0	0	0	0	0	0	0	0	0	0	0	0	0	0	0	0	0	0
1.1.24.1.1.	order - S1198	0	0	0	0	0	0	0	0	0	0	0	0	0	0	0	0	0	0	0	0	0	0	0	0	0	0	0	0	0	0	0	0	0	0	0	0	0	0	0	0	0	0	0	0	0	0	0	0
1.1.25.	phylum - BRC1	0	0	0	0	0	0	0	0	0	0	0	0	0	0	0	0	0	0	0	0	0	0	0	0	0	0	0	0	0	0	0	0	0	0	0	0	0	0	0	0	0	0	0	0	0	0	0	0
1.1.25.1.	class - PRR-11	0	0	0	0	0	0	0	0	0	0	0	0	0	0	0	0	0	0	0	0	0	0	0	0	0	0	0	0	0	0	0	0	0	0	0	0	0	0	0	0	0	0	0	0	0	0	0	0
1.1.26.	phylum - Elusimicrobia	0	0	0	0	0	0	0	0	0	0	0	0	0	0	0	0	0	0	0	0	0	0	0	0	0	0	0	0	0	0	0	0	0	0	0	0	0	0	0	0	0	0	0	0	0	0	0	0
1.1.26.1.	class - Elusimicrobia	0	0	0	0	0	0	0	0	0	0	0	0	0	0	0	0	0	0	0	0	0	0	0	0	0	0	0	0	0	0	0	0	0	0	0	0	0	0	0	0	0	0	0	0	0	0	0	0
1.1.26.1.1.	order - Elusimicrobiales	0	0	0	0	0	0	0	0	0	0	0	0	0	0	0	0	0	0	0	0	0	0	0	0	0	0	0	0	0	0	0	0	0	0	0	0	0	0	0	0	0	0	0	0	0	0	0	0
1.1.26.1.1.1.	family - Elusimicrobiaceae	0	0	0	0	0	0	0	0	0	0	0	0	0	0	0	0	0	0	0	0	0	0	0	0	0	0	0	0	0	0	0	0	0	0	0	0	0	0	0	0	0	0	0	0	0	0	0	0
1.1.26.1.1.1.1.	genus - Elusimicrobium	0	0	0	0	0	0	0	0	0	0	0	0	0	0	0	0	0	0	0	0	0	0	0	0	0	0	0	0	0	0	0	0	0	0	0	0	0	0	0	0	0	0	0	0	0	0	0	0
1.1.26.1.2.	order - FAC88	0	0	0	0	0	0	0	0	0	0	0	0	0	0	0	0	0	0	0	0	0	0	0	0	0	0	0	0	0	0	0	0	0	0	0	0	0	0	0	0	0	0	0	0	0	0	0	0
1.1.27.	phylum - Lentisphaerae	0	0	0	0	0	0	0	0	0	0	0	0	0	0	0	0	0	0	0	0	0	0	0	0	0	0	0	0	0	0	0	0	0	0	0	0	0	0	0	0	0	0	0	0	0	0	0	0
1.1.27.1.	class - [Lentisphaeria]	0	0	0	0	0	0	0	0	0	0	0	0	0	0	0	0	0	0	0	0	0	0	0	0	0	0	0	0	0	0	0	0	0	0	0	0	0	0	0	0	0	0	0	0	0	0	0	0
1.1.27.1.1.	order - Z20	0	0	0	0	0	0	0	0	0	0	0	0	0	0	0	0	0	0	0	0	0	0	0	0	0	0	0	0	0	0	0	0	0	0	0	0	0	0	0	0	0	0	0	0	0	0	0	0
1.1.27.1.1.1.	family - R4-45B	0	0	0	0	0	0	0	0	0	0	0	0	0	0	0	0	0	0	0	0	0	0	0	0	0	0	0	0	0	0	0	0	0	0	0	0	0	0	0	0	0	0	0	0	0	0	0	0
1.1.27.1.2.	order - Victivallales	0	0	0	0	0	0	0	0	0	0	0	0	0	0	0	0	0	0	0	0	0	0	0	0	0	0	0	0	0	0	0	0	0	0	0	0	0	0	0	0	0	0	0	0	0	0	0	0
1.1.27.1.2.1.	family - Victivallaceae	0	0	0	0	0	0	0	0	0	0	0	0	0	0	0	0	0	0	0	0	0	0	0	0	0	0	0	0	0	0	0	0	0	0	0	0	0	0	0	0	0	0	0	0	0	0	0	0
1.1.28.	phylum - Synergistetes	0	0	0	0	0	0	0.0101971	0	0	0	0	0	0	3.51247e-05	0	0.000103557	0	0	0.00051535	0	0	0	0.000390396	0.000354526	0	0	0.000433672	0	0	0	0.000182682	0	0	0	0	0	0.000116623	0	0	0	0	0.000137539	0	0	0	0.000130787	0	0.00035687
1.1.28.1.	class - Synergistia	0	0	0	0	0	0	0.0101971	0	0	0	0	0	0	3.51247e-05	0	0.000103557	0	0	0.00051535	0	0	0	0.000390396	0.000354526	0	0	0.000433672	0	0	0	0.000182682	0	0	0	0	0	0.000116623	0	0	0	0	0.000137539	0	0	0	0.000130787	0	0.00035687
1.1.28.1.1.	order - Synergistales	0	0	0	0	0	0	0.0101971	0	0	0	0	0	0	3.51247e-05	0	0.000103557	0	0	0.00051535	0	0	0	0.000390396	0.000354526	0	0	0.000433672	0	0	0	0.000182682	0	0	0	0	0	0.000116623	0	0	0	0	0.000137539	0	0	0	0.000130787	0	0.00035687
1.1.28.1.1.1.	family - Synergistaceae	0	0	0	0	0	0	0	0	0	0	0	0	0	0	0	0	0	0	0	0	0	0	0	0	0	0	0	0	0	0	0	0	0	0	0	0	0	0	0	0	0	0	0	0	0	0	0	0
1.1.28.1.1.1.1.	genus - vadinCA02	0	0	0	0	0	0	0	0	0	0	0	0	0	0	0	0	0	0	0	0	0	0	0	0	0	0	0	0	0	0	0	0	0	0	0	0	0	0	0	0	0	0	0	0	0	0	0	0
1.1.28.1.1.2.	family - Dethiosulfovibrionaceae	0	0	0	0	0	0	0.0101971	0	0	0	0	0	0	3.51247e-05	0	0.000103557	0	0	0.00051535	0	0	0	0.000390396	0.000354526	0	0	0.000433672	0	0	0	0.000182682	0	0	0	0	0	0.000116623	0	0	0	0	0.000137539	0	0	0	0.000130787	0	0.00035687
1.1.28.1.1.2.1.	genus - TG5	0	0	0	0	0	0	0	0	0	0	0	0	0	3.51247e-05	0	0.000103557	0	0	0.00051535	0	0	0	0.000390396	0.000354526	0	0	0.000433672	0	0	0	0.000182682	0	0	0	0	0	0.000116623	0	0	0	0	0	0	0	0	0.000130787	0	0.00035687
1.1.28.1.1.2.2.	genus - Pyramidobacter	0	0	0	0	0	0	0.00339905	0	0	0	0	0	0	0	0	0	0	0	0	0	0	0	0	0	0	0	0	0	0	0	0	0	0	0	0	0	0	0	0	0	0	0	0	0	0	0	0	0
1.1.28.1.1.2.3.	genus - Jonquetella	0	0	0	0	0	0	8.49762e-05	0	0	0	0	0	0	0	0	0	0	0	0	0	0	0	0	0	0	0	0	0	0	0	0	0	0	0	0	0	0	0	0	0	0	0	0	0	0	0	0	0
1.1.28.1.1.2.3.1.	species - Jonquetella_anthropi	0	0	0	0	0	0	8.49762e-05	0	0	0	0	0	0	0	0	0	0	0	0	0	0	0	0	0	0	0	0	0	0	0	0	0	0	0	0	0	0	0	0	0	0	0	0	0	0	0	0	0
1.1.29.	phylum - OD1	0	0	0	0	0	0	0	0	0	0.00019859	0	0	0	0	0	0.000155336	0	0	0	0	0	0	0	0	0	0	0	0	0.00014385	0	0	0	0	0	0	0.000975768	0	0	0	0	0	0	0	0	0	0	0	0
1.1.29.1.	class - ZB2	0	0	0	0	0	0	0	0	0	0.00019859	0	0	0	0	0	0.000155336	0	0	0	0	0	0	0	0	0	0	0	0	0.00014385	0	0	0	0	0	0	0.00081314	0	0	0	0	0	0	0	0	0	0	0	0
1.1.29.2.	class - SM2F11	0	0	0	0	0	0	0	0	0	0	0	0	0	0	0	0	0	0	0	0	0	0	0	0	0	0	0	0	0	0	0	0	0	0	0	0.000162628	0	0	0	0	0	0	0	0	0	0	0	0
1.1.29.3.	class - ABY1	0	0	0	0	0	0	0	0	0	0	0	0	0	0	0	0	0	0	0	0	0	0	0	0	0	0	0	0	0	0	0	0	0	0	0	0	0	0	0	0	0	0	0	0	0	0	0	0
1.1.3.	phylum - Bacteroidetes	0.00453051	0.00198035	0.00131942	0.022049	0.0583078	0.000535045	0.0377011	0.003327	0.00316401	0.0335617	0.0299886	0.00671195	0.0218359	0.0154197	0.00248766	0.00600632	0.00182815	0.0098704	0.0175955	0.000489956	0.00773281	0.0317751	0.0671482	0.0108721	0.000511523	0.000665098	0.00269841	0.0376465	0.0643011	0.00077994	0.0327914	0.01733	0.0188519	0.005778	0.00680357	0.0151786	0.00291557	0.0064078	0.00236922	0.0778732	0.0113195	0.0851366	0.0179784	0.00317957	0.037262	0.0177217	0.0245291	0.0220749
1.1.3.1.	class - Cytophagia	0	0	0	9.93197e-05	0	0.000389124	0.000991389	0	0	0	0	0	0.0010056	0.000772743	0.000240741	0.00108735	0	0	0.00184054	0.000122489	0	0	0.0067018	0.000177263	0	5.11614e-05	0.000481858	0.000827396	0	0	0.000730727	0.000503778	0.00134152	0	0.00131078	0.00411991	0.000310994	0.00120489	0.000663381	0.00188117	0.000224467	0.000320924	0.000936988	0	0.000306263	0.000130787	0.00186297	0.000254907
1.1.3.1.1.	order - Cytophagales	0	0	0	9.93197e-05	0	0.000389124	0.000991389	0	0	0	0	0	0.0010056	0.000772743	0.000240741	0.00108735	0	0	0.00184054	0.000122489	0	0	0.0067018	0.000177263	0	5.11614e-05	0.000481858	0.000827396	0	0	0.000730727	0.000503778	0.00134152	0	0.00131078	0.00411991	0.000310994	0.00120489	0.000663381	0.00188117	0.000224467	0.000320924	0.000936988	0	0.000306263	0.000130787	0.00186297	0.000254907
1.1.3.1.1.1.	family - Cytophagaceae	0	0	0	9.93197e-05	0	0	0.000991389	0	0	0	0	0	0.0010056	0.000772743	0.000240741	0.00108735	0	0	0.00184054	0.000122489	0	0	0.00663674	0.000177263	0	5.11614e-05	0.000481858	0.00064353	0	0	0.000730727	0.000503778	0.00134152	0	0.00131078	0.00411991	0	0.00120489	0.000663381	0.00188117	0.000224467	0.000320924	0.000936988	0	0.000306263	0.000130787	0.00186297	0.000254907
1.1.3.1.1.1.1.	genus - Hymenobacter	0	0	0	9.93197e-05	0	0	0.000991389	0	0	0	0	0	0.000430973	0.000772743	0.000240741	0.00108735	0	0	0.00184054	0.000122489	0	0	0.00468476	5.90877e-05	0	5.11614e-05	0	0.000413698	0	0	0.000274023	0.000453401	0.000635459	0	0.000624181	0.0034694	0	0.000492908	0.000568613	0.00156172	3.20667e-05	0.000183385	0.000761302	0	5.10438e-05	0.000130787	0.000776237	0.000254907
1.1.3.1.1.1.10.	genus - Rudanella	0	0	0	0	0	0	0	0	0	0	0	0	0	0	0	0	0	0	0	0	0	0	0	0	0	0	0	0	0	0	0	0	7.06065e-05	0	0	0.000162628	0	5.47675e-05	0	0	0	0	0	0	0	0	0	0
1.1.3.1.1.1.11.	genus - Flectobacillus	0	0	0	0	0	0	0	0	0	0	0	0	0	0	0	0	0	0	0	0	0	0	0	0	0	0	0	0	0	0	0	0	0	0	0	0	0	0	0	0	0	0	0	0	0	0	0	0
1.1.3.1.1.1.12.	genus - Pontibacter	0	0	0	0	0	0	0	0	0	0	0	0	0	0	0	0	0	0	0	0	0	0	0	0	0	0	0	0	0	0	0	0	0	0	0	0	0	0	0	0	0	0	0	0	0	0	0	0
1.1.3.1.1.1.13.	genus - Sporocytophaga	0	0	0	0	0	0	0	0	0	0	0	0	0	0	0	0	0	0	0	0	0	0	0	0	0	0	0	0	0	0	0	0	0	0	0	0	0	0	0	0	0	0	0	0	0	0	0	0
1.1.3.1.1.1.2.	genus - Dyadobacter	0	0	0	0	0	0	0	0	0	0	0	0	0.00057463	0	0	0	0	0	0	0	0	0	0.00188692	0	0	0	0	0.000229832	0	0	0	0	0.00021182	0	0	0	0	0.000328605	0	0	0	0	5.85617e-05	0	0	0	0	0
1.1.3.1.1.1.3.	genus - Larkinella	0	0	0	0	0	0	0	0	0	0	0	0	0	0	0	0	0	0	0	0	0	0	0	0	0	0	0	0	0	0	0	0	0	0	0	0	0	0	0	0	0	0	0	0	0	0	0	0
1.1.3.1.1.1.4.	genus - Cytophaga	0	0	0	0	0	0	0	0	0	0	0	0	0	0	0	0	0	0	0	0	0	0	0	0	0	0	0	0	0	0	0	0	0	0	0	0	0	0	0	0	0	0	0	0	0	0	0	0
1.1.3.1.1.1.5.	genus - Adhaeribacter	0	0	0	0	0	0	0	0	0	0	0	0	0	0	0	0	0	0	0	0	0	0	0	0	0	0	0	0	0	0	0	0	0	0	0	0	0	5.47675e-05	0	0	0	0	0	0	0	0	0.000103498	0
1.1.3.1.1.1.6.	genus - Spirosoma	0	0	0	0	0	0	0	0	0	0	0	0	0	0	0	0	0	0	0	0	0	0	0	0.000118175	0	0	0.000481858	0	0	0	0.000365364	5.03778e-05	0.000423639	0	0.000686599	0.000487884	0	0.000273838	9.47688e-05	0	0.0001924	0	0.000117123	0	0.000255219	0	0.000362244	0
1.1.3.1.1.1.7.	genus - Rhodocytophaga	0	0	0	0	0	0	0	0	0	0	0	0	0	0	0	0	0	0	0	0	0	0	0	0	0	0	0	0	0	0	0	0	0	0	0	0	0	0	0	0	0	0	0	0	0	0	0	0
1.1.3.1.1.1.8.	genus - Emticicia	0	0	0	0	0	0	0	0	0	0	0	0	0	0	0	0	0	0	0	0	0	0	0	0	0	0	0	0	0	0	0	0	0	0	0	0	0	0	0	0	0	0	0	0	0	0	0	0
1.1.3.1.1.1.9.	genus - Runella	0	0	0	0	0	0	0	0	0	0	0	0	0	0	0	0	0	0	0	0	0	0	0	0	0	0	0	0	0	0	0	0	0	0	0	0	0	0	0	0	0	0	0	0	0	0	0	0
1.1.3.1.1.2.	family - Cyclobacteriaceae	0	0	0	0	0	0	0	0	0	0	0	0	0	0	0	0	0	0	0	0	0	0	6.5066e-05	0	0	0	0	0.000183866	0	0	0	0	0	0	0	0	0	0	0	0	0	0	0	0	0	0	0	0
1.1.3.1.1.2.1.	genus - Algoriphagus	0	0	0	0	0	0	0	0	0	0	0	0	0	0	0	0	0	0	0	0	0	0	0	0	0	0	0	0	0	0	0	0	0	0	0	0	0	0	0	0	0	0	0	0	0	0	0	0
1.1.3.1.1.3.	family - [Amoebophilaceae]	0	0	0	0	0	0.000389124	0	0	0	0	0	0	0	0	0	0	0	0	0	0	0	0	0	0	0	0	0	0	0	0	0	0	0	0	0	0	0.000310994	0	0	0	0	0	0	0	0	0	0	0
1.1.3.1.1.3.1.	genus - Candidatus Cardinium	0	0	0	0	0	0.000389124	0	0	0	0	0	0	0	0	0	0	0	0	0	0	0	0	0	0	0	0	0	0	0	0	0	0	0	0	0	0	0.000310994	0	0	0	0	0	0	0	0	0	0	0
1.1.3.2.	class - Flavobacteriia	0.000292291	0.00118821	0	0.000645578	0.00625026	4.86405e-05	0.000396556	0.000105619	0.000977967	0.00258167	0.000139482	0.00303636	0.000143658	0.000140499	0.0015247	0.00201937	9.62186e-05	0.000772466	0.0106751	0.000122489	0.00323571	0.0037682	0.012818	0.00248168	0.000397852	0.000255807	0.000481858	0.00216042	0.00959003	0.000350973	0.0134271	0.0119899	0.00190638	0.000963001	0.00193496	0.00525831	0.000660861	0.00394326	0.000568613	0.000780862	0.000320667	0.00100862	0.011888	0.00200558	0.00250115	0.00189642	0.0090561	0.00433342
1.1.3.2.1.	order - Flavobacteriales	0.000292291	0.00118821	0	0.000645578	0.00625026	4.86405e-05	0.000396556	0.000105619	0.000977967	0.00258167	0.000139482	0.00303636	0.000143658	0.000140499	0.0015247	0.00201937	9.62186e-05	0.000772466	0.0106751	0.000122489	0.00323571	0.0037682	0.012818	0.00248168	0.000397852	0.000255807	0.000481858	0.00216042	0.00959003	0.000350973	0.0134271	0.0119899	0.00190638	0.000963001	0.00193496	0.00525831	0.000660861	0.00394326	0.000568613	0.000780862	0.000320667	0.00100862	0.011888	0.00200558	0.00250115	0.00189642	0.0090561	0.00433342
1.1.3.2.1.1.	family - [Weeksellaceae]	0.000292291	0.00118821	0	0.000645578	0.00302026	4.86405e-05	0.000396556	0	0.000977967	0.00168802	0.000139482	7.99041e-05	4.78858e-05	7.02494e-05	0.00140433	0.000310672	9.62186e-05	0.000343318	0.00957079	6.12445e-05	0.00318087	0.00244424	0.00572581	0.000472701	0.000312598	0.000102323	0.000240929	0.00147093	0.00695277	0.000194985	0.00712459	0.00312343	0.000635459	0	0.00156045	0.00357782	0.000349868	0.00290268	0.000568613	0.000390431	0.000320667	0.000779387	0.0115367	0.00190774	0.000459395	0.00117709	0.00512316	0.00188631
1.1.3.2.1.1.1.	genus - Chryseobacterium	0	0.00118821	0	9.93197e-05	0	4.86405e-05	8.49762e-05	0	0.000287637	0.00168802	0.000139482	7.99041e-05	0	7.02494e-05	0.00056173	0.000310672	9.62186e-05	0	0.00780387	6.12445e-05	0.00318087	0.00173134	0.00065066	0.000354526	0.000255762	0.000102323	0	0.000689497	0.00465116	0	0.00529777	0.00267003	0.000564852	0	0.00124836	0.000325256	0.000194371	0.00251931	0.000379075	7.09874e-05	9.62001e-05	0.000229232	0.000644179	0.000440248	0	0.00117709	0.00238046	0.00112159
1.1.3.2.1.1.2.	genus - Wautersiella	0	0	0	0	0	0	0	0	0.000402692	0	0	0	4.78858e-05	0	0.000601854	0	0	0.000171659	0.00117794	0	0	0.000203687	0.00260264	0	2.8418e-05	0	0	0.000505631	0.00148645	3.8997e-05	0.000730727	0	0	0	0.00031209	0.000650512	0	0	0.000189538	0.000141975	0.0001924	4.58463e-05	0.0108925	0.00141858	0	0	0	0.000713739
1.1.3.2.1.1.3.	genus - Cloacibacterium	0	0	0	0.000397279	0	0	0	0	0	0	0	0	0	0	0	0	0	0	0.000220864	0	0	5.09217e-05	0	0	2.8418e-05	0	0.000144557	0	0	0	0	0.000403023	0	0	0	0	0	0	0	0	0	0	0	0	0	0	0	0
1.1.3.2.1.1.4.	genus - Weeksella	0	0	0	0	0	0	0	0	0	0	0	0	0	0	0	0	0	0	0	0	0	0	0	0	0	0	0	0	0	0	0	0	0	0	0	0	0	0	0	0	0	0	0	0	0	0	0	0
1.1.3.2.1.1.5.	genus - Ornithobacterium	0	0	0	0	0	0	0	0	0	0	0	0	0	0	0	0	0	0	0	0	0	0	0	0	0	0	0	9.19329e-05	0	7.7994e-05	0	0	0	0	0	0	0	0	0	0	0	0	0	0	0	0	0	0
1.1.3.2.1.1.6.	genus - Elizabethkingia	0	0	0	0	0	0	0	0	0	0	0	0	0	0	0	0	0	0	0	0	0	0	0	0	0	0	0	0	0	0	0	0	0	0	0	0	0	0	0	0	0	0	0	0	0	0	0	0
1.1.3.2.1.1.6.1.	species - Elizabethkingia_meningoseptica	0	0	0	0	0	0	0	0	0	0	0	0	0	0	0	0	0	0	0	0	0	0	0	0	0	0	0	0	0	0	0	0	0	0	0	0	0	0	0	0	0	0	0	0	0	0	0	0
1.1.3.2.1.2.	family - Flavobacteriaceae	0	0	0	0	0.00323	0	0	0.000105619	0	0.000893655	0	0.00295645	0	7.02494e-05	0.000120371	0.00170869	0	0.000429148	0.00110432	6.12445e-05	5.48426e-05	0.00132396	0.00683193	0.00200898	8.52539e-05	0.000153484	0.000240929	0.000689497	0.00263726	0	0.0060285	0.00881612	0.00127092	0.000963001	0.000374508	0.00168049	0.000310994	0.00104058	0	0.000354937	0	0.000229232	0.00035137	9.7833e-05	0.00204175	0.00071933	0.00388118	0.00244711
1.1.3.2.1.2.1.	genus - Flavobacterium	0	0	0	0	0.000167792	0	0	0	0	0	0	0.00119856	0	0	0.000120371	0.00036245	0	0	0.000736214	6.12445e-05	0	0	0.00143145	0.000354526	0	5.11614e-05	0	0.000321765	0	0	0	0.00846348	0.00021182	0	6.24181e-05	0.00151786	0	0.000328605	0	0	0	0.000229232	0.00035137	0	0.000102088	6.53937e-05	0.00196647	0.00214122
1.1.3.2.1.2.1.1.	species - Flavobacterium_succinicans	0	0	0	0	0	0	0	0	0	0	0	0.000439473	0	0	0	0	0	0	0.000588972	0	0	0	0.000390396	0	0	5.11614e-05	0	0.000183866	0	0	0	0.000453401	0	0	0	5.42094e-05	0	5.47675e-05	0	0	0	0.000137539	0.000292809	0	0	0	0.000362244	0.000560795
1.1.3.2.1.2.1.2.	species - Flavobacterium_columnare	0	0	0	0	0	0	0	0	0	0	0	0	0	0	0	0	0	0	0	0	0	0	0	0	0	0	0	0	0	0	0	0	0	0	0	0	0	0	0	0	0	0	0	0	0	0	0	0
1.1.3.2.1.2.1.3.	species - Flavobacterium_frigidarium	0	0	0	0	0	0	0	0	0	0	0	0	0	0	0	0	0	0	0	0	0	0	0	0	0	0	0	0	0	0	0	0	0	0	0	0	0	5.47675e-05	0	0	0	0	0	0	0	0	0	0
1.1.3.2.1.2.2.	genus - Myroides	0	0	0	0	0	0	0	0	0	0	0	0	0	0	0	0	0	0	0	0	0	0	0.00104106	0	0	0	0	9.19329e-05	0	0	0	0	0	0	0.00031209	0	0	0	0	0	0	0	0	0	0	0	0	0
1.1.3.2.1.2.2.1.	species - Myroides_odoratimimus	0	0	0	0	0	0	0	0	0	0	0	0	0	0	0	0	0	0	0	0	0	0	0.000975991	0	0	0	0	4.59664e-05	0	0	0	0	0	0	0.00031209	0	0	0	0	0	0	0	0	0	0	0	0	0
1.1.3.2.1.2.3.	genus - Capnocytophaga	0	0	0	0	0.00306221	0	0	0.000105619	0	0.000893655	0	0.00171794	0	7.02494e-05	0	0.000621343	0	0.000429148	0.000368107	0	5.48426e-05	0.0011712	0.00227731	0.00165446	8.52539e-05	0.000102323	0.000240929	4.59664e-05	0.00263726	0	0.00584582	0.000302267	0.0010591	0.000963001	0	0.000162628	0.000310994	0.000711978	0	0.000319443	0	0	0	4.89165e-05	0.00193967	0.000653937	0.00191472	0.000305888
1.1.3.2.1.2.3.1.	species - Capnocytophaga_ochracea	0	0	0	0	0	0	0	0	0	0	0	0.000159808	0	3.51247e-05	0	5.17786e-05	0	0	0	0	0	5.09217e-05	0.000260264	0.000709052	2.8418e-05	0	9.63716e-05	0	0	0	0.000456704	0	7.06065e-05	0	0	5.42094e-05	0	0.00043814	0	7.09874e-05	0	0	0	0	0.000357307	0.000261575	0.000310495	5.09814e-05
1.1.3.2.1.2.4.	genus - Aequorivita	0	0	0	0	0	0	0	0	0	0	0	0	0	0	0	0	0	0	0	0	0	0	0	0	0	0	0	0	0	0	0	0	0	0	0	0	0	0	0	0	0	0	0	0	0	0	0	0
1.1.3.2.1.3.	family - Cryomorphaceae	0	0	0	0	0	0	0	0	0	0	0	0	9.57717e-05	0	0	0	0	0	0	0	0	0	0.000260264	0	0	0	0	0	0	0.000155988	0.000182682	5.03778e-05	0	0	0	0	0	0	0	0	0	0	0	0	0	0	5.17491e-05	0
1.1.3.2.1.3.1.	genus - Fluviicola	0	0	0	0	0	0	0	0	0	0	0	0	0	0	0	0	0	0	0	0	0	0	0	0	0	0	0	0	0	0	0.000182682	0	0	0	0	0	0	0	0	0	0	0	0	0	0	0	5.17491e-05	0
1.1.3.2.1.3.2.	genus - Brumimicrobium	0	0	0	0	0	0	0	0	0	0	0	0	0	0	0	0	0	0	0	0	0	0	0	0	0	0	0	0	0	0	0	5.03778e-05	0	0	0	0	0	0	0	0	0	0	0	0	0	0	0	0
1.1.3.2.1.3.3.	genus - Cryomorpha	0	0	0	0	0	0	0	0	0	0	0	0	0	0	0	0	0	0	0	0	0	0	0	0	0	0	0	0	0	0	0	0	0	0	0	0	0	0	0	0	0	0	0	0	0	0	0	0
1.1.3.2.1.3.4.	genus - Crocinitomix	0	0	0	0	0	0	0	0	0	0	0	0	0	0	0	0	0	0	0	0	0	0	0	0	0	0	0	0	0	0	0	0	0	0	0	0	0	0	0	0	0	0	0	0	0	0	0	0
1.1.3.3.	class - [Saprospirae]	0	0	8.2464e-05	0.000397279	0.000755065	0	0	0	0	0	0	0.000279664	0.00263372	0	0	5.17786e-05	0	0	0.0010307	0	0.000493583	0	0.00279784	0.000118175	0	0	0	9.19329e-05	0.000383601	0	0	0.000151134	0.000282426	0	0.000873853	0.00124682	0	0.000602443	0.000142153	0	0	0.000779387	0	0	0	0	0.000620989	0
1.1.3.3.1.	order - [Saprospirales]	0	0	8.2464e-05	0.000397279	0.000755065	0	0	0	0	0	0	0.000279664	0.00263372	0	0	5.17786e-05	0	0	0.0010307	0	0.000493583	0	0.00279784	0.000118175	0	0	0	9.19329e-05	0.000383601	0	0	0.000151134	0.000282426	0	0.000873853	0.00124682	0	0.000602443	0.000142153	0	0	0.000779387	0	0	0	0	0.000620989	0
1.1.3.3.1.1.	family - Chitinophagaceae	0	0	8.2464e-05	0.000397279	0.000755065	0	0	0	0	0	0	0.000279664	0.00263372	0	0	5.17786e-05	0	0	0.0010307	0	0.000493583	0	0.000585594	0.000118175	0	0	0	9.19329e-05	0.000335651	0	0	0.000151134	0.000282426	0	0.000873853	0.000921559	0	0.000602443	0.000142153	0	0	0.000687695	0	0	0	0	0.000620989	0
1.1.3.3.1.1.1.	genus - Flavisolibacter	0	0	0	0	4.19481e-05	0	0	0	0	0	0	0	0	0	0	5.17786e-05	0	0	0	0	0	0	0	0	0	0	0	0	0	0	0	0	0	0	0	0.000108419	0	0	0	0	0	4.58463e-05	0	0	0	0	0	0
1.1.3.3.1.1.2.	genus - Segetibacter	0	0	0	0	0	0	0	0	0	0	0	0	0	0	0	0	0	0	0	0	0	0	0	0	0	0	0	4.59664e-05	0	0	0	0	0	0	0	0.000271047	0	0	4.73844e-05	0	0	0	0	0	0	0	0	0
1.1.3.3.1.1.3.	genus - Sediminibacterium	0	0	8.2464e-05	0	0.000713117	0	0	0	0	0	0	0.000279664	4.78858e-05	0	0	0	0	0	0	0	0	0	0	0	0	0	0	0	0	0	0	0	0	0	0.000811435	0	0	0	0	0	0	0	0	0	0	0	0	0
1.1.3.3.1.1.4.	genus - Chitinophaga	0	0	0	0	0	0	0	0	0	0	0	0	0	0	0	0	0	0	0	0	0	0	0	0	0	0	0	0	0	0	0	0	0	0	0	0	0	0	0	0	0	0	0	0	0	0	0	0
1.1.3.3.1.1.5.	genus - Niabella	0	0	0	0	0	0	0	0	0	0	0	0	0	0	0	0	0	0	0	0	0	0	0	0	0	0	0	0	0	0	0	0	0	0	0	0	0	0	0	0	0	0	0	0	0	0	0	0
1.1.3.3.1.1.6.	genus - Flavihumibacter	0	0	0	0	0	0	0	0	0	0	0	0	0	0	0	0	0	0	0	0	0	0	0	0	0	0	0	0	0	0	0	0	0	0	0	0	0	0	0	0	0	4.58463e-05	0	0	0	0	0	0
1.1.3.3.1.2.	family - Saprospiraceae	0	0	0	0	0	0	0	0	0	0	0	0	0	0	0	0	0	0	0	0	0	0	0.00104106	0	0	0	0	0	4.79501e-05	0	0	0	0	0	0	0.000325256	0	0	0	0	0	9.16926e-05	0	0	0	0	0	0
1.1.3.3.1.2.1.	genus - Haliscomenobacter	0	0	0	0	0	0	0	0	0	0	0	0	0	0	0	0	0	0	0	0	0	0	0	0	0	0	0	0	0	0	0	0	0	0	0	0	0	0	0	0	0	0	0	0	0	0	0	0
1.1.3.4.	class - Bacteroidia	0.00423822	0.000554499	0.00123696	0.0209068	0.0513025	9.7281e-05	0.0313845	0.00322138	0.00207099	0.0308807	0.0298491	0.00339592	0.0180051	0.0145065	0.000722224	0.00279604	0.00173193	0.00909793	0.00368107	0.000183733	0.00389382	0.0268357	0.041382	0.00803593	0.000113672	0.00035813	0.00173469	0.0341071	0.0541357	0.00038997	0.0181768	0.00337531	0.0151098	0.004815	0.00193496	0.00330677	0.00194371	0.000328605	0.000852919	0.0748563	0.0107744	0.082936	0.00486062	0.001174	0.0344036	0.0154983	0.012989	0.0170278
1.1.3.4.1.	order - Bacteroidales	0.00423822	0.000554499	0.00123696	0.0209068	0.0513025	9.7281e-05	0.0313845	0.00322138	0.00207099	0.0308807	0.0298491	0.00339592	0.0180051	0.0145065	0.000722224	0.00279604	0.00173193	0.00909793	0.00368107	0.000183733	0.00389382	0.0268357	0.041382	0.00803593	0.000113672	0.00035813	0.00173469	0.0341071	0.0541357	0.00038997	0.0181768	0.00337531	0.0151098	0.004815	0.00193496	0.00330677	0.00194371	0.000328605	0.000852919	0.0748563	0.0107744	0.082936	0.00486062	0.001174	0.0344036	0.0154983	0.012989	0.0170278
1.1.3.4.1.1.	family - BS11	0	0	0	0	0	0	0	0	0	0	0	0	0	0	0	0	0	0	0	0	0	0	0	0	0	0	0	9.19329e-05	0	0	0	0	0	0	0	0	0	0	0	0.000141975	0	0	0.000117123	0	0	0	0	0
1.1.3.4.1.10.	family - [Odoribacteraceae]	0	0	0	0	0	0	0	0	0	0	0	0	0	0	0	0	0	0	0	0	0	0	0	0	0	0	0	0	4.79501e-05	0	0	0	0	0	0	0	0	0	0	0.000106481	0	9.16926e-05	0	0	0	0	0	0
1.1.3.4.1.10.1.	genus - Butyricimonas	0	0	0	0	0	0	0	0	0	0	0	0	0	0	0	0	0	0	0	0	0	0	0	0	0	0	0	0	0	0	0	0	0	0	0	0	0	0	0	0	0	0	0	0	0	0	0	0
1.1.3.4.1.10.2.	genus - Odoribacter	0	0	0	0	0	0	0	0	0	0	0	0	0	0	0	0	0	0	0	0	0	0	0	0	0	0	0	0	4.79501e-05	0	0	0	0	0	0	0	0	0	0	0.000106481	0	9.16926e-05	0	0	0	0	0	0
1.1.3.4.1.11.	family - [Barnesiellaceae]	0	0	0	0	0	0	0	0	0	0	0	0	0.000909831	0	0	0	0	0	0	0	0	5.09217e-05	0.00104106	0	0	0	0	0	0	0	0	0	0	0	0	0	0	0	0	0.000106481	0	0.000733541	0	0	0	0	0	0
1.1.3.4.1.2.	family - Porphyromonadaceae	0.00131531	0.000237643	0	0.000347619	0.0020974	0	0.00776116	0.00285171	0.00178335	0	0.0102937	0.00167799	0.00727865	0.00112399	0	0.000258893	0.000577312	0.00111578	0.000220864	0	0.000383898	0.000814747	0.0135337	0.000236351	8.52539e-05	0	9.63716e-05	0.00284992	0.0251259	0.000194985	0.00913409	0.00115869	0.00331851	0.000253421	0.000374508	0.00216837	0.000155497	0	0.000379075	0.00110031	0.0002886	0.0610215	0.000175685	0.000489165	0.0193967	0.00176563	0.00512316	0.000305888
1.1.3.4.1.2.1.	genus - Parabacteroides	0	0	0	0	0	0	0	0	0	0	0	0	0.000957717	0	0	0	0	0	0	0	0	0	0.00247251	0	0	0	4.81858e-05	9.19329e-05	0	0	0	0	0	0	0	0	0	0	0	0.000496912	0	0.000137539	0	0	0	0	0	0
1.1.3.4.1.2.1.1.	species - Parabacteroides_distasonis	0	0	0	0	0	0	0	0	0	0	0	0	0.000335201	0	0	0	0	0	0	0	0	0	0	0	0	0	4.81858e-05	0	0	0	0	0	0	0	0	0	0	0	0	0	0	0	0	0	0	0	0	0
1.1.3.4.1.2.2.	genus - Paludibacter	0	0	0	0	0	0	0	0	0	0	0	0	0	0	0	0	0	0	0	0	0	0	0	0	0	0	0	0.000459664	0.00014385	0	0	0	0	0.000253421	0	0.000704722	0	0	0	0	0	0	0	0	0	0	0.000103498	0
1.1.3.4.1.2.3.	genus - Porphyromonas	0.000219218	0.000237643	0	0.000347619	0.0020974	0	0.00776116	0.00282531	0.00178335	0	0.0102937	0.00111866	0.00632093	0.000983491	0	0	0.000481093	0.00111578	0.000220864	0	0.000383898	0.000814747	0.00852365	0.000236351	8.52539e-05	0	4.81858e-05	0.00211446	0.0249341	0	0.00886007	0.00115869	0.00331851	0	0.000374508	0.00140944	0.000116623	0	0.000331691	0.000603393	0.0002886	0.0608381	0.000175685	0.000440248	0.0193967	0.00163484	0.00496792	0.000305888
1.1.3.4.1.2.3.1.	species - Porphyromonas_endodontalis	0	0	0	0	4.19481e-05	0	0	0	0	0	0.000111585	0	0	0.000280998	0	0	0	8.58295e-05	0.000220864	0	0	0.000101843	0.000520528	0	0	0	0	4.59664e-05	0	0	0	0	0.000776672	0	0	0	0	0	0	0	0	0	0	0.000146749	0.000153132	0	0.000155247	0.000203926
1.1.3.4.1.2.4.	genus - Tannerella	0.00109609	0	0	0	0	0	0	2.64047e-05	0	0	0	0.000559329	0	0.000140499	0	0.000258893	0	0	0	0	0	0	0	0	0	0	0	0	4.79501e-05	0	0.000274023	0	0	0	0	5.42094e-05	3.88742e-05	0	4.73844e-05	0	0	4.58463e-05	0	4.89165e-05	0	0.000130787	5.17491e-05	0
1.1.3.4.1.2.5.	genus - Dysgonomonas	0	0	0	0	0	0	0	0	0	0	0	0	0	0	0	0	0	0	0	0	0	0	0	0	0	0	0	0	0	0	0	0	0	0	0	0	0	0	0	0	0	0	0	0	0	0	0	0
1.1.3.4.1.3.	family - Bacteroidaceae	0.000584582	0.000158428	0	0	0	0	0	0	0	0	0	0	0.00234641	0	0	0	0.000192437	8.58295e-05	0	6.12445e-05	0	0	0.0070922	5.90877e-05	0	0	4.81858e-05	0.00459664	0	0	0	0	0.000706065	0	0	0	7.77484e-05	0	9.47688e-05	0.00131327	3.20667e-05	0.0112782	0.000234247	0	0.000204175	0	0.000206996	5.09814e-05
1.1.3.4.1.3.1.	genus - Bacteroides	0.000584582	0.000158428	0	0	0	0	0	0	0	0	0	0	0.00234641	0	0	0	0.000192437	8.58295e-05	0	6.12445e-05	0	0	0.00533542	5.90877e-05	0	0	0	0.000275799	0	0	0	0	0.000706065	0	0	0	7.77484e-05	0	9.47688e-05	0.00131327	3.20667e-05	0.0112782	0.000234247	0	0.000102088	0	0	5.09814e-05
1.1.3.4.1.3.1.1.	species - Bacteroides_uniformis	0.000584582	0	0	0	0	0	0	0	0	0	0	0	0.00143658	0	0	0	0	0	0	0	0	0	0.000195198	0	0	0	0	0	0	0	0	0	0	0	0	0	0	0	0	0.000603393	0	0	0	0	0.000102088	0	0	0
1.1.3.4.1.3.1.2.	species - Bacteroides_coprophilus	0	0	0	0	0	0	0	0	0	0	0	0	0	0	0	0	0	0	0	0	0	0	0	0	0	0	0	0	0	0	0	0	0	0	0	0	0	0	0	0	0	0	0	0	0	0	0	0
1.1.3.4.1.3.1.3.	species - Bacteroides_ovatus	0	0	0	0	0	0	0	0	0	0	0	0	0	0	0	0	0	0	0	0	0	0	0	0	0	0	0	0	0	0	0	0	0	0	0	0	0	0	0	0	0	0	0	0	0	0	0	0
1.1.3.4.1.3.1.4.	species - Bacteroides_caccae	0	0	0	0	0	0	0	0	0	0	0	0	0	0	0	0	0	8.58295e-05	0	0	0	0	0	0	0	0	0	0	0	0	0	0	0	0	0	0	0	0	0	0.000177469	0	0	0	0	0	0	0	0
1.1.3.4.1.3.1.5.	species - Bacteroides_fragilis	0	0	0	0	0	0	0	0	0	0	0	0	0	0	0	0	0	0	0	0	0	0	0.000585594	5.90877e-05	0	0	0	0	0	0	0	0	0	0	0	0	0	0	0	0	0	0	0	0	0	0	0	0
1.1.3.4.1.3.1.6.	species - Bacteroides_plebeius	0	0	0	0	0	0	0	0	0	0	0	0	0	0	0	0	0	0	0	0	0	0	0	0	0	0	0	0	0	0	0	0	0	0	0	0	7.77484e-05	0	0	0	0	0	0	0	0	0	0	0
1.1.3.4.1.3.1.7.	species - Bacteroides_eggerthii	0	0	0	0	0	0	0	0	0	0	0	0	0	0	0	0	0	0	0	0	0	0	0	0	0	0	0	0	0	0	0	0	0	0	0	0	0	0	0	0	0	0	0	0	0	0	0	0
1.1.3.4.1.3.2.	genus - 5-7N15	0	0	0	0	0	0	0	0	0	0	0	0	0	0	0	0	0	0	0	0	0	0	0.00136639	0	0	0	4.81858e-05	0.00358538	0	0	0	0	0	0	0	0	0	0	0	0	0	0	0	0	0.000102088	0	0.000206996	0
1.1.3.4.1.3.3.	genus - BF311	0	0	0	0	0	0	0	0	0	0	0	0	0	0	0	0	0	0	0	0	0	0	0	0	0	0	0	0	0	0	0	0	0	0	0	0	0	0	0	0	0	0	0	0	0	0	0	0
1.1.3.4.1.4.	family - S24-7	0	0	0	0	0	0	0	0	0	0	0.000641616	0	0	0	0	0	0	0	0	0	0	0	0.00136639	0	0	0	0	0.00128706	0	0	0	0	0	0	6.24181e-05	0	0	0	0	0	0	0.000229232	0.00158117	0	0	0	0.000103498	0
1.1.3.4.1.5.	family - Prevotellaceae	0.00168067	0	0.0010308	0.0068034	0.00901883	9.7281e-05	0.0217822	0.000369666	0.000115055	0.0299871	0.0145619	0	0.000814059	0.010432	0.000722224	0.00186403	0.000865967	0.00772466	0.00323934	6.12445e-05	0.00301634	0.0251553	0.0103455	0.00596786	2.8418e-05	0.000306968	0.00149376	0.00841186	0.0241189	0.000194985	0.00529777	0.00166247	0.00741368	0.00410542	0.0013732	0.000650512	0.00139947	0.000273838	0.000284306	0.0692837	0.0101651	0.00728957	0.00175685	0.000489165	0.00638048	0.0127518	0.00331194	0.0154474
1.1.3.4.1.5.1.	genus - Prevotella	0.00168067	0	0.0010308	0.0068034	0.00901883	9.7281e-05	0.0217822	0.000369666	0.000115055	0.0299871	0.0145619	0	0.000814059	0.010432	0.000722224	0.00186403	0.000865967	0.00772466	0.00323934	6.12445e-05	0.00301634	0.0251553	0.0103455	0.00596786	2.8418e-05	0.000306968	0.00149376	0.00841186	0.0241189	0.000194985	0.00529777	0.00166247	0.00741368	0.00410542	0.0013732	0.000650512	0.00139947	0.000273838	0.000284306	0.0692837	0.0101651	0.00728957	0.00175685	0.000489165	0.00638048	0.0127518	0.00331194	0.0154474
1.1.3.4.1.5.1.1.	species - Prevotella_melaninogenica	0.00168067	0	0	0.00417143	0.00373338	4.86405e-05	0.00226603	0	0	0.00129084	0.0105448	0	0	0.00579557	0.000722224	0.000621343	0.000481093	0.00403399	0.00125156	6.12445e-05	0.00137107	0.0221509	0.00214718	0.00283621	0	5.11614e-05	9.63716e-05	0.000275799	0.0010549	0.000116991	0.00118743	0.000554156	0.00240062	0.00238216	0.000249672	0	0.000310994	5.47675e-05	4.73844e-05	0.00127777	0.000448934	0.00174216	0.000468494	0	0.00168445	0.00889354	0.00103498	0.0111649
1.1.3.4.1.5.1.2.	species - Prevotella_intermedia	0	0	0	0	0	0	0	0	0	0	0	0	0	0	0	0	0	0.0023174	0	0	0	0	0.00156159	0.000177263	0	0	0	0	0	0	0.000730727	0	0	0	0	0	0	0	0	0	0	0	0	0.000146749	0	0	0.000155247	0
1.1.3.4.1.5.1.3.	species - Prevotella_copri	0	0	0	0	0	0	0	0	0	0.00039718	0	0	0	0	0	0	0	0	0	0	0	0	0.000260264	0	0	0	0	0.000137899	0	0	9.13409e-05	0	0	0	0	0	0.000194371	0	0	0.0566125	0	0	0.000702741	0	0	0	0	0
1.1.3.4.1.5.1.4.	species - Prevotella_nanceiensis	0	0	0	0.000893877	0	0	0.000254929	0	5.75275e-05	0	0	0	0	0.000561995	0	0	0	0	0	0	0	0.00030553	0.00117119	0.000118175	0	0	0	4.59664e-05	0.00407576	7.7994e-05	0.00118743	5.03778e-05	0.00155334	0.000557527	0	0	7.77484e-05	0	0.000142153	0.000106481	3.20667e-05	0.000137539	0	9.7833e-05	0.00132714	0.000130787	0	0
1.1.3.4.1.5.1.5.	species - Prevotella_stercorea	0	0	0	0	0	0	0	0	0	0	0	0	0	0	0	0	0	0	0	0	0	0	0	0	0	0	0	4.59664e-05	0	0	0	0	0	0	0	0	0	0	0	0.0084475	0	0	0	0	0	0	0	0
1.1.3.4.1.5.1.6.	species - Prevotella_pallens	0	0	0	0.000546258	0.00151013	0	0	0	0	0	0	0	0	0	0	0	0	8.58295e-05	7.36214e-05	0	0	0.000661982	0.000910925	0.000177263	0	0	4.81858e-05	0.000137899	0.000623352	0	0.000182682	0	0.000141213	0	0	0	0	0	0	0	6.41334e-05	0	0	0	5.10438e-05	6.53937e-05	0.000258746	0.000203926
1.1.3.4.1.5.1.7.	species - Prevotella_nigrescens	0	0	0	0	0	0	0.000311579	0	0	0	0.000641616	0	0	0.00119424	0	0.000207114	0	8.58295e-05	0.000368107	0	0	0.00091659	0.000780793	0	0	0	0	0	0.000335651	0	0.000365364	0.000604534	0.000917885	0	0	0.000650512	3.88742e-05	0	4.73844e-05	0	0	4.58463e-05	0	0	0.000102088	0.000261575	0	0.000815702
1.1.3.4.1.6.	family - [Paraprevotellaceae]	0.000657654	0.000158428	0.00020616	0.0137558	0.0401862	0	0.00169952	0	0.000172582	0.000893655	0.00435183	0.00171794	0	0.00295047	0	0.000673122	9.62186e-05	0.000171659	0.000220864	6.12445e-05	0.000493583	0.000814747	0.00227731	0.00177263	0	5.11614e-05	9.63716e-05	0.00537807	0.00484296	0	0.00347095	0.000554156	0.00367154	0.000456158	0.000124836	5.42094e-05	0.000310994	5.47675e-05	9.47688e-05	0.00209413	0.0002886	0.00215478	0.000878426	0.000195666	0.00837119	0.000850118	0.00424343	0.00122355
1.1.3.4.1.6.1.	genus - [Prevotella]	0.000657654	0.000158428	0.00020616	0.0137558	0.0401862	0	0.00169952	0	0.000172582	0.000893655	0.00435183	0.00171794	0	0.00295047	0	0.000673122	9.62186e-05	0.000171659	0.000220864	6.12445e-05	0.000493583	0.000814747	0.00169172	0.00177263	0	5.11614e-05	9.63716e-05	0.00321765	0.00484296	0	0.00347095	0.000554156	0.00338911	0.000456158	0.000124836	5.42094e-05	7.77484e-05	0	9.47688e-05	0.000425925	0.0002886	0.00215478	0.000761302	0.000195666	0.00837119	0.000850118	0.00424343	0.00122355
1.1.3.4.1.6.1.1.	species - [Prevotella]_tannerae	0	0	0	0	0	0	0	0	0	0.000893655	0	0	0	0.00059712	0	0	0	0	0	0	0	0	0.000520528	0.000590877	0	5.11614e-05	4.81858e-05	0	0	0	9.13409e-05	0	0.000776672	0	0	5.42094e-05	0	0	0	0	0	0	0	0	0	0.000588543	5.17491e-05	0.000611777
1.1.3.4.1.6.2.	genus - Paraprevotella	0	0	0	0	0	0	0	0	0	0	0	0	0	0	0	0	0	0	0	0	0	0	0	0	0	0	0	0	0	0	0	0	0.000282426	0	0	0	0	0	0	0.0016682	0	0	0	0	0	0	0	0
1.1.3.4.1.6.3.	genus - CF231	0	0	0	0	0	0	0	0	0	0	0	0	0	0	0	0	0	0	0	0	0	0	0.000390396	0	0	0	0	0.00170076	0	0	0	0	0	0	0	0	0	0	0	0	0	0	0	0	0	0	0	0
1.1.3.4.1.6.4.	genus - YRC22	0	0	0	0	0	0	0	0	0	0	0	0	0	0	0	0	0	0	0	0	0	0	0.000195198	0	0	0	0	0.000459664	0	0	0	0	0	0	0	0	0	0	0	0	0	0	0.000117123	0	0	0	0	0
1.1.3.4.1.7.	family - Rikenellaceae	0	0	0	0	0	0	0	0	0	0	0	0	0.00665613	0	0	0	0	0	0	0	0	0	0.00149652	0	0	0	0	0.00524017	0	0	0	0	0	0	0	0	0	0	0	0.000709874	0	0.000137539	0	0	0	0	0	0
1.1.3.4.1.7.1.	genus - PW3	0	0	0	0	0	0	0	0	0	0	0	0	0	0	0	0	0	0	0	0	0	0	0	0	0	0	0	0	0	0	0	0	0	0	0	0	0	0	0	0	0	0	0	0	0	0	0	0
1.1.3.4.1.8.	family - p-2534-18B5	0	0	0	0	0	0	0	0	0	0	0	0	0	0	0	0	0	0	0	0	0	0	0.000130132	0	0	0	0	0.000321765	0	0	0	0	0	0	0	0	0	0	0	0	0	0	0	0	0	0	0	0
1.1.3.4.1.9.	family - RF16	0	0	0	0	0	0	0	0	0	0	0	0	0	0	0	0	0	0	0	0	0	0	0	0	0	0	0	0.00128706	0	0	0	0	0	0	0	0	0	0	0	0	0	0	0	0	0	0	0	0
1.1.3.5.	class - Sphingobacteriia	0	0.000237643	0	0	0	0	0.00492862	0	0.000115055	9.9295e-05	0	0	4.78858e-05	0	0	5.17786e-05	0	0	0.000368107	6.12445e-05	0.000109685	0.00106936	0.0034485	5.90877e-05	0	0	0	0.000413698	0.000191801	3.8997e-05	0.000456704	0.000554156	0.00021182	0	0.000749017	0.00124682	0	0.000328605	0.000142153	0.000354937	0	0	0.000292809	0	5.10438e-05	0.000196181	0	0.000458833
1.1.3.5.1.	order - Sphingobacteriales	0	0.000237643	0	0	0	0	0.00492862	0	0.000115055	9.9295e-05	0	0	4.78858e-05	0	0	5.17786e-05	0	0	0.000368107	6.12445e-05	0.000109685	0.00106936	0.0034485	5.90877e-05	0	0	0	0.000413698	0.000191801	3.8997e-05	0.000456704	0.000554156	0.00021182	0	0.000749017	0.00124682	0	0.000328605	0.000142153	0.000354937	0	0	0.000292809	0	5.10438e-05	0.000196181	0	0.000458833
1.1.3.5.1.1.	family - Sphingobacteriaceae	0	0.000237643	0	0	0	0	0.00492862	0	0.000115055	9.9295e-05	0	0	0	0	0	5.17786e-05	0	0	0.000368107	6.12445e-05	0.000109685	0.00106936	0.0034485	0	0	0	0	0.000413698	0.000191801	3.8997e-05	0.000456704	0.000554156	0.00021182	0	0.000749017	0.00124682	0	0.000328605	0.000142153	0.000354937	0	0	5.85617e-05	0	5.10438e-05	0.000196181	0	0.000458833
1.1.3.5.1.1.1.	genus - Sphingobacterium	0	0.000237643	0	0	0	0	0.00104804	0	0.000115055	9.9295e-05	0	0	0	0	0	0	0	0	7.36214e-05	0	0.000109685	0.00106936	0.00234238	0	0	0	0	0.000229832	0.000191801	0	0.000365364	0.000151134	0.000141213	0	6.24181e-05	0	0	0	4.73844e-05	0	0	0	5.85617e-05	0	0	0	0	0.000152944
1.1.3.5.1.1.1.1.	species - Sphingobacterium_mizutaii	0	0	0	0	0	0	0	0	0.000115055	0	0	0	0	0	0	0	0	0	0	0	0.000109685	0	0.000715726	0	0	0	0	9.19329e-05	0	0	0	0	0	0	0	0	0	0	0	0	0	0	0	0	0	0	0	0
1.1.3.5.1.1.1.2.	species - Sphingobacterium_multivorum	0	0	0	0	0	0	0.00104804	0	0	9.9295e-05	0	0	0	0	0	0	0	0	7.36214e-05	0	0	0.000814747	0.000195198	0	0	0	0	4.59664e-05	0.000191801	0	0.000365364	0	0.000141213	0	6.24181e-05	0	0	0	4.73844e-05	0	0	0	0	0	0	0	0	0.000152944
1.1.3.5.1.1.1.3.	species - Sphingobacterium_faecium	0	0	0	0	0	0	0	0	0	0	0	0	0	0	0	0	0	0	0	0	0	0	6.5066e-05	0	0	0	0	4.59664e-05	0	0	0	0	0	0	0	0	0	0	0	0	0	0	5.85617e-05	0	0	0	0	0
1.1.3.5.1.1.2.	genus - Pedobacter	0	0	0	0	0	0	0.00388058	0	0	0	0	0	0	0	0	5.17786e-05	0	0	0.000147243	6.12445e-05	0	0	0.000260264	0	0	0	0	9.19329e-05	0	0	9.13409e-05	0.000302267	0	0	6.24181e-05	0.00081314	0	0.000328605	9.47688e-05	0.00028395	0	0	0	0	5.10438e-05	0.000196181	0	0.000305888
1.1.3.5.1.1.2.1.	species - Pedobacter_cryoconitis	0	0	0	0	0	0	0	0	0	0	0	0	0	0	0	0	0	0	0	0	0	0	0	0	0	0	0	0	0	0	0	0	0	0	0	0	0	5.47675e-05	0	0	0	0	0	0	0	0	0	0
1.1.3.5.1.1.3.	genus - Olivibacter	0	0	0	0	0	0	0	0	0	0	0	0	0	0	0	0	0	0	0	0	0	0	0.00032533	0	0	0	0	0	0	0	0	0	0	0	0	0	0	0	0	0	0	0	0	0	0	0	0	0
1.1.3.6.	class - VC2_1_Bac22	0	0	0	0	0	0	0	0	0	0	0	0	0	0	0	0	0	0	0	0	0	0	0	0	0	0	0	4.59664e-05	0	0	0	0.000755668	0	0	0	0	0	0	0	0	0	0	0	0	0	0	0	0
1.1.3.7.	class - [Rhodothermi]	0	0	0	0	0	0	0	0	0	0	0	0	0	0	0	0	0	0	0	0	0	0.000101843	0	0	0	0	0	0	0	0	0	0	0	0	0	0	0	0	0	0	0	9.16926e-05	0	0	0	0	0	0
1.1.3.7.1.	order - [Rhodothermales]	0	0	0	0	0	0	0	0	0	0	0	0	0	0	0	0	0	0	0	0	0	0.000101843	0	0	0	0	0	0	0	0	0	0	0	0	0	0	0	0	0	0	0	9.16926e-05	0	0	0	0	0	0
1.1.3.7.1.1.	family - Rhodothermaceae	0	0	0	0	0	0	0	0	0	0	0	0	0	0	0	0	0	0	0	0	0	0.000101843	0	0	0	0	0	0	0	0	0	0	0	0	0	0	0	0	0	0	0	9.16926e-05	0	0	0	0	0	0
1.1.3.7.1.1.1.	genus - Rubricoccus	0	0	0	0	0	0	0	0	0	0	0	0	0	0	0	0	0	0	0	0	0	0.000101843	0	0	0	0	0	0	0	0	0	0	0	0	0	0	0	0	0	0	0	0	0	0	0	0	0	0
1.1.3.7.1.2.	family - [Balneolaceae]	0	0	0	0	0	0	0	0	0	0	0	0	0	0	0	0	0	0	0	0	0	0	0	0	0	0	0	0	0	0	0	0	0	0	0	0	0	0	0	0	0	0	0	0	0	0	0	0
1.1.3.7.1.2.1.	genus - KSA1	0	0	0	0	0	0	0	0	0	0	0	0	0	0	0	0	0	0	0	0	0	0	0	0	0	0	0	0	0	0	0	0	0	0	0	0	0	0	0	0	0	0	0	0	0	0	0	0
1.1.3.8.	class - At12OctB3	0	0	0	0	0	0	0	0	0	0	0	0	0	0	0	0	0	0	0	0	0	0	0	0	0	0	0	0	0	0	0	0	0	0	0	0	0	0	0	0	0	0	0	0	0	0	0	0
1.1.30.	phylum - WPS-2	0	0	0	0	0	0	0	0	0	0	0	0	0	0	0	0.00113913	0	0	0.000957079	0	0.000822639	0	0	0	0	0	0	0	0	0	0	0.0309824	0	0	0	0	0	0	0	0	0	0	0.000409932	0	0	0	0	0.000254907
1.1.31.	phylum - SR1	0	0	0	0.000198639	0.000671169	0	0	0	0	0	0	0	0	0	0	0	0	0	0	0	0	0	0	0.000236351	0	0	0	0	0.00297291	0	0.000548045	0	0.000141213	0	0	0	0	0	0	0	0	0	0	0	0	0	0.00056924	0
1.1.32.	phylum - SBR1093	0	0	0	0	0	0	0	0	0	0	0	0	0	0	0	0	0	0	0	0	0	0	0	0	0	0	0	0	0	0	0	0	0	0	0	0	0	0	0	0	0	0	0	0	0	0	0	0
1.1.32.1.	class - VHS-B5-50	0	0	0	0	0	0	0	0	0	0	0	0	0	0	0	0	0	0	0	0	0	0	0	0	0	0	0	0	0	0	0	0	0	0	0	0	0	0	0	0	0	0	0	0	0	0	0	0
1.1.33.	phylum - WS3	0	0	0	0	0	0	0.00220938	0	0	0	0	0	0	0	0	0	0	0	0	0	0	0	0	0	0	0	0	0	0	0	0	0	0	0	0	0	0	0	0	0	0	0	0	0	0	0	0	0
1.1.33.1.	class - PRR-12	0	0	0	0	0	0	0.00220938	0	0	0	0	0	0	0	0	0	0	0	0	0	0	0	0	0	0	0	0	0	0	0	0	0	0	0	0	0	0	0	0	0	0	0	0	0	0	0	0	0
1.1.33.1.1.	order - Sediment-1	0	0	0	0	0	0	0.00220938	0	0	0	0	0	0	0	0	0	0	0	0	0	0	0	0	0	0	0	0	0	0	0	0	0	0	0	0	0	0	0	0	0	0	0	0	0	0	0	0	0
1.1.33.1.1.1.	family - PRR-10	0	0	0	0	0	0	0.00220938	0	0	0	0	0	0	0	0	0	0	0	0	0	0	0	0	0	0	0	0	0	0	0	0	0	0	0	0	0	0	0	0	0	0	0	0	0	0	0	0	0
1.1.33.1.2.	order - LD1-PA13	0	0	0	0	0	0	0	0	0	0	0	0	0	0	0	0	0	0	0	0	0	0	0	0	0	0	0	0	0	0	0	0	0	0	0	0	0	0	0	0	0	0	0	0	0	0	0	0
1.1.34.	phylum - NKB19	0	0	0	0	0.000880909	0	0	0	0	0	0	0	0	0	0	0	0	0	0	0	0	0	0	0	0	0	0	0	0	0	0	0	0	0	0	0	0	0	0	0	0	0	0	0	0	0	0	0
1.1.35.	phylum - Chlamydiae	0	0	0	0	0	0	0	0	0	0	0	0	0	0	0	0	0	0	0	0	0	0	0	0.000177263	0	0	0	0	0	0	0	0	0	0	0	0	0	0.00021907	0	0	0	0	0	0	0	0	0	0
1.1.35.1.	class - Chlamydiia	0	0	0	0	0	0	0	0	0	0	0	0	0	0	0	0	0	0	0	0	0	0	0	0.000177263	0	0	0	0	0	0	0	0	0	0	0	0	0	0.00021907	0	0	0	0	0	0	0	0	0	0
1.1.35.1.1.	order - Chlamydiales	0	0	0	0	0	0	0	0	0	0	0	0	0	0	0	0	0	0	0	0	0	0	0	0.000177263	0	0	0	0	0	0	0	0	0	0	0	0	0	0.00021907	0	0	0	0	0	0	0	0	0	0
1.1.35.1.1.1.	family - Rhabdochlamydiaceae	0	0	0	0	0	0	0	0	0	0	0	0	0	0	0	0	0	0	0	0	0	0	0	0	0	0	0	0	0	0	0	0	0	0	0	0	0	0.00021907	0	0	0	0	0	0	0	0	0	0
1.1.35.1.1.1.1.	genus - Candidatus Rhabdochlamydia	0	0	0	0	0	0	0	0	0	0	0	0	0	0	0	0	0	0	0	0	0	0	0	0	0	0	0	0	0	0	0	0	0	0	0	0	0	0.00021907	0	0	0	0	0	0	0	0	0	0
1.1.35.1.1.2.	family - Parachlamydiaceae	0	0	0	0	0	0	0	0	0	0	0	0	0	0	0	0	0	0	0	0	0	0	0	0.000177263	0	0	0	0	0	0	0	0	0	0	0	0	0	0	0	0	0	0	0	0	0	0	0	0
1.1.35.1.1.2.1.	genus - Candidatus Protochlamydia	0	0	0	0	0	0	0	0	0	0	0	0	0	0	0	0	0	0	0	0	0	0	0	0	0	0	0	0	0	0	0	0	0	0	0	0	0	0	0	0	0	0	0	0	0	0	0	0
1.1.35.1.1.2.2.	genus - Parachlamydia	0	0	0	0	0	0	0	0	0	0	0	0	0	0	0	0	0	0	0	0	0	0	0	0.000177263	0	0	0	0	0	0	0	0	0	0	0	0	0	0	0	0	0	0	0	0	0	0	0	0
1.1.35.1.1.2.2.1.	species - Parachlamydia_acanthamoebae	0	0	0	0	0	0	0	0	0	0	0	0	0	0	0	0	0	0	0	0	0	0	0	0.000177263	0	0	0	0	0	0	0	0	0	0	0	0	0	0	0	0	0	0	0	0	0	0	0	0
1.1.36.	phylum - AC1	0	0	0	0	0	0	0	0	0	0	0	0	0	0	0	0	0	0	0	0	0	0	0	0	0	0	0	0	0	0	0	0	0	0	0	0	0	0	0	0	0	0	0	0	0	0	0	0
1.1.36.1.	class - HDBW-WB69	0	0	0	0	0	0	0	0	0	0	0	0	0	0	0	0	0	0	0	0	0	0	0	0	0	0	0	0	0	0	0	0	0	0	0	0	0	0	0	0	0	0	0	0	0	0	0	0
1.1.4.	phylum - Firmicutes	0.071319	0.107335	0.144848	0.15325	0.387558	0.127876	0.249207	0.223674	0.111948	0.233244	0.227941	0.161606	0.260834	0.193397	0.372226	0.0505877	0.0677379	0.125483	0.209159	0.0160461	0.217177	0.268357	0.284013	0.111498	0.0400978	0.0410314	0.131065	0.149621	0.381012	0.0326405	0.276672	0.112494	0.28758	0.224227	0.0553648	0.127717	0.10842	0.636891	0.829606	0.340669	0.110758	0.620897	0.19542	0.0588955	0.347762	0.163026	0.235407	0.217589
1.1.4.1.	class - Clostridia	0.0161491	0.0204373	0.00742176	0.026866	0.049247	0.00165378	0.0682076	0.00763097	0.0244492	0.0525271	0.125534	0.00795046	0.146291	0.0685634	0.0166914	0.0175529	0.00663908	0.0363059	0.0292277	0.00177609	0.0395415	0.14309	0.123886	0.0265304	0.00269971	0.00409291	0.0596058	0.0921168	0.227955	0.00140389	0.072616	0.0150126	0.0503424	0.0350228	0.00705324	0.0176723	0.0146556	0.0215236	0.00445413	0.0356357	0.017797	0.545388	0.0572148	0.0144304	0.142668	0.0703636	0.0230801	0.0758603
1.1.4.1.1.	order - Clostridiales	0.0161491	0.0204373	0.00742176	0.026866	0.049247	0.00165378	0.0682076	0.00763097	0.0244492	0.0525271	0.125534	0.00795046	0.146291	0.0685634	0.0160494	0.0175529	0.00663908	0.0363059	0.0291541	0.00177609	0.0395415	0.14309	0.123756	0.0265304	0.00269971	0.00409291	0.0596058	0.0921168	0.227955	0.00140389	0.072616	0.0150126	0.0503424	0.0350228	0.00705324	0.0176723	0.0146556	0.0213593	0.00445413	0.0356357	0.017797	0.545388	0.0572148	0.0144304	0.142668	0.0703636	0.0230801	0.0758603
1.1.4.1.1.1.	family - Ruminococcaceae	0	0	0	0.000993197	0.000251688	0	0	0	0	0.00019859	0	0	0.039841	7.02494e-05	8.02472e-05	0	0.000481093	0.000429148	0	0	0	0.000254608	0.0142495	5.90877e-05	0	5.11614e-05	0.000337301	0.0281774	0.00167825	0	9.13409e-05	0.00070529	0.00148274	0	0.000124836	0.000704722	0.000310994	0.00115012	0	0.0108966	0	0.0191638	0.00374795	4.89165e-05	0.000102088	0	0.00196647	0.00183533
1.1.4.1.1.1.1.	genus - Ruminococcus	0	0	0	0	0	0	0	0	0	0	0	0	0.0137432	0	0	0	9.62186e-05	0.000429148	0	0	0	0	0.000715726	5.90877e-05	0	0	9.63716e-05	0.00252815	0.000575402	0	0	0	0.0010591	0	0	0	3.88742e-05	5.47675e-05	0	0.00028395	0	0.00320924	0.000468494	4.89165e-05	0	0	5.17491e-05	0.000917665
1.1.4.1.1.1.1.1.	species - Ruminococcus_flavefaciens	0	0	0	0	0	0	0	0	0	0	0	0	0	0	0	0	0	0	0	0	0	0	0	0	0	0	0	0	0	0	0	0	0	0	0	0	0	0	0	0	0	0	0	0	0	0	0	0
1.1.4.1.1.1.1.2.	species - Ruminococcus_bromii	0	0	0	0	0	0	0	0	0	0	0	0	0	0	0	0	0	0	0	0	0	0	0	0	0	0	0	0	0	0	0	0	0	0	0	0	0	0	0	0	0	4.58463e-05	0	0	0	0	0	0
1.1.4.1.1.1.2.	genus - Oscillospira	0	0	0	0	0	0	0	0	0	0	0	0	0.000239429	0	0	0	0	0	0	0	0	0	0.000390396	0	0	0	0	0.00110319	9.59003e-05	0	0	0.00070529	7.06065e-05	0	0	0	0	0	0	0.000319443	0	0.000275078	0	0	0	0	0	0
1.1.4.1.1.1.3.	genus - Faecalibacterium	0	0	0	0	0	0	0	0	0	9.9295e-05	0	0	0.000861945	0	0	0	0	0	0	0	0	0	6.5066e-05	0	0	0	0	0	4.79501e-05	0	0	0	0.000282426	0	0	0.000271047	0	5.47675e-05	0	0.000354937	0	0.000825234	5.85617e-05	0	0	0	0	0
1.1.4.1.1.1.3.1.	species - Faecalibacterium_prausnitzii	0	0	0	0	0	0	0	0	0	9.9295e-05	0	0	0.000861945	0	0	0	0	0	0	0	0	0	6.5066e-05	0	0	0	0	0	4.79501e-05	0	0	0	0.000282426	0	0	0.000271047	0	5.47675e-05	0	0.000354937	0	0.000825234	5.85617e-05	0	0	0	0	0
1.1.4.1.1.1.4.	genus - Anaerofilum	0	0	0	0	0	0	0	0	0	0	0	0	0	0	0	0	0	0	0	0	0	0	0	0	0	0	0	0	0	0	0	0	0	0	0	0	0	0	0	0	0	0	0	0	0	0	0	0
1.1.4.1.1.10.	family - Eubacteriaceae	0	0	0	0	0.000587273	0	0	0	0	0	0	0	0	0	0	0	0	0	0	0	0	0	0	0	0	0	0	4.59664e-05	0	0	0	0	0	0	0	0	0	0	0	0	0	0	0	0	0	0	0	0
1.1.4.1.1.10.1.	genus - Pseudoramibacter_Eubacterium	0	0	0	0	0.000587273	0	0	0	0	0	0	0	0	0	0	0	0	0	0	0	0	0	0	0	0	0	0	4.59664e-05	0	0	0	0	0	0	0	0	0	0	0	0	0	0	0	0	0	0	0	0
1.1.4.1.1.10.2.	genus - Anaerofustis	0	0	0	0	0	0	0	0	0	0	0	0	0	0	0	0	0	0	0	0	0	0	0	0	0	0	0	0	0	0	0	0	0	0	0	0	0	0	0	0	0	0	0	0	0	0	0	0
1.1.4.1.1.10.3.	genus - Garciella	0	0	0	0	0	0	0	0	0	0	0	0	0	0	0	0	0	0	0	0	0	0	0	0	0	0	0	0	0	0	0	0	0	0	0	0	0	0	0	0	0	0	0	0	0	0	0	0
1.1.4.1.1.11.	family - Christensenellaceae	0	0	0	0	0	0	0	0	0	0	0	0	0	0	0	0	0	0	0	0	0	0	0.000390396	0	0	0	0	9.19329e-05	0	0	0	0	0	0	0	0	0	0	0	0	0	0	0.000819864	0	0	0	0	0
1.1.4.1.1.11.1.	genus - Christensenella	0	0	0	0	0	0	0	0	0	0	0	0	0	0	0	0	0	0	0	0	0	0	0	0	0	0	0	0	0	0	0	0	0	0	0	0	0	0	0	0	0	0	0	0	0	0	0	0
1.1.4.1.1.12.	family - Gracilibacteraceae	0	0	0	0	0	0	0	0	0	0	0	0	0	0	0	0	0	0	0.000147243	0	0	0	0	0	0	0	0	0	0	0	0	0	0	0	0	0	0	0	0	0	0	0	0	0	0	0	0	0
1.1.4.1.1.12.1.	genus - Lutispora	0	0	0	0	0	0	0	0	0	0	0	0	0	0	0	0	0	0	0.000147243	0	0	0	0	0	0	0	0	0	0	0	0	0	0	0	0	0	0	0	0	0	0	0	0	0	0	0	0	0
1.1.4.1.1.13.	family - Caldicoprobacteraceae	0	0	0	0	0	0	0	0	0	0	0	0	0	0	0	0	0	0	0	0	0	0	0	0	0	0	0	0	0	0	0	0	0	0	0	0	0	0	0	0	0	0	0	0	0	0	0	0
1.1.4.1.1.13.1.	genus - Caldicoprobacter	0	0	0	0	0	0	0	0	0	0	0	0	0	0	0	0	0	0	0	0	0	0	0	0	0	0	0	0	0	0	0	0	0	0	0	0	0	0	0	0	0	0	0	0	0	0	0	0
1.1.4.1.1.14.	family - Dehalobacteriaceae	0	0	0	0	0	0	0	0	0	0	0	0	0	0	0	0	0	0	0	0	0	0	0	0	0	0	0	0.000137899	0	0	0	0	0	0	0	0	0	0	0	0	0	0	0	0	0	0	0	0
1.1.4.1.1.14.1.	genus - Dehalobacterium	0	0	0	0	0	0	0	0	0	0	0	0	0	0	0	0	0	0	0	0	0	0	0	0	0	0	0	0	0	0	0	0	0	0	0	0	0	0	0	0	0	0	0	0	0	0	0	0
1.1.4.1.1.2.	family - Veillonellaceae	0.0154914	0.0142586	0.00350472	0.00367483	0.0375016	0.000486405	0.0227736	0.00731411	0.00092044	0.0240294	0.0898541	0.00427487	0.0203515	0.0550053	0.00549693	0.0153782	0.003079	0.0299545	0.0145034	0.000796178	0.0342218	0.137387	0.0361117	0.0211534	0.000909375	0.00143252	0.0491977	0.00606757	0.0194198	0.00077994	0.0551699	0.00801008	0.0413048	0.0304105	0.00174771	0.00840245	0.00513139	0.0149515	0.0030326	0.00780862	0.0032708	0.0414909	0.0178613	0.00127183	0.0654893	0.0634319	0.0131443	0.0670915
1.1.4.1.1.2.1.	genus - Mitsuokella	0	0	0	0	0	0	0	0	0	0	0	0	0	0	0	0	0	0	0	0	0	0	0	0	0	0	0	0	0	0	0	0	0	0	0	0	0	0	0	0.000248456	0	0	0	0	0	0	0	0
1.1.4.1.1.2.10.	genus - Schwartzia	0	0	0	0	0	0	0	0	0	0	0	0	0	0.00122936	0	0	0	0	0	0	0	0	0	0	0	0	0	0	0	0	0	0	0	0	0	0	0	0	0	0	0	0.000137539	0	9.7833e-05	0	6.53937e-05	0	5.09814e-05
1.1.4.1.1.2.11.	genus - Megasphaera	0	0	0.000659712	0	0	0	0	0	0	0.00168802	0.00186905	0	0	0.000421496	0.000361112	0.000103557	0	0.000429148	7.36214e-05	0	0	0.00132396	6.5066e-05	5.90877e-05	0	0	0	0.000275799	0	0	9.13409e-05	0.000352645	0.00021182	0.000101368	0.000998689	0	0.000427616	0	0	0	9.62001e-05	9.16926e-05	0.00105411	0.000146749	0.000153132	0.000850118	0	0.0013765
1.1.4.1.1.2.12.	genus - Succiniclasticum	0	0	0	0	0	0	0	0	0	0	0	0	0	0	0	0	0	0	0	0	0	0	0	0	0	0	0	0	0	0	0	0	0	0	0	0	0	0	0	0	0	0	0	0	0	0	0	0
1.1.4.1.1.2.13.	genus - Pelosinus	0	0	0	0	0	0	0	0	0	0	0	0	0	0	0	0	0	0	0.000147243	0	0	0	0	0	0	0	0	0	0	0	0	0	0	0	0	0	0	0	0	0	0	0	0	0	0	0	0	0
1.1.4.1.1.2.14.	genus - vadinHB04	0	0	0	0	0	0	0	0	0	0	0	0	0	0	0	0	0	0	0	0	0	0	0	0	0	0	0	0	0	0	0	0	0	0	0	0	0	0	0	0	0	0	0	0	0	0	0	5.09814e-05
1.1.4.1.1.2.15.	genus - Anaerovibrio	0	0	0	0	0	0	0	0	0	0	0	0	0	0	0	0	0	0	0	0	0	0	0	0	0	0	0	0	0	0	0	0	0	0	0	0	0	0	0	0	0	0	0.0012298	0	0	0	0	0
1.1.4.1.1.2.16.	genus - Anaeromusa	0	0	0	0	0	0	0	0	0	0	0	0	0	0	0	0	0	0	0	0	0	0	0	0	0	0	0	0	0	0	0	0	0	0	0	0	0	0	0	0	0	0	0	0	0	0	0	0
1.1.4.1.1.2.17.	genus - G07	0	0	0	0	0	0	0	0	0	0	0	0	0	0	0	0	0	0	0	0	0	0	0	0	0	0	0	0	0	0	0	0	0	0	0	0	0	0	0	0	0	0	0	0	0	0	0	0
1.1.4.1.1.2.2.	genus - Dialister	0.00109609	0	0.00152558	0	0.00306221	0	0.00608996	0	0.00046022	0.00456757	0.000976372	0.00019976	0.00646459	7.02494e-05	0	0.000155336	0	8.58295e-05	0.000368107	0	0	0.000101843	0.000585594	0.00165446	0.00028418	0.000102323	0.000626415	0.000551597	0.00100695	3.8997e-05	0.000182682	0	0.000141213	0	0.000187254	0	0	0	0	0.00110031	0.00198814	0.00637264	0.000117123	4.89165e-05	0.00188862	0.000196181	0.000310495	0.000305888
1.1.4.1.1.2.3.	genus - Selenomonas	0	0	0	0	0	0	0	0	0	0	0.00128323	0.000239712	0	0.000983491	0	0.00326205	0	0.00137327	0.00147243	0	0.00482615	0.00122212	0.00240744	0.00189081	0	0	0.00515588	9.19329e-05	0	0	0.00173548	0.000151134	0.000706065	0	0	0.000108419	3.88742e-05	0.00021907	0	0.000248456	0	0.000275078	0	9.7833e-05	0	0.00385823	0.00212171	0.00239613
1.1.4.1.1.2.3.1.	species - Selenomonas_noxia	0	0	0	0	0	0	0	0	0	0	0	3.99521e-05	0	0.000316122	0	0.00284782	0	0.000772466	0.00051535	0	0.0029615	0.000814747	0.00143145	0.000590877	0	0	0.00366212	0	0	0	0	0.000151134	7.06065e-05	0	0	0	0	0	0	0.000106481	0	0	0	0	0	0.000588543	0	0.000152944
1.1.4.1.1.2.3.2.	species - Selenomonas_ruminantium	0	0	0	0	0	0	0	0	0	0	0	0	0	0	0	0	0	0	0	0	0	0	0	0	0	0	0	0	0	0	0	0	0	0	0	0	0	0	0	0	0	0	0	0	0	0	0	0
1.1.4.1.1.2.4.	genus - Acidaminococcus	0	0	0	0	0	0	0	0	0	0	0	0	0	0	0	0	0	0	0	0	0	0	0	0	0	0	0	0	0	0	0	0	0	0	0	0	0	0	0	0	0	0	0	0	0	0	0	0
1.1.4.1.1.2.5.	genus - Veillonella	0.0143953	0.0142586	0.00131942	0.00367483	0.0344394	0.000486405	0.0166837	0.00731411	0.00046022	0.0177738	0.0857254	0.00231722	0.0138869	0.0523007	0.00513582	0.0117537	0.003079	0.0280663	0.012442	0.000796178	0.0293956	0.134739	0.02954	0.0172536	0.000625195	0.0013302	0.0430299	0.00271202	0.0171182	0.000740943	0.0531604	0.0075063	0.0402457	0.0300051	0.000561763	0.00829403	0.00458716	0.0147325	0.0030326	0.00514659	0.00118647	0.0293416	0.0134106	0.000880497	0.0631923	0.058135	0.0106603	0.06026
1.1.4.1.1.2.5.1.	species - Veillonella_dispar	0.0143953	0.0142586	0.000700944	0.00292993	0.00935442	0.000340483	0.0166837	0.00731411	0.00046022	0.0166816	0.083968	0.00231722	0.0138869	0.0434492	0.00513582	0.0115466	0.003079	0.0279804	0.0121475	0.000796178	0.0293956	0.134586	0.0289544	0.0154219	0.000625195	0.0013302	0.0424999	0.00165479	0.0111244	0.000740943	0.0494154	0.0075063	0.0398221	0.0300051	0.000561763	0.00823982	0.00458716	0.0147325	0.0030326	0.00422375	0.00109027	0.0264533	0.0100726	0.000880497	0.0567608	0.0575464	0.00833161	0.060209
1.1.4.1.1.2.5.2.	species - Veillonella_parvula	0	0	0	0	0	0	0	0	0	0	0	0	0	0	0	0	0	8.58295e-05	0	0	0	0.000101843	0	0	0	0	0	0	0	0	0	0	0	0	0	5.42094e-05	0	0	0	0	0	0	0	0	0	6.53937e-05	0	5.09814e-05
1.1.4.1.1.2.6.	genus - Megamonas	0	0	0	0	0	0	0	0	0	0	0	0	0	0	0	0	0	0	0	0	0	0	0.000845859	0	0	0	0	0	0	0	0	0	0	0	0	0	7.77484e-05	0	0	0	0	0	0	0	0	0	5.17491e-05	0
1.1.4.1.1.2.6.1.	species - Megamonas_hypermegale	0	0	0	0	0	0	0	0	0	0	0	0	0	0	0	0	0	0	0	0	0	0	0	0	0	0	0	0	0	0	0	0	0	0	0	0	7.77484e-05	0	0	0	0	0	0	0	0	0	0	0
1.1.4.1.1.2.7.	genus - Phascolarctobacterium	0	0	0	0	0	0	0	0	0	0	0	0	0	0	0	0.000103557	0	0	0	0	0	0	0.00117119	0	0	0	0	0.00225236	0.00129465	0	0	0	0	0	0	0	0	0	0	0.00106481	0	0.0049514	0.00204966	0	5.10438e-05	0	0	0
1.1.4.1.1.2.8.	genus - Sporomusa	0	0	0	0	0	0	0	0	0	0	0	0	0	0	0	0	0	0	0	0	0	0	0.00110612	0	0	0	0	0	0	0	0	0	0	0	0	0	0	0	0	0	0	0	0	0	0	0	0	0
1.1.4.1.1.2.9.	genus - Dendrosporobacter	0	0	0	0	0	0	0	0	0	0	0	0	0	0	0	0	0	0	0	0	0	0	0	0	0	0	0	0	0	0	0	0	0	0	0	0	0	0	0	0	0	0.000320924	0	0	0	0	0	0
1.1.4.1.1.2.9.1.	species - Dendrosporobacter_quercicolus	0	0	0	0	0	0	0	0	0	0	0	0	0	0	0	0	0	0	0	0	0	0	0	0	0	0	0	0	0	0	0	0	0	0	0	0	0	0	0	0	0	0.000320924	0	0	0	0	0	0
1.1.4.1.1.3.	family - [Tissierellaceae]	0	0.0038815	0.00354595	0.00273129	0.00901883	0.000535045	0.0316678	0.000132024	0.0234712	0.0235329	0.0355957	0.00367559	0.0421874	0.00969442	0.0102716	0.00139802	0.00221303	0.00300403	0.0134727	0.000857423	0.00367445	0.00361544	0.0290845	0.00313165	0.00161982	0.0022511	0.00852889	0.015031	0.191992	0.000428967	0.0125137	0.00458438	0.00254183	0.00167258	0.00480619	0.00330677	0.00831908	0.00213593	0.000947688	0.00106481	0.0140131	0.409545	0.0261771	0.00107616	0.0666122	0.00555846	0.00351894	0.0038236
1.1.4.1.1.3.1.	genus - WAL_1855D	0	0	0	0	0	0	0.00212441	0	0.000632802	0	0	0	0.00498013	0	0	0	0	0	0	0	0	5.09217e-05	0	5.90877e-05	0	0	0	0.00321765	0.0191801	0	0.000456704	0	7.06065e-05	0	0	0.000162628	7.77484e-05	0	9.47688e-05	3.54937e-05	0	0.0481386	0.000527056	0	0.0100046	0	0.000258746	0.000203926
1.1.4.1.1.3.10.	genus - Sporanaerobacter	0	0	0	0	0	0	0	0	0	0	0	0	0	0	0	0	0	0	0	0	0	0	0	0	0	0	0	0	0	0	0	0	0	0	0	0	0	0	0	0	0	0	0	0	0	0	0	0
1.1.4.1.1.3.11.	genus - Tissierella_Soehngenia	0	0	0	0	0	0	0	0	0	0	0	0	0	0	0	0	0	0	0	0	0	0	0.000130132	0	0	0	0	0.000229832	0	0	0	0	0	0	0	0	0	0	0	0	0	0	0	0	0	0	0	0
1.1.4.1.1.3.12.	genus - 1-68	0	0	0	0	0	0	0.000311579	0	0.00023011	0.00129084	0.00797835	0	0.00387875	0	0	0	0	0	0.000294486	0	0	0.00030553	0	0	2.8418e-05	0	0.00106009	0.000735463	0.0147207	0	0.000182682	0	0	0	0.000624181	0	0.000155497	0	0.000142153	0	0	0.0569411	0	0	0.00326681	0	0	0
1.1.4.1.1.3.13.	genus - Tepidimicrobium	0	0	0	0	0	0	0	0	0	0	0	0	0	0	0	0	0	0	0	0	0	0	0	0	0	0	0	0	9.59003e-05	0	0	0	0	0	0	0	0	0	0	0	0	4.58463e-05	0	0	0	0	0	0
1.1.4.1.1.3.2.	genus - Peptoniphilus	0	0.000475285	0.00177298	0.000397279	0.000251688	0	0.00688307	2.64047e-05	0.00281885	0.00158872	0.012386	0	0.0103433	0.00224798	0.00116358	0.000103557	0	0.000429148	0.000368107	0	5.48426e-05	0.00030553	0.00735246	0.000472701	0.000198926	0.000204645	0.000530044	0.00188462	0.0506353	0.000116991	0.00109609	0.00130982	0.000282426	0.000405474	0.000686599	0	0.00198258	0.000492908	0.000426459	0.000248456	0.00301427	0.100495	0.00175685	0.000342415	0.019754	0.0010463	0.000155247	0.00122355
1.1.4.1.1.3.3.	genus - Helcococcus	0	0	4.1232e-05	0	0	0	0	0	0.000747857	0	0	0	0.00909831	0	0	0	0	0	0	0	0	0.000101843	0.000130132	0	0	0	0	0.000321765	0.000527451	0	0	0	0	0	0	0	0	0	0	0	0	0.00050431	0	0	0	0	0	0
1.1.4.1.1.3.4.	genus - Anaerococcus	0	0.00285171	0.00061848	0.00173809	0.00700533	0.000535045	0.0170802	0.000105619	0.00511994	0.00426969	0.0126091	0.00367559	0.00818848	0.00302072	0.00894756	0.0007249	0.00211681	0.00128744	0.0120739	0.000612445	0.00175496	0.00274977	0.0123625	0.000472701	0.000198926	0.00204645	0.00274659	0.00243622	0.0474227	0.000155988	0.00703325	0.00277078	0.000706065	0.00116574	0.00268398	0.00157207	0.00283782	0.00120489	0.000142153	0.000532406	0.00506654	0.124931	0.0202624	0.000684831	0.0149558	0.00366205	0.00227696	0.00117257
1.1.4.1.1.3.5.	genus - Gallicola	0	0	0	0	0	0	0	0	0	0	0.00245488	0	0	0	0	0	0	0	0	0	0	0	0	0	0	0	0	4.59664e-05	0.000479501	0	0.000182682	0	0	0	0	0	0	0	0	0	0	0.010453	0	0	0.000204175	0	0	0
1.1.4.1.1.3.6.	genus - Finegoldia	0	0.000554499	0.00111326	0.000595918	0.00121649	0	0.00424881	0	0.0129437	0.0158872	0	0	0.00569841	0.0034071	0.000160494	5.17786e-05	9.62186e-05	0.000257489	0.000736214	0.000244978	0.00186465	0	0.00774286	0.00171354	0.00102305	0	0.00404761	0.00427488	0.0533205	0.000155988	0.00319693	0.000302267	0.000353033	0	0.000249672	0.00151786	0.00310994	0.000383373	0.000142153	0.000248456	0.00593234	0.0594168	0.00363083	4.89165e-05	0.0153132	0.00071933	0.00056924	0.000764721
1.1.4.1.1.3.7.	genus - ph2	0	0	0	0	0	0	0.00101971	0	0.000977967	0	0	0	0	0	0	0.000414229	0	0	0	0	0	0	0.000130132	5.90877e-05	0.000170508	0	0	0.00128706	0.00234956	0	0	0	0	0	0.00031209	0	0	5.47675e-05	0	0	0	0.00646433	0	0	0.00311367	6.53937e-05	0	5.09814e-05
1.1.4.1.1.3.8.	genus - Parvimonas	0	0	0	0	0.000545325	0	0	0	0	0.000496475	0.000167378	0	0	0.00101862	0	0.000103557	0	0.00102995	0	0	0	0.000101843	0.00104106	0.000354526	0	0	0.000144557	0.000137899	0	0	0.000365364	0.000201511	0.0011297	0.000101368	0.000249672	5.42094e-05	0.000155497	0	0	0	0	0.000183385	0	0	0	6.53937e-05	0.000258746	0.000407851
1.1.4.1.1.3.9.	genus - GW-34	0	0	0	0	0	0	0	0	0	0	0	0	0	0	0	0	0	0	0	0	0	0	0.000195198	0	0	0	0	0.000183866	4.79501e-05	0	0	0	0	0	0	0	0	0	0	0	0	0	0	0	0	0	0	0
1.1.4.1.1.4.	family - Lachnospiraceae	0.000292291	0.000554499	0	0.000496598	0.000167792	0.000486405	0.00243598	0.000184833	0	0.00357462	8.3689e-05	0	0.0343341	0.00112399	0.000200618	0.000621343	0.000865967	0.000171659	0.000368107	6.12445e-05	0.00115169	0.00137489	0.0188692	0.00118175	0.000170508	0	0.000337301	0.0118134	0.00306881	0	0.00411034	0.000302267	0.0021182	0.00212874	6.24181e-05	0.00363203	0.000505365	0	0.000142153	0.0110031	0.000160333	0.0582707	0.00392364	0.000342415	0.00387933	0.000850118	0.00108673	0.00168239
1.1.4.1.1.4.1.	genus - Coprococcus	0	0	0	0	0	0	0	0	0	9.9295e-05	0	0	0.0057463	0	0	0	0.000192437	0	0	0	0	0	0.00188692	0	0	0	0	0.000919329	4.79501e-05	0	0	0	7.06065e-05	0	0	0	0	0	0	0.00177469	0	0.00527233	0.000117123	0	0.000204175	0	0	0
1.1.4.1.1.4.1.1.	species - Coprococcus_eutactus	0	0	0	0	0	0	0	0	0	0	0	0	0.00143658	0	0	0	0	0	0	0	0	0	0	0	0	0	0	0	0	0	0	0	0	0	0	0	0	0	0	0.00095833	0	0	0	0	0	0	0	0
1.1.4.1.1.4.10.	genus - Catonella	0	0	0	0.000347619	0	0	0	0	0	0	0	0	0	7.02494e-05	0	0	0	0	0	0	0	0	0.00130132	0.000118175	0	0	0	0	0	0	0.00137011	0	0.000353033	0.000101368	0	0	0	0	0	0	0	0	0	4.89165e-05	0.000153132	0	5.17491e-05	0
1.1.4.1.1.4.11.	genus - Anaerostipes	0	0	0	0	0	0	0	0	0	0	0	0	0	0	0	0	0	0	0	0	0	0	0	0	0	0	0	4.59664e-05	0	0	0	0	0	0	0	0	0	0	0	0	9.62001e-05	0.000779387	0	0	0	0	0	5.09814e-05
1.1.4.1.1.4.12.	genus - Shuttleworthia	0	0	0	0	0	0	0	0	0	0	0	0	0	0	0	0	0	0	0	0	0	0	0	0	0	0	0	0	0	0	0	0	0	0	0	0	0	0	0	0	0	0	0	0	0	0	0	0
1.1.4.1.1.4.13.	genus - Oribacterium	0	0	0	0.000148979	0	0	0	0	0	0	0	0	0	0	0	5.17786e-05	0	0	7.36214e-05	6.12445e-05	0.000274213	0	0	5.90877e-05	0	0	0	9.19329e-05	0.000671302	0	0	5.03778e-05	7.06065e-05	0	0	0	0	0	0	3.54937e-05	0	0	0	4.89165e-05	0	0.000196181	0.000258746	0
1.1.4.1.1.4.14.	genus - Pseudobutyrivibrio	0	0	0	0	0	0	0	0	0	0	0	0	0	0	0	0	0	0	0	0	0	0	0	0	0	0	0	4.59664e-05	0	0	0	0	0	0	0	0	0	0	0	0	0	0	0	0	0	0	0	0
1.1.4.1.1.4.15.	genus - Moryella	0	0	0	0	0	0.000437764	0.00243598	0	0	0	8.3689e-05	0	0	0.000280998	0	0	0	8.58295e-05	0	0	0.000164528	0.000560139	0	0.000531789	0	0	0.000337301	9.19329e-05	0.000527451	0	0.000365364	0.000201511	0.000635459	0	0	0.000108419	3.88742e-05	0	0	7.09874e-05	0	0	0	0	0.000561482	6.53937e-05	0	0.000101963
1.1.4.1.1.4.16.	genus - Lachnobacterium	0	0	0	0	0	0	0	0	0	0	0	0	0	0	0	0	0	0	0	0	0	0	0	0	0	0	0	0	0	0	0	0	0	0	0	0	0	0	0	0	0	0	0	0	0	0	0	0
1.1.4.1.1.4.2.	genus - Blautia	0	0	0	0	0.000167792	0	0	0	0	0.00148943	0	0	0.00445338	0.000456621	0	0	0	0	0.000294486	0	0	5.09217e-05	0.00169172	0	0	0	0	0.000367732	0.000623352	0	0.000365364	0	0.000635459	0	0	0.00102998	0	0	0.000142153	0.00216512	6.41334e-05	0.0111865	0.00181541	4.89165e-05	5.10438e-05	0	0.000103498	0.000509814
1.1.4.1.1.4.2.1.	species - Blautia_producta	0	0	0	0	0	0	0	0	0	0	0	0	0	0	0	0	0	0	0.000147243	0	0	5.09217e-05	0	0	0	0	0	0	0	0	0	0	0	0	0	0	0	0	0	0	0	4.58463e-05	0	0	0	0	0	0
1.1.4.1.1.4.3.	genus - Roseburia	0	0	0	0	0	0	0	0	0	0	0	0	0	0	0	0.000103557	0	0	0	0	0	0	6.5066e-05	0	0	0	0	9.19329e-05	0	0	0	0	0	0	0	0.000162628	3.88742e-05	0	0	0.000212962	0	0.00265909	0	0	0	0	0	0
1.1.4.1.1.4.4.	genus - Epulopiscium	0	0	0	0	0	0	0	0	0	0	0	0	0	0	0	0	0	0	0	0	0	0	0.00065066	0	0	0	0	0.000413698	0	0	0	0	0	0	0	0	0	0	0	0	0	0	0	0	0	0	0	0
1.1.4.1.1.4.5.	genus - Lachnospira	0	0	0	0	0	0	0	0	0	0	0	0	0	0	0	0	9.62186e-05	0	0	0	0	0	0	0	0	0	0	4.59664e-05	0.000383601	0	0	0	0	0	0	0	0	0	0	0.000993824	0	0.00123785	0	0	0	0	0	0
1.1.4.1.1.4.6.	genus - Butyrivibrio	0	0	0	0	0	0	0	0	0	0	0	0	0	0	0	0	0	0	0	0	0	0	0.00201705	0	0	0	0	0.00413698	0	0	0	0	0	0	0	0	0	0	0	0	0	0	0	0	0.000204175	0	0.000103498	0
1.1.4.1.1.4.7.	genus - Dorea	0	0	0	0	0	0	0	0	0	0	0	0	0	0	0.000200618	0	0.000384874	0	0	0	0	0	0.00162665	0.000177263	0	0	0	0.00105723	0	0	0	0	7.06065e-05	0	0	0	0	0	0	0.000425925	0	0.00142124	0.000761302	0	5.10438e-05	0	0	0
1.1.4.1.1.4.7.1.	species - Dorea_formicigenerans	0	0	0	0	0	0	0	0	0	0	0	0	0	0	0	0	0	0	0	0	0	0	0	0	0	0	0	0	0	0	0	0	0	0	0	0	0	0	0	0	0	0	0	0	0	0	0	0
1.1.4.1.1.4.8.	genus - [Ruminococcus]	0.000292291	0	0	0	0	0	0	0	0	0	0	0	9.57717e-05	0	0	0	0	0	0	0	0	0	0.00104106	0	0	0	0	0.000321765	0	0	0	0	0	0	0	0	0	0	0	0.00120679	0	0.0024757	5.85617e-05	0	5.10438e-05	0	0	0.000152944
1.1.4.1.1.4.8.1.	species - [Ruminococcus]_gnavus	0.000292291	0	0	0	0	0	0	0	0	0	0	0	0	0	0	0	0	0	0	0	0	0	0.000260264	0	0	0	0	9.19329e-05	0	0	0	0	0	0	0	0	0	0	0	3.54937e-05	0	0.000137539	0	0	0	0	0	0
1.1.4.1.1.4.9.	genus - Clostridium	0	0	0	0	0	0	0	0	0	0	0	0	0	0	0	0	0	0	0	0	0	0	0	0	0	0	0	0	0	0	0	0	0	0	0	0	0	0	0	0	0	0	0	0	0	0	0	0
1.1.4.1.1.5.	family - [Mogibacteriaceae]	0	0	0	0.000844217	0.000125844	0	0.00186948	0	0	0.00019859	0	0	0	0.000316122	0	0.000103557	0	0.000429148	0.000368107	0	0	0.000101843	0.00156159	0.000354526	0	5.11614e-05	0.0010119	0.00367732	0.00608967	3.8997e-05	0.000548045	0	0.000423639	0.000709579	0	0	0.000310994	5.47675e-05	0	0.000212962	3.20667e-05	0.00100862	5.85617e-05	0	0.00148027	6.53937e-05	0.000983233	0.000101963
1.1.4.1.1.5.1.	genus - Mogibacterium	0	0	0	0.000496598	0	0	0.00186948	0	0	0	0	0	0	0	0	0	0	0.000171659	0	0	0	0.000101843	0	0.000236351	0	5.11614e-05	0	0.000965295	0.00014385	0	0	0	0	0	0	0	3.88742e-05	5.47675e-05	0	0	0	4.58463e-05	0	0	0.000867745	0	0	0
1.1.4.1.1.5.2.	genus - Anaerovorax	0	0	0	0	0	0	0	0	0	0	0	0	0	0	0	0	0	0	0	0	0	0	0	0	0	0	0	0	0	0	0.000365364	0	0	0	0	0	0	0	0	0	0	0	0	0	0	0	0	0
1.1.4.1.1.6.	family - Clostridiaceae	0	7.92142e-05	4.1232e-05	0.0171326	4.19481e-05	0	0.00118967	0	0	0.00099295	0	0	0.00512378	0.00147524	0	0	0	0	0	6.12445e-05	0.000274213	5.09217e-05	0.0126879	0.000177263	0	0	0	0.0105263	0.0015344	0.000155988	9.13409e-05	0.000503778	0.000776672	0.000101368	0.000249672	0.00146365	3.88742e-05	0.00301221	0.000142153	0.00173919	3.20667e-05	0.00728957	0.00374795	0.011691	0	0	0.000776237	0
1.1.4.1.1.6.1.	genus - Clostridium_2	0	7.92142e-05	4.1232e-05	0.0165864	0	0	0.00110469	0	0	0.00099295	0	0	0.00411818	0.00136986	0	0	0	0	0	0	5.48426e-05	0	0.00130132	5.90877e-05	0	0	0	0.00179269	0.0011508	0.000155988	0	0.000503778	0	0.000101368	0.000249672	0	0	0.00224547	0	0.00095833	0	0.00449294	0.000117123	0.0100768	0	0	0.000155247	0
1.1.4.1.1.6.1.1.	species - Clostridium_butyricum	0	0	0	0	0	0	0	0	0	0	0	0	0	0	0	0	0	0	0	0	0	0	0	0	0	0	0	0	0	0	0	0	0	0	0	0	0	0	0	3.54937e-05	0	4.58463e-05	0	0	0	0	0	0
1.1.4.1.1.6.1.2.	species - Clostridium_perfringens	0	0	4.1232e-05	0.000198639	0	0	0	0	0	0	0	0	0	3.51247e-05	0	0	0	0	0	0	0	0	0	0	0	0	0	0	0	0	0	0	0	0	0	0	0	0.000109535	0	0	0	0	0	0	0	0	0	0
1.1.4.1.1.6.1.3.	species - Clostridium_hiranonis	0	0	0	0	0	0	0	0	0	0	0	0	0	0	0	0	0	0	0	0	0	0	0	0	0	0	0	0	0	0	0	0	0	0	0	0	0	0	0	0	0	4.58463e-05	0	0	0	0	0	0
1.1.4.1.1.6.1.4.	species - Clostridium_bowmanii	0	0	0	0	0	0	0	0	0	0	0	0	0	0	0	0	0	0	0	0	0	0	0	0	0	0	0	0	0	0	0	0	0	0	0	0	0	0	0	0	0	0	0	0	0	0	0	0
1.1.4.1.1.6.2.	genus - Proteiniclasticum	0	0	0	0	0	0	0	0	0	0	0	0	0	0	0	0	0	0	0	6.12445e-05	0	0	0.000260264	0	0	0	0	0.000137899	0	0	0	0	0	0	0	0	0	0	0	0	0	0	0	0	0	0	0	0
1.1.4.1.1.6.3.	genus - Clostridiisalibacter	0	0	0	0	0	0	0	0	0	0	0	0	0	0	0	0	0	0	0	0	0	0	0	0	0	0	0	0	0	0	0	0	0	0	0	0	0	0	0	0	0	0	0	0	0	0	0	0
1.1.4.1.1.6.4.	genus - Natronincola_Anaerovirgula	0	0	0	0	0	0	0	0	0	0	0	0	0	0	0	0	0	0	0	0	0	0	0	0	0	0	0	0	0	0	0	0	0	0	0	0	0	0.000109535	0	0	0	0	0	0	0	0	0	0
1.1.4.1.1.6.5.	genus - Sarcina	0	0	0	0	0	0	0	0	0	0	0	0	0	0	0	0	0	0	0	0	0	0	0	0	0	0	0	0	0	0	0	0	0	0	0	0	0	0	0	0	0	0	0	0	0	0	0	0
1.1.4.1.1.6.6.	genus - Caloramator	0	0	0	0	0	0	0	0	0	0	0	0	0	0	0	0	0	0	0	0	0	0	0	0	0	0	0	0	0	0	0	0	0	0	0	0	0	0	0	0	0	0	0	0	0	0	0	0
1.1.4.1.1.6.7.	genus - Alkaliphilus	0	0	0	0	0	0	0	0	0	0	0	0	0	0	0	0	0	0	0	0	0	0	0	0	0	0	0	0	0	0	0	0	0	0	0	0	0	0	0	0	0	0	0	0	0	0	0	0
1.1.4.1.1.6.8.	genus - Tindallia_Anoxynatronum	0	0	0	0	0	0	0	0	0	0	0	0	0	0	0	0	0	0	0	0	0	0	0	0	0	0	0	4.59664e-05	0	0	0	0	0	0	0	0	0	0	0	0	0	4.58463e-05	0	0	0	0	0	0
1.1.4.1.1.6.9.	genus - SMB53	0	0	0	0	0	0	0	0	0	0	0	0	0	0	0	0	0	0	0	0	0	0	0	0	0	0	0	4.59664e-05	0	0	0	0	0	0	0	0	0	0	0	0	0	0	0	0	0	0	0	0
1.1.4.1.1.7.	family - Peptococcaceae	0	0	0	0.000993197	0.000335585	0	0.000623159	0	5.75275e-05	0	0	0	0	0	0	0	0	0	0.000294486	0	0	0	0.000715726	5.90877e-05	0	5.11614e-05	0	0.000413698	0.0016303	0	0	0	0.000141213	0	0	0	0	0	4.73844e-05	0	0	0.00110031	0	0	0.000153132	0	0	0
1.1.4.1.1.7.1.	genus - Peptococcus	0	0	0	0	0.000335585	0	0.000623159	0	5.75275e-05	0	0	0	0	0	0	0	0	0	0.000294486	0	0	0	0.000585594	5.90877e-05	0	5.11614e-05	0	9.19329e-05	0.0016303	0	0	0	0.000141213	0	0	0	0	0	4.73844e-05	0	0	0.00110031	0	0	0.000153132	0	0	0
1.1.4.1.1.7.2.	genus - Pelotomaculum	0	0	0	0.000993197	0	0	0	0	0	0	0	0	0	0	0	0	0	0	0	0	0	0	0	0	0	0	0	0	0	0	0	0	0	0	0	0	0	0	0	0	0	0	0	0	0	0	0	0
1.1.4.1.1.7.3.	genus - rc4-4	0	0	0	0	0	0	0	0	0	0	0	0	0	0	0	0	0	0	0	0	0	0	0.000130132	0	0	0	0	0.000321765	0	0	0	0	0	0	0	0	0	0	0	0	0	0	0	0	0	0	0	0
1.1.4.1.1.7.4.	genus - Desulfotomaculum	0	0	0	0	0	0	0	0	0	0	0	0	0	0	0	0	0	0	0	0	0	0	0	0	0	0	0	0	0	0	0	0	0	0	0	0	0	0	0	0	0	0	0	0	0	0	0	0
1.1.4.1.1.7.5.	genus - Desulfosporosinus	0	0	0	0	0	0	0	0	0	0	0	0	0	0	0	0	0	0	0	0	0	0	0	0	0	0	0	0	0	0	0	0	0	0	0	0	0	0	0	0	0	0	0	0	0	0	0	0
1.1.4.1.1.7.5.1.	species - Desulfosporosinus_meridiei	0	0	0	0	0	0	0	0	0	0	0	0	0	0	0	0	0	0	0	0	0	0	0	0	0	0	0	0	0	0	0	0	0	0	0	0	0	0	0	0	0	0	0	0	0	0	0	0
1.1.4.1.1.8.	family - [Acidaminobacteraceae]	0	0	0	0	0	0	0	0	0	0	0	0	0	0	0	0	0	0	0	0	0	0	0	0	0	0	0	4.59664e-05	0	0	0	0	0	0	0	0	0	0	0	0	0	0	0	0	0	0	0	0
1.1.4.1.1.8.1.	genus - Fusibacter	0	0	0	0	0	0	0	0	0	0	0	0	0	0	0	0	0	0	0	0	0	0	0	0	0	0	0	0	0	0	0	0	0	0	0	0	0	0	0	0	0	0	0	0	0	0	0	0
1.1.4.1.1.8.2.	genus - Guggenheimella	0	0	0	0	0	0	0	0	0	0	0	0	0	0	0	0	0	0	0	0	0	0	0	0	0	0	0	4.59664e-05	0	0	0	0	0	0	0	0	0	0	0	0	0	0	0	0	0	0	0	0
1.1.4.1.1.9.	family - Peptostreptococcaceae	0	0	0.000329856	0	0.00121649	0	0.00753456	0	0	0	0	0	0	0.000667369	0	0	0	0.00197408	0	0	0	0.000152765	0.00748259	0.000413614	0	0.000255807	0.000144557	0.00749253	0.0014385	0	9.13409e-05	0.000403023	0.000776672	0	6.24181e-05	5.42094e-05	3.88742e-05	0	0	3.54937e-05	0	0.000366771	5.85617e-05	0	0.000102088	0.000130787	0.000776237	0.000458833
1.1.4.1.1.9.1.	genus - Filifactor	0	0	0	0	0.00109065	0	0	0	0	0	0	0	0	0.000245873	0	0	0	0	0	0	0	0.000152765	0	0	0	0	0	0	0	0	0	0	7.06065e-05	0	0	0	0	0	0	0	0	4.58463e-05	0	0	0	6.53937e-05	0	0
1.1.4.1.1.9.2.	genus - Peptostreptococcus	0	0	0.000329856	0	0.000125844	0	0.00708135	0	0	0	0	0	0	0.000421496	0	0	0	0.00197408	0	0	0	0	0.00032533	0.000413614	0	0.000255807	0	0.00142496	0.0012467	0	0	0.000352645	0	0	6.24181e-05	5.42094e-05	3.88742e-05	0	0	3.54937e-05	0	0.000275078	0	0	0.000102088	6.53937e-05	0.000258746	0.000407851
1.1.4.1.1.9.2.1.	species - Peptostreptococcus_anaerobius	0	0	0.000329856	0	0.000125844	0	0.00705303	0	0	0	0	0	0	0.000351247	0	0	0	0.000514977	0	0	0	0	6.5066e-05	0	0	0.000255807	0	0.00137899	0.000815152	0	0	5.03778e-05	0	0	0	0	3.88742e-05	0	0	3.54937e-05	0	4.58463e-05	0	0	0	0	0	0
1.1.4.1.2.	order - Halanaerobiales	0	0	0	0	0	0	0	0	0	0	0	0	0	0	0.000641977	0	0	0	7.36214e-05	0	0	0	0	0	0	0	0	0	0	0	0	0	0	0	0	0	0	0	0	0	0	0	0	0	0	0	0	0
1.1.4.1.2.1.	family - Halanaerobiaceae	0	0	0	0	0	0	0	0	0	0	0	0	0	0	0.000641977	0	0	0	7.36214e-05	0	0	0	0	0	0	0	0	0	0	0	0	0	0	0	0	0	0	0	0	0	0	0	0	0	0	0	0	0
1.1.4.1.3.	order - OPB54	0	0	0	0	0	0	0	0	0	0	0	0	0	0	0	0	0	0	0	0	0	0	0	0	0	0	0	0	0	0	0	0	0	0	0	0	0	0.000164303	0	0	0	0	0	0	0	0	0	0
1.1.4.2.	class - Bacilli	0.0551699	0.086898	0.137426	0.126235	0.338311	0.126222	0.180999	0.215436	0.0874993	0.180717	0.102407	0.153656	0.114543	0.124833	0.355535	0.0330347	0.0610026	0.0890052	0.179931	0.01427	0.177635	0.125267	0.158566	0.0849681	0.0373696	0.0369385	0.0711704	0.0562629	0.153057	0.0311976	0.203325	0.0974811	0.237238	0.189204	0.0483116	0.110045	0.0937646	0.615368	0.825152	0.304004	0.0929614	0.0743627	0.136273	0.0444162	0.205094	0.0925974	0.212275	0.141677
1.1.4.2.1.	order - Lactobacillales	0.0238948	0.0300222	0.00684451	0.0391816	0.270481	0.00165378	0.117635	0.0356992	0.0246793	0.125807	0.056239	0.0276868	0.0112053	0.0883035	0.0634755	0.0248537	0.00750505	0.0670329	0.0823824	0.00202107	0.0694856	0.104288	0.0826989	0.0462657	0.00497315	0.0283946	0.0527153	0.0245461	0.105778	0.00382171	0.171447	0.0654408	0.15717	0.159807	0.0038075	0.0572993	0.0136837	0.0229476	0.0081975	0.0214737	0.00923521	0.0546947	0.0309206	0.00450032	0.175387	0.0667669	0.132116	0.0564874
1.1.4.2.1.1.	family - Lactobacillaceae	0	0	0.000742176	0.00526394	0.0042787	0.00107009	0.0090358	2.64047e-05	0.00069033	0.00575911	0.00117165	0.00127847	0	0	0	0.000207114	0	0.000257489	0.000147243	0	0.0215531	0.018841	0.0128831	0.000177263	0.000397852	0	0.000770973	0.000505631	0.000719252	0.000116991	0.0186335	0.00241814	0.000141213	0.00131779	0.000436927	0.00102998	7.77484e-05	0.00021907	9.47688e-05	0.000106481	0.0002886	0.0206308	0.00357227	0.000146749	0.0327701	0.000523149	0.00310495	0.00234514
1.1.4.2.1.1.1.	genus - Lactobacillus	0	0	0.000742176	0.00526394	0.0042787	0.00107009	0.0090358	2.64047e-05	0.000115055	0.00575911	0.00117165	3.99521e-05	0	0	0	0.000207114	0	0	0.000147243	0	0.0215531	0.0179754	0.0128831	0.000177263	0.000397852	0	0.000770973	0.000275799	0.000719252	0.000116991	0.0186335	0.00241814	0.000141213	0.00131779	0.000436927	0.00102998	7.77484e-05	0.00021907	9.47688e-05	0.000106481	0.0002886	0.0206308	0.000819864	0.000146749	0.0327701	0.000523149	0.00310495	0.00203926
1.1.4.2.1.1.1.1.	species - Lactobacillus_iners	0	0	0.000247392	0.00322789	0	0	0	0	0	0	0	0	0	0	0	0	0	0	0	0	0.00109685	0	0	0	0	0	0	4.59664e-05	0	3.8997e-05	0	0.000604534	0	0	0	0	0	0	0	0.000106481	0.0002886	0.0120576	0	0	0.0323108	0	0.000258746	0
1.1.4.2.1.1.1.2.	species - Lactobacillus_ruminis	0	0	0	0	0	0	0	0	0	0	0	0	0	0	0	0	0	0	0	0	0	0	0	0	0	0	0	0	0	0	0	0	0	0	0	0	7.77484e-05	0	0	0	0	0	0	0	0	0	0	0
1.1.4.2.1.1.1.3.	species - Lactobacillus_agilis	0	0	0	0	0	0	0	0	0	0	0	0	0	0	0	0	0	0	0	0	0	0	0	0	0	0	0	0	0	0	0	0	0	0	0	0	0	0	0	0	0	0	0	0	0	0	0	0
1.1.4.2.1.1.1.4.	species - Lactobacillus_brevis	0	0	0	0	0	0	0	0	0	0	0	0	0	0	0	0	0	0	0	0	0	0	0	0	0	0	0	0	0	0	0	0	0	0	0	0	0	0	0	0	0	0	0	0	0	0	0	0
1.1.4.2.1.1.1.5.	species - Lactobacillus_zeae	0	0	0	0	0	0	0	0	0	0	0	0	0	0	0	0	0	0	0	0	0.000383898	0.00183318	0	0	0	0	0	0	0	0	0	0	0	0	0	0	0	0.000164303	0	0	0	9.16926e-05	0	0	0	6.53937e-05	0	0.000254907
1.1.4.2.1.1.2.	genus - Pediococcus	0	0	0	0	0	0	0	0	0.000575275	0	0	0	0	0	0	0	0	8.58295e-05	0	0	0	0	0	0	0	0	0	4.59664e-05	0	0	0	0	0	0	0	0	0	0	0	0	0	0	0.00216678	0	0	0	0	0
1.1.4.2.1.1.2.1.	species - Pediococcus_acidilactici	0	0	0	0	0	0	0	0	0.000575275	0	0	0	0	0	0	0	0	8.58295e-05	0	0	0	0	0	0	0	0	0	4.59664e-05	0	0	0	0	0	0	0	0	0	0	0	0	0	0	0.00204966	0	0	0	0	0
1.1.4.2.1.2.	family - Streptococcaceae	0.0222872	0.025507	0.00453552	0.0280081	0.244515	0.000535045	0.0991956	0.0355672	0.0150147	0.110615	0.0502134	0.00918897	0.00665613	0.0827187	0.0631946	0.0188992	0.0056769	0.0642863	0.0761246	0.0016536	0.0411868	0.0784194	0.0551109	0.0436067	0.00400693	0.0277806	0.0473666	0.0120892	0.0858787	0.00300277	0.140391	0.055869	0.146509	0.154536	0.0027464	0.0538299	0.0121676	0.0129251	0.00710766	0.0186697	0.00846561	0.0268201	0.0216678	0.00410899	0.126027	0.0652629	0.113486	0.052103
1.1.4.2.1.2.1.	genus - Streptococcus	0.0222872	0.025507	0.00453552	0.0280081	0.244515	0.000535045	0.0991389	0.0355672	0.0149571	0.110615	0.0502134	0.00918897	0.00665613	0.0827187	0.0631946	0.0188992	0.0056769	0.0520985	0.0758301	0.0016536	0.0410223	0.0772482	0.0551109	0.0405342	0.00352383	0.0276271	0.0472221	0.00914732	0.0844881	0.00296377	0.139204	0.0508312	0.146155	0.15408	0.0027464	0.0453732	0.0121676	0.0128156	0.00682335	0.0182438	0.00795254	0.0268201	0.0216678	0.00410899	0.125415	0.0650667	0.112037	0.052103
1.1.4.2.1.2.1.1.	species - Streptococcus_sobrinus	0	0	0	0	0	0	0	0	0	0	0	0	0	0.00101862	0	0	0	0	0	0	0	0	0	0	0	0	0	0	0	0	0	0	0	0	0	0	0	5.47675e-05	0	0	0	0	0	0	0	0.00117709	0	0.00341575
1.1.4.2.1.2.1.2.	species - Streptococcus_luteciae	0	0	0	0	0	0	0	0	0	0	0	0	0	0	0	0	0	0	0	0	0	0	0	0	0	0	0	0	0	0	0	0	0	0	0	0	0	0	0	0	0	0	0	0	0	0	0	0
1.1.4.2.1.2.1.3.	species - Streptococcus_anginosus	0	0.000316857	0	0	0.0010487	0	2.83254e-05	0	5.75275e-05	0.00377321	0	0	0	0.000842993	0	0.000466007	0	0.00351901	0.00110432	0	0.000603269	0.000407373	0.000390396	0.000236351	0	0	0.000819159	0.000137899	0.000383601	0	0.00100475	0.000251889	0.00021182	0.00238216	0.00031209	0	0.00124397	0.00153349	0	0	0.00291807	4.58463e-05	0	0.000342415	5.10438e-05	0.00222338	0.000672739	0.00586286
1.1.4.2.1.2.1.4.	species - Streptococcus_minor	0	0	0	0	0	0	0	0	0	0	0	0	0	0	0	0	0	0	0	0	0	0	0	0	0	0	0	0	0	0	0.000182682	0	0	0	0	0	0	0	0	0	0	0	0	0	0	0	0	0
1.1.4.2.1.2.1.5.	species - Streptococcus_agalactiae	0	0	0	0	0	0	0	0	0	0	0	0	0	0	0	0	0	0	0	0	0	0	0	0	0	0	0	0	0	0	0	0	0	0	0	0	0	0	0	0	0	0	0	0	0	0	0	0
1.1.4.2.1.2.2.	genus - Lactococcus	0	0	0	0	0	0	5.66508e-05	0	5.75275e-05	0	0	0	0	0	0	0	0	0.0121878	0.000294486	0	0.000164528	0.0011712	0	0.00307256	0.000483106	0.000153484	0.000144557	0.00294185	0.00139055	3.8997e-05	0.00118743	0.00503778	0.000353033	0.000456158	0	0.00845666	0	0.000109535	0.000284306	0.000425925	0.000513067	0	0	0	0.000612526	0.000196181	0.00144898	0
1.1.4.2.1.2.2.1.	species - Lactococcus_garvieae	0	0	0	0	0	0	0	0	0	0	0	0	0	0	0	0	0	0	0	0	0	0	0	0	0	0	0	0	0	0	0	0	0	0	0	0	0	0	0	0	0	0	0	0	0	0	0	0
1.1.4.2.1.3.	family - Carnobacteriaceae	0.00146145	0.00134664	0.00127819	0.00288027	0.0207643	4.86405e-05	0.00473034	0	0.00023011	0.00655347	0.004575	0.000878945	0.00253795	0.00477696	4.01236e-05	0.000414229	0.00173193	0.000600807	0.0010307	0.000122489	0.00148075	0.00417558	0.0067018	0.00230442	0.00014209	0.000306968	0.0023611	0.000919329	0.00815152	0.000311976	0.00264889	0.00261965	0.00946127	0.00278763	0.000374508	0.00205996	0.00108848	0.00043814	0.000947688	0.00152623	0.000352734	0.00132954	0.00175685	0	0.00520647	0.000457756	0.00848686	0.000203926
1.1.4.2.1.3.1.	genus - Granulicatella	0.00146145	0.00134664	0.00127819	0.00288027	0.0207643	4.86405e-05	0.00461704	0	0.00023011	0.00655347	0.004575	0	0.00253795	0.00474183	4.01236e-05	0.000414229	0.00173193	0.000514977	0.0010307	0.000122489	0.00137107	0.00407373	0.00559568	0.00189081	0.00014209	0.000306968	0.00231292	0.000689497	0.00810357	0.000311976	0.00255754	0.00231738	0.00946127	0.00278763	0.000374508	0.00205996	0.00108848	0.00043814	0.000947688	0.00152623	0.000352734	0.001192	0.00035137	0	0.0050023	0.000457756	0.00843511	0.000203926
1.1.4.2.1.3.2.	genus - Carnobacterium	0	0	0	0	0	0	0	0	0	0	0	0.000799041	0	0	0	0	0	8.58295e-05	0	0	0	0	0.000390396	5.90877e-05	0	0	0	0	0	0	0	0.000151134	0	0	0	0	0	0	0	0	0	0	0	0	0	0	0	0
1.1.4.2.1.3.3.	genus - Trichococcus	0	0	0	0	0	0	8.49762e-05	0	0	0	0	0	0	0	0	0	0	0	0	0	0	0	0	0.000118175	0	0	0	0.000229832	0	0	0	0	0	0	0	0	0	0	0	0	0	0	0	0	0	0	0	0
1.1.4.2.1.4.	family - Aerococcaceae	0.000146145	0.000158428	8.2464e-05	0.00302925	0.000838961	0	0.00467369	7.92142e-05	0.00218604	0.0020852	0.000278963	0.00175789	0.00186755	0.00059712	0.000240741	0.0053332	9.62186e-05	0.00154493	0.00478539	0.000183733	0.00290666	0.00157857	0.00767779	0.000177263	0.000397852	0	0.00221655	0.0103884	0.0110285	0.000116991	0.00721593	0.00387909	0.0010591	0.00116574	0.000187254	0.000379465	0.000310994	0.00931048	4.73844e-05	0.000745368	0.000128267	0.00458463	0.0027524	0.000244582	0.0113828	0.000392362	0.00620989	0.00152944
1.1.4.2.1.4.1.	genus - Aerococcus	7.30727e-05	0.000158428	0	0.000496598	0	0	0	0	0	0	0	0	0	0	0	0	9.62186e-05	0	0.000294486	0	0.00120654	0.000356452	0.00117119	0	0	0	0	0.00216042	0.000623352	0	9.13409e-05	0.00287154	0	0	0	0	0	5.47675e-05	0	0	0	9.16926e-05	0.000702741	0	0	6.53937e-05	0.000517491	0.000509814
1.1.4.2.1.4.2.	genus - Alloiococcus	7.30727e-05	0	0	0.00248299	0.000755065	0	0	0	0	0	0.000251067	0	0	0.000316122	0.000240741	0.0053332	0	0.000772466	0.00419642	0.000183733	0.000822639	0.000356452	0.000715726	5.90877e-05	8.52539e-05	0	4.81858e-05	0.00160883	0.000575402	0	0	0	0	0.000557527	0	0	3.88742e-05	0.00761268	0	0	6.41334e-05	0	0.000117123	0.000146749	0.000102088	0	0.00346719	0.000101963
1.1.4.2.1.4.2.1.	species - Alloiococcus_otitis	0	0	0	0	0	0	0	0	0	0	0	0	0	0	0	0	0	8.58295e-05	0	0	5.48426e-05	0	0	5.90877e-05	8.52539e-05	0	0	0	0	0	0	0	0	0	0	0	0	0	0	0	0	0	0	4.89165e-05	0.000102088	0	0	0
1.1.4.2.1.4.3.	genus - Facklamia	0	0	0	0	0	0	0	0	0.00218604	0	0	0.000119856	0.00181966	0.000280998	0	0	0	0.000257489	0	0	5.48426e-05	0.000203687	0.00455462	0	0	0	0	0.00441278	0.00493886	7.7994e-05	0	0.000806045	0.00021182	0	6.24181e-05	0	0	0.000383373	0	0.00028395	6.41334e-05	0.00288832	0.000234247	4.89165e-05	0.000510438	0	0	0.000101963
1.1.4.2.1.4.4.	genus - Alkalibacterium	0	0	0	0	0	0	0	0	0	0	0	0	0	0	0	0	0	0	0	0	0	0	0	0	0	0	0	0.000275799	0	0	0	0	0	0	0	0	0	0	4.73844e-05	7.09874e-05	0	0	0	0	0	0	0	0
1.1.4.2.1.5.	family - Enterococcaceae	0	0.00301014	0	0	8.38961e-05	0	0	0	0	0.000496475	0	0	0.000143658	0	0	0	0	0	0	6.12445e-05	0.000493583	0.000865669	0.00032533	0	0	0	0	4.59664e-05	0	0	0.00228352	0.000453401	0	0	0	0	0	5.47675e-05	0	0	0	0.00123785	0.000117123	0	0	0	0.000258746	0
1.1.4.2.1.5.1.	genus - Enterococcus	0	0	0	0	0	0	0	0	0	0.000496475	0	0	0	0	0	0	0	0	0	6.12445e-05	0.000164528	0.000865669	0.00032533	0	0	0	0	4.59664e-05	0	0	0.0020095	0	0	0	0	0	0	0	0	0	0	0.00123785	0.000117123	0	0	0	0.000258746	0
1.1.4.2.1.5.1.1.	species - Enterococcus_cecorum	0	0	0	0	0	0	0	0	0	0	0	0	0	0	0	0	0	0	0	0	0	0	0	0	0	0	0	0	0	0	0	0	0	0	0	0	0	0	0	0	0	0	0	0	0	0	0	0
1.1.4.2.1.5.2.	genus - Tetragenococcus	0	0	0	0	0	0	0	0	0	0	0	0	0	0	0	0	0	0	0	0	0	0	0	0	0	0	0	0	0	0	0	0.000100756	0	0	0	0	0	0	0	0	0	0	0	0	0	0	0	0
1.1.4.2.1.5.2.1.	species - Tetragenococcus_halophilus	0	0	0	0	0	0	0	0	0	0	0	0	0	0	0	0	0	0	0	0	0	0	0	0	0	0	0	0	0	0	0	0.000100756	0	0	0	0	0	0	0	0	0	0	0	0	0	0	0	0
1.1.4.2.1.5.3.	genus - Vagococcus	0	0	0	0	0	0	0	0	0	0	0	0	0	0	0	0	0	0	0	0	5.48426e-05	0	0	0	0	0	0	0	0	0	9.13409e-05	0	0	0	0	0	0	0	0	0	0	0	0	0	0	0	0	0
1.1.4.2.1.6.	family - Leuconostocaceae	0	0	0.00020616	0	0	0	0	0	0.00488983	0	0	0.000159808	0	7.02494e-05	0	0	0	0	0.000147243	0	0.000383898	0	0	0	0	0	0	0.000275799	0	0	0	0	0	0	0	0	3.88742e-05	0	0	0.000177469	0	0	0.000995549	0	0	6.53937e-05	0.000103498	0
1.1.4.2.1.6.1.	genus - Leuconostoc	0	0	0.00020616	0	0	0	0	0	0.000115055	0	0	0.000159808	0	3.51247e-05	0	0	0	0	7.36214e-05	0	0.000383898	0	0	0	0	0	0	0	0	0	0	0	0	0	0	0	3.88742e-05	0	0	0.000177469	0	0	0.000995549	0	0	6.53937e-05	0.000103498	0
1.1.4.2.1.6.2.	genus - Weissella	0	0	0	0	0	0	0	0	0.0029339	0	0	0	0	0	0	0	0	0	7.36214e-05	0	0	0	0	0	0	0	0	0	0	0	0	0	0	0	0	0	0	0	0	0	0	0	0	0	0	0	0	0
1.1.4.2.2.	order - Bacillales	0.0258677	0.0568758	0.130458	0.0857129	0.0326775	0.124568	0.055886	0.179737	0.0623598	0.0490517	0.0411471	0.125769	0.100752	0.0308746	0.290535	0.00699011	0.0529202	0.0207707	0.0936465	0.0119427	0.106779	0.019503	0.0631791	0.0375207	0.0321407	0.00757188	0.0167205	0.0281774	0.0403261	0.0269859	0.0288637	0.0293199	0.0725835	0.0166244	0.0443168	0.0500894	0.0796921	0.592365	0.816528	0.280187	0.0837262	0.0177884	0.10383	0.0395734	0.0211322	0.024915	0.0682571	0.0844762
1.1.4.2.2.1.	family - Bacillaceae	0	0.00340621	0	0	0	0.000291843	0.00152957	0.000660118	5.75275e-05	0	0.00248277	0.000759089	0	0	0.000481483	0.00113913	0	0.000171659	0.00051535	0.000122489	0.000658111	0.000458295	0.00422929	0.00254077	0	0.000255807	4.81858e-05	0.00422891	0	0.000311976	0.00182682	0.00372796	7.06065e-05	0.00228079	0	0.00168049	7.77484e-05	0.00021907	0.586003	0.00134876	0.000128267	0.000137539	0.00187398	0.00210341	0.000153132	0.000523149	0.000206996	0.00122355
1.1.4.2.2.1.1.	genus - Geobacillus	0	0	0	0	0	0	0	0	0	0	0	0	0	0	0.000481483	0	0	0	0	0	0	0	0	0	0	0	0	0	0	0	0	0	0	0	0	0	0	0	0	0	0	9.16926e-05	0	0	0	6.53937e-05	0	0
1.1.4.2.2.1.1.1.	species - Geobacillus_thermodenitrificans	0	0	0	0	0	0	0	0	0	0	0	0	0	0	0	0	0	0	0	0	0	0	0	0	0	0	0	0	0	0	0	0	0	0	0	0	0	0	0	0	0	9.16926e-05	0	0	0	0	0	0
1.1.4.2.2.1.2.	genus - Bacillus	0	0.00102978	0	0	0	0.000291843	0.00152957	0.000660118	5.75275e-05	0	0	0.000759089	0	0	0	0.00103557	0	0	0.000147243	0.000122489	0.000658111	0.000458295	0.00182185	0.00236351	0	0.000153484	4.81858e-05	0.00064353	0	0.000116991	0.00109609	0.00070529	0	0.00228079	0	0.00162628	0	0.000109535	0.00938211	0.000319443	0	4.58463e-05	0.00140548	0.000146749	0.000153132	0	0.000155247	0.000662758
1.1.4.2.2.1.2.1.	species - Bacillus_cereus	0	0	0	0	0	0	0	0	0	0	0	0	0	0	0	0	0	0	0	0	0	0	0	0	0	0	0	4.59664e-05	0	0	0	0	0	0	0	0	0	0	0.00663381	0	0	0	0	4.89165e-05	0	0	0	0
1.1.4.2.2.1.2.2.	species - Bacillus_coagulans	0	0	0	0	0	0	0	0	0	0	0	0	0	0	0	0	0	0	0	0	0	0	0.000130132	0	0	0	0	0	0	0	0	0	0	0	0	0	0	0	0	0	0	0	0	0	0	0	0	0
1.1.4.2.2.1.2.3.	species - Bacillus_thuringiensis	0	0	0	0	0	0	0	0	0	0	0	0	0	0	0	0	0	0	0	0	0	0	0	0	0	0	0	0	0	0	0	0	0	0	0	0	0	0	0	0	0	0	0	0	0	0	0	0
1.1.4.2.2.1.2.4.	species - Bacillus_thermoamylovorans	0	0	0	0	0	0	0	0	0	0	0	0	0	0	0	0	0	0	0	0	0	0	0	0	0	0	0	9.19329e-05	0	0	0	0	0	0	0	0	0	0	0	0	0	0	0	0	0	0	0	0
1.1.4.2.2.1.2.5.	species - Bacillus_firmus	0	0	0	0	0	0	0	0	5.75275e-05	0	0	0	0	0	0	0	0	0	0	0.000122489	0	0	0	0	0	0	0	0	0	0	0	0	0	0	0	0	0	0	0	0	0	0	0	0	0	0	0	0
1.1.4.2.2.1.2.6.	species - Bacillus_flexus	0	0	0	0	0	0	0	0	0	0	0	0	0	0	0	0	0	0	0	0	0	0	0	0.00194989	0	0	0	0	0	0	9.13409e-05	0.00070529	0	0	0	5.42094e-05	0	0	0	0	0	0	0	0	0	0	0	0.000101963
1.1.4.2.2.1.2.7.	species - Bacillus_horikoshii	0	0	0	0	0	0	0	0	0	0	0	0	0	0	0	0	0	0	0	0	0	0	0	0	0	0	0	0	0	0	0	0	0	0	0	0	0	0	0	0	0	0	0	0	0	0	0	5.09814e-05
1.1.4.2.2.1.2.8.	species - Bacillus_humi	0	0	0	0	0	0	0	0	0	0	0	0	0	0	0	0	0	0	0	0	0	0	0	0	0	0	0	0	0	0	0	0	0	0	0	0	0	0	0	0	0	0	0	0	0	0	0	0
1.1.4.2.2.1.3.	genus - Marinococcus	0	0	0	0	0	0	0	0	0	0	0	0	0	0	0	0	0	0	0	0	0	0	0	0	0	0	0	0	0	0	0	0	0	0	0	0	0	0	0	0	0	0	0	0	0	0	0	0
1.1.4.2.2.1.4.	genus - Oceanobacillus	0	0	0	0	0	0	0	0	0	0	0	0	0	0	0	0	0	0	0	0	0	0	0	0	0	0	0	0	0	0	0	0	0	0	0	0	0	0	0	0	0	0	0	0	0	0	0	0
1.1.4.2.2.1.5.	genus - Marinibacillus	0	0	0	0	0	0	0	0	0	0	0	0	0	0	0	0	0	0	0.000147243	0	0	0	0	0	0	0	0	0	0	0	0	0	0	0	0	0	0	0	0	0	0	0	0	0	0	0	0	0
1.1.4.2.2.1.6.	genus - Anoxybacillus	0	0.00229721	0	0	0	0	0	0	0	0	0	0	0	0	0	0	0	0	7.36214e-05	0	0	0	0	0	0	0	0	0	0	0	0	0	0	0	0	0	0	0	0	0	0	0	0.000409932	0	0	0	0	0
1.1.4.2.2.1.6.1.	species - Anoxybacillus_kestanbolensis	0	0.00229721	0	0	0	0	0	0	0	0	0	0	0	0	0	0	0	0	7.36214e-05	0	0	0	0	0	0	0	0	0	0	0	0	0	0	0	0	0	0	0	0	0	0	0	0.000409932	0	0	0	0	0
1.1.4.2.2.1.7.	genus - Natronobacillus	0	0	0	0	0	0	0	0	0	0	0	0	0	0	0	0	0	0	0	0	0	0	0	0	0	0	0	0.000137899	0	0	0	0	0	0	0	0	0	0	0	0	0	0	0	0	0	0	0	0
1.1.4.2.2.1.8.	genus - Virgibacillus	0	0	0	0	0	0	0	0	0	0	0	0	0	0	0	0	0	0	0	0	0	0	0	0	0	0	0	0	0	0	0	0	0	0	0	0	0	0	0	0	0	0	0	0	0	0	0	0
1.1.4.2.2.2.	family - Staphylococcaceae	0.0257947	0.0428549	0.130046	0.0833292	0.0296573	0.124033	0.0472184	0.177651	0.0519473	0.0486546	0.0384969	0.0580903	0.100273	0.0292589	0.287726	0.00522964	0.0522467	0.0201699	0.0914378	0.0110853	0.101623	0.0182809	0.0538096	0.0342118	0.0316008	0.00731607	0.0164314	0.0203631	0.0373532	0.025426	0.0265802	0.022267	0.0706771	0.013482	0.0436927	0.0447227	0.0787203	0.0605729	0.225218	0.276674	0.0833093	0.0166881	0.0961584	0.0371765	0.0202644	0.0238033	0.0642724	0.0787153
1.1.4.2.2.2.1.	genus - Staphylococcus	0.0257947	0.0428549	0.130046	0.0833292	0.0296573	0.124033	0.0472184	0.177651	0.0485532	0.0461722	0.0384969	0.0580903	0.100273	0.0292589	0.287726	0.00522964	0.0521505	0.0201699	0.0914378	0.011024	0.101623	0.0182809	0.0515974	0.0342118	0.0316008	0.00721375	0.0164314	0.0193059	0.0368257	0.025426	0.0263975	0.0221662	0.0706771	0.013482	0.0435678	0.0447227	0.0787203	0.0491265	0.225218	0.276674	0.0833093	0.0162754	0.0960412	0.0371765	0.0200092	0.0238033	0.0642207	0.0787153
1.1.4.2.2.2.1.1.	species - Staphylococcus_equorum	0	0	0	0	0	0	0	0.000211238	0	0	0	0	0	0	0	0.00036245	0	0.000686636	0	0	0.000109685	0	0.0032533	0	0.000170508	0	4.81858e-05	0.000137899	0.000863102	0	0	5.03778e-05	0	0	0.000436927	0	0	0.0311627	0.000142153	0	3.20667e-05	0	0	0	0	0.000196181	0	0.000968646
1.1.4.2.2.2.1.2.	species - Staphylococcus_sciuri	0	0	0	0	0	0	0	0	0	0	0	0	0	0	0	0	0	0	0	0	0	0	0.000520528	0.000118175	0	0	0	0.000321765	0	0	0	0.000100756	0	0	0.000187254	0	0	0	0	0	0	0	0	0	0	0	0	0.000203926
1.1.4.2.2.2.1.3.	species - Staphylococcus_epidermidis	0	0	0.000123696	0	0	0	0	5.28095e-05	5.75275e-05	0	2.78963e-05	3.99521e-05	0	3.51247e-05	0.000160494	0	0	0	0.000147243	0	0	0	0	0	2.8418e-05	0	0	0	0	0	0	0	0.000141213	0	0	0	3.88742e-05	0.000109535	0.000331691	0.000532406	3.20667e-05	0	0.000175685	0	0	0	0.000103498	0.000101963
1.1.4.2.2.2.1.4.	species - Staphylococcus_succinus	0	0	0	0	0	0	0	0	0	0	0	0	0	0	0	0	0	0	0	0	0	0	0	0	0	0	0	0	0	0	0	0	0	0	0	5.42094e-05	0	0.00065721	0	0	0	0	0	0	0	0	0	0
1.1.4.2.2.2.1.5.	species - Staphylococcus_aureus	0	0	0	4.96598e-05	0	0	0	0	0	0	0	0	0	0	0	0	0	0	0	0	0	0	0	0	0	0	0	0	0	0	0	0	0	0	0	0	0	0	0	0	0	0	0	0	0	0	0	0
1.1.4.2.2.2.2.	genus - Jeotgalicoccus	0	0	0	0	0	0	0	0	0.00339412	0	0	0	0	0	0	0	0	0	0	6.12445e-05	0	0	0.00201705	0	0	0.000102323	0	0.00105723	0	0	0.000182682	0	0	0	6.24181e-05	0	0	0.00980338	0	0	0	0.000412617	0.000117123	0	0.000255219	0	0	0
1.1.4.2.2.2.2.1.	species - Jeotgalicoccus_psychrophilus	0	0	0	0	0	0	0	0	0	0	0	0	0	0	0	0	0	0	0	0	0	0	0.00104106	0	0	0.000102323	0	0.000597564	0	0	0	0	0	0	6.24181e-05	0	0	0.00213593	0	0	0	0	0.000117123	0	0.000102088	0	0	0
1.1.4.2.2.2.3.	genus - Salinicoccus	0	0	0	0	0	0	0	0	0	0	0	0	0	0	0	0	0	0	0	0	0	0	6.5066e-05	0	0	0	0	0	0.000527451	0	0	0	0	0	0	0	0	0.00115012	0	0	0	0	0	0	0	0	0	0
1.1.4.2.2.2.4.	genus - Macrococcus	0	0	0	0	0	0	0	0	0	0.00248238	0	0	0	0	0	0	9.62186e-05	0	0	0	0	0	0.000130132	0	0	0	0	0	0	0	0	0.000100756	0	0	6.24181e-05	0	0	0.000492908	0	0	0	0	0	0	0	0	5.17491e-05	0
1.1.4.2.2.2.4.1.	species - Macrococcus_caseolyticus	0	0	0	0	0	0	0	0	0	0.00238308	0	0	0	0	0	0	9.62186e-05	0	0	0	0	0	0	0	0	0	0	0	0	0	0	0	0	0	0	0	0	0.000383373	0	0	0	0	0	0	0	0	5.17491e-05	0
1.1.4.2.2.3.	family - Planococcaceae	7.30727e-05	0.000158428	0.000371088	0.00203605	0.00130039	0.000194562	0.00492862	0.000580904	0.00408445	0.00039718	0.000167378	0.000439473	0.000143658	0.00161574	0.00232717	0.00036245	0.000384874	0.000343318	0.00125156	6.12445e-05	0.00405835	0.000407373	0.00442449	0.000472701	0.000511523	0	0.000192743	0.00349345	0.00119875	0.0012479	0.000456704	0.00277078	0.00176516	5.06842e-05	0.000624181	0.00227679	0.000894107	0.530369	0.00469105	0.00131327	0.000256534	0.000825234	0.000819864	0.000244582	0.000204175	0.000523149	0.00310495	0.00407851
1.1.4.2.2.3.1.	genus - Planomicrobium	0	0	0	0	0	0	2.83254e-05	0	0	0	0	0	0	0	0	0	0	0	0	0	0	0	0	0	0	0	0	0.000183866	0	0.00105292	0	0.00110831	0	0	0	0	0	0	0	0	0	0	0	0	0	0	0	0
1.1.4.2.2.3.2.	genus - Sporosarcina	0	0	0	0	0	0	0	0	0	0	0	0	0	0	0	0	0	0	0.000147243	0	0	0	0	0	0	0	0	0.000137899	0	0	0	0.000100756	7.06065e-05	0	0	0	0	0	0	0	0	0	0	0	0	0	0	0
1.1.4.2.2.3.3.	genus - Rummeliibacillus	0	0	0	0	0	0	0	0	0	0	0	0	0	0	0	0	0	0	0	0	0	0	0	0	0	0	0	0	0	0	0	0	0	0	0	0	0	0	0	0	0	0	0	0	0	0	0	0
1.1.4.2.2.3.4.	genus - Ureibacillus	0	0	0	0	0	0	0	0	0	0	0	0	0	0	0	0	0	0	7.36214e-05	0	0	0	0	0	0	0	0	0	0	0	0	0	0	0	0	0	0	0	0	0	0	0	0	0	0	0	0	0
1.1.4.2.2.3.5.	genus - Solibacillus	0	0	0	0	0	0	0	0	0	0	0	0	0	0	0	0	0	0	0	0	0	0	0.00156159	0	0	0	0	0.00211446	0	0	0	0	0	0	0.000124836	0.000379465	0	5.47675e-05	4.73844e-05	0	0	0	0.000117123	0	0	0	0.000827986	0
1.1.4.2.2.3.6.	genus - Lysinibacillus	0	0	0	0	0	0	0	0	0	0	0	0	0	0	0	0	0	0	0	0	0	0	6.5066e-05	0	0	0	0	0	0	0	0	0	0	0	0	0	0	5.47675e-05	0	0	0	0	0	0	0	0	0	0
1.1.4.2.2.3.6.1.	species - Lysinibacillus_boronitolerans	0	0	0	0	0	0	0	0	0	0	0	0	0	0	0	0	0	0	0	0	0	0	6.5066e-05	0	0	0	0	0	0	0	0	0	0	0	0	0	0	0	0	0	0	0	0	0	0	0	0	0
1.1.4.2.2.3.7.	genus - Viridibacillus	0	0	0	0	0	0	0	0	0	0	0	0	0	0	0	0	0	0	0	0	0	0	0	0	0	0	0	0	0	0	0	0	0	0	0	0	0	0	0	0	0	0	0	0	0	0	0	0
1.1.4.2.2.3.8.	genus - Planococcus	0	0	0	0	0	0	0	0	0	0	0	0	0	0	0	0	0	0	0	0	0	0	0	0	0	0	0	4.59664e-05	0	0	0	0.000251889	0	0	0	0	0	0	0	0	0	0	0	0	0	0	0	0
1.1.4.2.2.4.	family - Paenibacillaceae	0	0	4.1232e-05	0	0.00171987	0	2.83254e-05	0.000660118	0.000805385	0	0	0	0	0	0	0.000207114	0	0	0	0.000673689	0.000329056	0.000254608	0.000130132	0	0	0	0	4.59664e-05	0.00177415	0	0	0	7.06065e-05	0.000760264	0	0.000108419	0	0	0	0.000106481	0	0	0.000644179	0	0.000153132	0	0	0.000254907
1.1.4.2.2.4.1.	genus - Paenibacillus	0	0	4.1232e-05	0	0.0010487	0	0	0.000660118	0	0	0	0	0	0	0	0.000155336	0	0	0	0	0.000164528	0	0	0	0	0	0	4.59664e-05	0.000719252	0	0	0	7.06065e-05	0	0	0	0	0	0	0.000106481	0	0	0.000644179	0	0	0	0	0
1.1.4.2.2.4.1.1.	species - Paenibacillus_macerans	0	0	0	0	0	0	0	0	0	0	0	0	0	0	0	0	0	0	0	0	0	0	0	0	0	0	0	0	0	0	0	0	0	0	0	0	0	0	0	0	0	0	0	0	0	0	0	0
1.1.4.2.2.4.1.2.	species - Paenibacillus_lautus	0	0	0	0	0	0	0	0	0	0	0	0	0	0	0	0	0	0	0	0	0	0	0	0	0	0	0	0	0	0	0	0	0	0	0	0	0	0	0	0	0	0	0	0	0	0	0	0
1.1.4.2.2.4.2.	genus - Brevibacillus	0	0	0	0	0.000671169	0	2.83254e-05	0	0.000805385	0	0	0	0	0	0	5.17786e-05	0	0	0	0.000673689	0.000164528	0.000152765	0	0	0	0	0	0	0.0010549	0	0	0	0	0.000760264	0	0.000108419	0	0	0	0	0	0	0	0	0.000153132	0	0	0.000254907
1.1.4.2.2.4.2.1.	species - Brevibacillus_reuszeri	0	0	0	0	0.000671169	0	2.83254e-05	0	0.000805385	0	0	0	0	0	0	5.17786e-05	0	0	0	0.000489956	0.000164528	5.09217e-05	0	0	0	0	0	0	0.000767202	0	0	0	0	0.000760264	0	5.42094e-05	0	0	0	0	0	0	0	0	0	0	0	0.000254907
1.1.4.2.2.4.3.	genus - Ammoniphilus	0	0	0	0	0	0	0	0	0	0	0	0	0	0	0	0	0	0	0	0	0	0	0	0	0	0	0	0	0	0	0	0	0	0	0	0	0	0	0	0	0	0	0	0	0	0	0	0
1.1.4.2.2.4.4.	genus - Saccharibacillus	0	0	0	0	0	0	0	0	0	0	0	0	0	0	0	0	0	0	0	0	0	0	0.000130132	0	0	0	0	0	0	0	0	0	0	0	0	0	0	0	0	0	0	0	0	0	0	0	0	0
1.1.4.2.2.4.5.	genus - Cohnella	0	0	0	0	0	0	0	0	0	0	0	0	0	0	0	0	0	0	0	0	0	0	0	0	0	0	0	0	0	0	0	0	0	0	0	0	0	0	0	0	0	0	0	0	0	0	0	0
1.1.4.2.2.5.	family - Thermoactinomycetaceae	0	0	0	0	0	0	0	0	0	0	0	0	0	0	0	5.17786e-05	0	0	0.000147243	0	0	0	6.5066e-05	0	0	0	0	0	0	0	0	0	0	0	0	0.000433675	0	5.47675e-05	0	0	0	0	0.000117123	0	0	0	0	0
1.1.4.2.2.5.1.	genus - Planifilum	0	0	0	0	0	0	0	0	0	0	0	0	0	0	0	5.17786e-05	0	0	0.000147243	0	0	0	0	0	0	0	0	0	0	0	0	0	0	0	0	0.000216837	0	0	0	0	0	0	0	0	0	0	0	0
1.1.4.2.2.5.2.	genus - Shimazuella	0	0	0	0	0	0	0	0	0	0	0	0	0	0	0	0	0	0	0	0	0	0	0	0	0	0	0	0	0	0	0	0	0	0	0	0	0	0	0	0	0	0	0	0	0	0	0	0
1.1.4.2.2.6.	family - Listeriaceae	0	0.0104563	0	0	0	0	0.000113302	0	0.00546511	0	0	0.0664802	0	0	0	0	9.62186e-05	8.58295e-05	0.000147243	0	0.000109685	0	0.000520528	0	0	0	0	0	0	0	0	0.000453401	0	0	0	0	0	0	0	0.000709874	0	0	0.0039822	0	0.000357307	6.53937e-05	0	0.000152944
1.1.4.2.2.6.1.	genus - Brochothrix	0	0.0104563	0	0	0	0	0.000113302	0	0.00546511	0	0	0.0664802	0	0	0	0	9.62186e-05	8.58295e-05	0.000147243	0	0.000109685	0	0.000520528	0	0	0	0	0	0	0	0	0.000453401	0	0	0	0	0	0	0	0.000709874	0	0	0.0039822	0	0.000357307	6.53937e-05	0	0.000152944
1.1.4.2.2.7.	family - [Exiguobacteraceae]	0	0	0	0.000347619	0	0	0	0.000184833	0	0	0	0	0.000335201	0	0	0	0	0	0.000147243	0	0	0	0	0	2.8418e-05	0	4.81858e-05	0	0	0	0	0	0	5.06842e-05	0	0	0	5.47675e-05	0	0	0	0	0	0	0	0	0.000672739	0
1.1.4.2.2.7.1.	genus - Exiguobacterium	0	0	0	0.000347619	0	0	0	0.000184833	0	0	0	0	0.000335201	0	0	0	0	0	0.000147243	0	0	0	0	0	2.8418e-05	0	4.81858e-05	0	0	0	0	0	0	5.06842e-05	0	0	0	5.47675e-05	0	0	0	0	0	0	0	0	0.000672739	0
1.1.4.2.2.8.	family - Alicyclobacillaceae	0	0	0	0	0	0	0	0	0	0	0	0	0	0	0	0	9.62186e-05	0	0	0	0	0	0	0	0	0	0	0	0	0	0	0	0	0	0	0	0	5.47675e-05	0	0	0	0	0.000117123	0	0	0	0	0
1.1.4.2.2.8.1.	genus - Alicyclobacillus	0	0	0	0	0	0	0	0	0	0	0	0	0	0	0	0	9.62186e-05	0	0	0	0	0	0	0	0	0	0	0	0	0	0	0	0	0	0	0	0	5.47675e-05	0	0	0	0	0.000117123	0	0	0	0	0
1.1.4.2.2.9.	family - [Thermicanaceae]	0	0	0	0	0	0	0	0	0	0	0	0	0	0	0	0	0	0	0	0	0	0	0	0	0	0	0	0	0	0	0	0	0	0	0	0	0	0	0	0	0	0	0	0	0	0	0	0
1.1.4.2.2.9.1.	genus - Thermicanus	0	0	0	0	0	0	0	0	0	0	0	0	0	0	0	0	0	0	0	0	0	0	0	0	0	0	0	0	0	0	0	0	0	0	0	0	0	0	0	0	0	0	0	0	0	0	0	0
1.1.4.2.3.	order - Gemellales	0.00540738	0	0.000123696	0.00134082	0.0351525	0	0.00747791	0	0.00046022	0.00585841	0.00502134	0.00019976	0.00258584	0.00565508	0.0015247	0.00119091	0.000577312	0.00111578	0.00382831	0.000306222	0.00137107	0.00147673	0.00839352	0.00112267	0.000255762	0.000972066	0.00173469	0.000919329	0.00695277	0.00038997	0.00301425	0.0027204	0.00748429	0.0127724	0.000187254	0.00265626	0.000388742	5.47675e-05	0.000426459	0.00234259	0	0.0018797	0.000936988	0.000293499	0.00857537	0.000915511	0.0114883	0.000713739
1.1.4.2.3.1.	family - Gemellaceae	0.00540738	0	0.000123696	0.00134082	0.0351525	0	0.00747791	0	0.00046022	0.00585841	0.00502134	0.00019976	0.00258584	0.00565508	0.0015247	0.00119091	0.000577312	0.00111578	0.00382831	0.000306222	0.00137107	0.00147673	0.00839352	0.00112267	0.000255762	0.000972066	0.00173469	0.000919329	0.00695277	0.00038997	0.00301425	0.0027204	0.00748429	0.0127724	0.000187254	0.00265626	0.000388742	5.47675e-05	0.000426459	0.00234259	0	0.0018797	0.000936988	0.000293499	0.00857537	0.000915511	0.0114883	0.000713739
1.1.4.2.3.1.1.	genus - Gemella	0	0	0	0	0.000125844	0	2.83254e-05	0	0	0	0	3.99521e-05	9.57717e-05	0	0	0	0	0	0	0	0	5.09217e-05	6.5066e-05	0	0	0	0	0	0	0	0.000274023	0.000151134	0	0	0	0	0	0	9.47688e-05	7.09874e-05	0	0	0	0	0	0	5.17491e-05	0
1.1.4.2.4.	order - Turicibacterales	0	0	0	0	0	0	0	0	0	0	0	0	0	0	0	0	0	0	7.36214e-05	0	0	0	0.00429436	0	0	0	0	0.00262009	0	0	0	0	0	0	0	0	0	0	0	0	0	0	0.000585617	4.89165e-05	0	0	0.000413993	0
1.1.4.2.4.1.	family - Turicibacteraceae	0	0	0	0	0	0	0	0	0	0	0	0	0	0	0	0	0	0	7.36214e-05	0	0	0	0.00429436	0	0	0	0	0.00262009	0	0	0	0	0	0	0	0	0	0	0	0	0	0	0.000585617	4.89165e-05	0	0	0.000413993	0
1.1.4.2.4.1.1.	genus - Turicibacter	0	0	0	0	0	0	0	0	0	0	0	0	0	0	0	0	0	0	7.36214e-05	0	0	0	0.00429436	0	0	0	0	0.00262009	0	0	0	0	0	0	0	0	0	0	0	0	0	0	0.000585617	4.89165e-05	0	0	0.000413993	0
1.1.4.3.	class - Erysipelotrichi	0	0	0	0.000148979	0	0	0	0.000607309	0	0	0	0	0	0	0	0	9.62186e-05	0.000171659	0	0	0	0	0.00156159	0	2.8418e-05	0	0.000289115	0.00124109	0	3.8997e-05	0.000730727	0	0	0	0	0	0	0	0	0.00102932	0	0.00114616	0.00193254	4.89165e-05	0	6.53937e-05	5.17491e-05	5.09814e-05
1.1.4.3.1.	order - Erysipelotrichales	0	0	0	0.000148979	0	0	0	0.000607309	0	0	0	0	0	0	0	0	9.62186e-05	0.000171659	0	0	0	0	0.00156159	0	2.8418e-05	0	0.000289115	0.00124109	0	3.8997e-05	0.000730727	0	0	0	0	0	0	0	0	0.00102932	0	0.00114616	0.00193254	4.89165e-05	0	6.53937e-05	5.17491e-05	5.09814e-05
1.1.4.3.1.1.	family - Erysipelotrichaceae	0	0	0	0.000148979	0	0	0	0.000607309	0	0	0	0	0	0	0	0	9.62186e-05	0.000171659	0	0	0	0	0.00156159	0	2.8418e-05	0	0.000289115	0.00124109	0	3.8997e-05	0.000730727	0	0	0	0	0	0	0	0	0.00102932	0	0.00114616	0.00193254	4.89165e-05	0	6.53937e-05	5.17491e-05	5.09814e-05
1.1.4.3.1.1.1.	genus - [Eubacterium]	0	0	0	0	0	0	0	0	0	0	0	0	0	0	0	0	0	0	0	0	0	0	0	0	2.8418e-05	0	0	0.000137899	0	0	0	0	0	0	0	0	0	0	0	0.000603393	0	0.000962773	0.00193254	4.89165e-05	0	0	0	0
1.1.4.3.1.1.1.1.	species - [Eubacterium]_biforme	0	0	0	0	0	0	0	0	0	0	0	0	0	0	0	0	0	0	0	0	0	0	0	0	2.8418e-05	0	0	0	0	0	0	0	0	0	0	0	0	0	0	0.000603393	0	0.000962773	0	4.89165e-05	0	0	0	0
1.1.4.3.1.1.1.2.	species - [Eubacterium]_cylindroides	0	0	0	0	0	0	0	0	0	0	0	0	0	0	0	0	0	0	0	0	0	0	0	0	0	0	0	0	0	0	0	0	0	0	0	0	0	0	0	0	0	0	0	0	0	0	0	0
1.1.4.3.1.1.1.3.	species - [Eubacterium]_dolichum	0	0	0	0	0	0	0	0	0	0	0	0	0	0	0	0	0	0	0	0	0	0	0	0	0	0	0	0.000137899	0	0	0	0	0	0	0	0	0	0	0	0	0	0	0.00193254	0	0	0	0	0
1.1.4.3.1.1.10.	genus - Coprobacillus	0	0	0	0	0	0	0	0	0	0	0	0	0	0	0	0	0	0	0	0	0	0	0	0	0	0	0	4.59664e-05	0	0	0	0	0	0	0	0	0	0	0	0	0	0	0	0	0	0	0	0
1.1.4.3.1.1.2.	genus - RFN20	0	0	0	0	0	0	0	0	0	0	0	0	0	0	0	0	0	0	0	0	0	0	0	0	0	0	0	0	0	0	0	0	0	0	0	0	0	0	0	0	0	0	0	0	0	0	0	0
1.1.4.3.1.1.3.	genus - Erysipelothrix	0	0	0	0	0	0	0	0	0	0	0	0	0	0	0	0	0	0	0	0	0	0	0.000260264	0	0	0	0	0.000367732	0	0	0	0	0	0	0	0	0	0	0	0	0	0	0	0	0	0	0	0
1.1.4.3.1.1.4.	genus - p-75-a5	0	0	0	0	0	0	0	0	0	0	0	0	0	0	0	0	0	0	0	0	0	0	0	0	0	0	0	0	0	0	0	0	0	0	0	0	0	0	0	0	0	0	0	0	0	0	0	0
1.1.4.3.1.1.5.	genus - Bulleidia	0	0	0	0.000148979	0	0	0	0	0	0	0	0	0	0	0	0	0	0.000171659	0	0	0	0	0.00123625	0	0	0	9.63716e-05	0.000183866	0	3.8997e-05	0.000365364	0	0	0	0	0	0	0	0	7.09874e-05	0	0	0	0	0	6.53937e-05	0	0
1.1.4.3.1.1.5.1.	species - Bulleidia_moorei	0	0	0	0	0	0	0	0	0	0	0	0	0	0	0	0	0	0	0	0	0	0	0	0	0	0	0	0	0	0	0	0	0	0	0	0	0	0	0	0	0	0	0	0	0	0	0	0
1.1.4.3.1.1.6.	genus - Sharpea	0	0	0	0	0	0	0	0	0	0	0	0	0	0	0	0	0	0	0	0	0	0	0	0	0	0	0	4.59664e-05	0	0	9.13409e-05	0	0	0	0	0	0	0	0	0	0	0	0	0	0	0	5.17491e-05	0
1.1.4.3.1.1.7.	genus - L7A_E11	0	0	0	0	0	0	0	0	0	0	0	0	0	0	0	0	0	0	0	0	0	0	0	0	0	0	0	0	0	0	0	0	0	0	0	0	0	0	0	0	0	0	0	0	0	0	0	0
1.1.4.3.1.1.8.	genus - Catenibacterium	0	0	0	0	0	0	0	0	0	0	0	0	0	0	0	0	0	0	0	0	0	0	0	0	0	0	0	0	0	0	0	0	0	0	0	0	0	0	0	0	0	0	0	0	0	0	0	0
1.1.4.3.1.1.9.	genus - cc_115	0	0	0	0	0	0	0	0	0	0	0	0	0	0	0	0	0	0	0	0	0	0	0	0	0	0	0	0	0	0	0	0	0	0	0	0	0	0	0	0	0	0	0	0	0	0	0	0
1.1.5.	phylum - Planctomycetes	0	0	0	0	0	0	0.000566508	0	0	0	0	0	0	0	0	5.17786e-05	0	0	0.000220864	0	0	0	0	0	0	0	0	9.19329e-05	0.00182211	0	0.000456704	0.000453401	0	0	6.24181e-05	0.00119261	7.77484e-05	0.000273838	9.47688e-05	0.00028395	0	0	0	0	0	0	0.00056924	0
1.1.5.1.	class - Planctomycetia	0	0	0	0	0	0	0.000566508	0	0	0	0	0	0	0	0	5.17786e-05	0	0	0.000220864	0	0	0	0	0	0	0	0	9.19329e-05	0.00182211	0	0.000456704	0.000453401	0	0	6.24181e-05	0.00119261	7.77484e-05	0.000273838	9.47688e-05	0	0	0	0	0	0	0	0.00056924	0
1.1.5.1.1.	order - Gemmatales	0	0	0	0	0	0	0.000566508	0	0	0	0	0	0	0	0	5.17786e-05	0	0	0.000220864	0	0	0	0	0	0	0	0	9.19329e-05	0.00182211	0	0.000456704	0.000453401	0	0	6.24181e-05	0.00119261	7.77484e-05	0.000273838	9.47688e-05	0	0	0	0	0	0	0	0.00056924	0
1.1.5.1.1.1.	family - Isosphaeraceae	0	0	0	0	0	0	0	0	0	0	0	0	0	0	0	5.17786e-05	0	0	0	0	0	0	0	0	0	0	0	9.19329e-05	0	0	0.000456704	0.000453401	0	0	6.24181e-05	0	7.77484e-05	0.000273838	9.47688e-05	0	0	0	0	0	0	0	0.000413993	0
1.1.5.1.1.2.	family - Gemmataceae	0	0	0	0	0	0	0.000566508	0	0	0	0	0	0	0	0	0	0	0	0.000220864	0	0	0	0	0	0	0	0	0	0.00182211	0	0	0	0	0	0	0.00119261	0	0	0	0	0	0	0	0	0	0	0.000155247	0
1.1.5.1.1.2.1.	genus - Gemmata	0	0	0	0	0	0	0.000566508	0	0	0	0	0	0	0	0	0	0	0	0.000220864	0	0	0	0	0	0	0	0	0	0	0	0	0	0	0	0	0	0	0	0	0	0	0	0	0	0	0	0	0
1.1.5.1.2.	order - Pirellulales	0	0	0	0	0	0	0	0	0	0	0	0	0	0	0	0	0	0	0	0	0	0	0	0	0	0	0	0	0	0	0	0	0	0	0	0	0	0	0	0	0	0	0	0	0	0	0	0
1.1.5.1.2.1.	family - Pirellulaceae	0	0	0	0	0	0	0	0	0	0	0	0	0	0	0	0	0	0	0	0	0	0	0	0	0	0	0	0	0	0	0	0	0	0	0	0	0	0	0	0	0	0	0	0	0	0	0	0
1.1.5.1.2.1.1.	genus - A17	0	0	0	0	0	0	0	0	0	0	0	0	0	0	0	0	0	0	0	0	0	0	0	0	0	0	0	0	0	0	0	0	0	0	0	0	0	0	0	0	0	0	0	0	0	0	0	0
1.1.5.1.3.	order - B97	0	0	0	0	0	0	0	0	0	0	0	0	0	0	0	0	0	0	0	0	0	0	0	0	0	0	0	0	0	0	0	0	0	0	0	0	0	0	0	0	0	0	0	0	0	0	0	0
1.1.5.1.4.	order - Planctomycetales	0	0	0	0	0	0	0	0	0	0	0	0	0	0	0	0	0	0	0	0	0	0	0	0	0	0	0	0	0	0	0	0	0	0	0	0	0	0	0	0	0	0	0	0	0	0	0	0
1.1.5.1.4.1.	family - Planctomycetaceae	0	0	0	0	0	0	0	0	0	0	0	0	0	0	0	0	0	0	0	0	0	0	0	0	0	0	0	0	0	0	0	0	0	0	0	0	0	0	0	0	0	0	0	0	0	0	0	0
1.1.5.1.4.1.1.	genus - Planctomyces	0	0	0	0	0	0	0	0	0	0	0	0	0	0	0	0	0	0	0	0	0	0	0	0	0	0	0	0	0	0	0	0	0	0	0	0	0	0	0	0	0	0	0	0	0	0	0	0
1.1.5.2.	class - OM190	0	0	0	0	0	0	0	0	0	0	0	0	0	0	0	0	0	0	0	0	0	0	0	0	0	0	0	0	0	0	0	0	0	0	0	0	0	0	0	0.00028395	0	0	0	0	0	0	0	0
1.1.5.2.1.	order - agg27	0	0	0	0	0	0	0	0	0	0	0	0	0	0	0	0	0	0	0	0	0	0	0	0	0	0	0	0	0	0	0	0	0	0	0	0	0	0	0	0	0	0	0	0	0	0	0	0
1.1.5.2.2.	order - CL500-15	0	0	0	0	0	0	0	0	0	0	0	0	0	0	0	0	0	0	0	0	0	0	0	0	0	0	0	0	0	0	0	0	0	0	0	0	0	0	0	0.00028395	0	0	0	0	0	0	0	0
1.1.5.3.	class - Phycisphaerae	0	0	0	0	0	0	0	0	0	0	0	0	0	0	0	0	0	0	0	0	0	0	0	0	0	0	0	0	0	0	0	0	0	0	0	0	0	0	0	0	0	0	0	0	0	0	0	0
1.1.5.3.1.	order - Phycisphaerales	0	0	0	0	0	0	0	0	0	0	0	0	0	0	0	0	0	0	0	0	0	0	0	0	0	0	0	0	0	0	0	0	0	0	0	0	0	0	0	0	0	0	0	0	0	0	0	0
1.1.5.4.	class - ODP123	0	0	0	0	0	0	0	0	0	0	0	0	0	0	0	0	0	0	0	0	0	0	0	0	0	0	0	0	0	0	0	0	0	0	0	0	0	0	0	0	0	0	0	0	0	0	0	0
1.1.5.4.1.	order - T8-B82	0	0	0	0	0	0	0	0	0	0	0	0	0	0	0	0	0	0	0	0	0	0	0	0	0	0	0	0	0	0	0	0	0	0	0	0	0	0	0	0	0	0	0	0	0	0	0	0
1.1.6.	phylum - Cyanobacteria	0	0.0653517	0	0.00476734	0.00302026	0.00141057	0.122876	0.00533376	5.75275e-05	0.160163	0.000725305	0.0102677	0.00881099	0.0126449	0.00156482	0.0144462	0.000384874	0.00926959	0.0675109	0.00391965	0.0187562	0.0210307	0.0113215	0.0509927	0.00440479	0.00112555	0.0635089	0.0071248	0.00354831	0.00038997	0.0164414	0.00926952	0.0251359	0.00126711	0.0013732	0.0359408	0.00124397	0.00125965	0.00189538	0.0162561	0.00243707	0.00540987	0.135512	0.00450032	0.0400694	0.00451216	0.0337404	0.0162631
1.1.6.1.	class - Chloroplast	0	0.0653517	0	0.00412177	0.00302026	0.00141057	0.122677	0.00264047	5.75275e-05	0.160163	0.000725305	0.0102677	0.00881099	0.0126449	0.00124383	0.0144462	0.000288656	0.00926959	0.0670691	0.00391965	0.0180981	0.0208779	0.00637647	0.0501654	0.00440479	0.00102323	0.0635089	0.00611354	0.00350036	0.00038997	0.016076	0.00926952	0.0218174	0.00126711	0.00124836	0.0098661	0.00124397	0.00125965	0.00184799	0.0158657	0.00243707	0.00137539	0.13153	0.00450032	0.0397632	0.00418519	0.0199234	0.0159062
1.1.6.1.1.	order - Streptophyta	0	0.0653517	0	0.00412177	0.00302026	0.00141057	0.122621	0.00264047	5.75275e-05	0.160163	2.78963e-05	0.0102677	0.00881099	0.0122585	0.000922842	0.0142391	0.000288656	0.00926959	0.0659648	0.00379716	0.0168915	0.020776	0.00637647	0.0501654	0.00409219	0.00102323	0.0635089	0.00597564	0.00234956	0.00038997	0.016076	0.00921914	0.0200522	0.00106437	0.00124836	0.0081314	0.00124397	0.000985815	0.00118461	0.0121389	0.00243707	0.00110031	0.130241	0.00450032	0.038436	0.00418519	0.0196647	0.0158552
1.1.6.1.2.	order - Chlorophyta	0	0	0	0	0	0	5.66508e-05	0	0	0	0.000697408	0	0	0.000386372	0.000320989	0.000207114	0	0	0.00110432	0.000122489	0.00120654	0.000101843	0	0	0.000312598	0	0	4.59664e-05	0.000863102	0	0	0	0.00176516	0.000202737	0	0.0017347	0	5.47675e-05	0.000663381	0.00315894	0	0.000275078	0.00128836	0	0.00132714	0	5.17491e-05	5.09814e-05
1.1.6.1.2.1.	family - Trebouxiophyceae	0	0	0	0	0	0	0	0	0	0	0	0	0	0	0	0	0	0	7.36214e-05	0	0	0.000101843	0	0	0.000312598	0	0	0	0.000815152	0	0	0	0.000917885	0	0	0	0	0	9.47688e-05	0	0	0	0	0	0	0	0	5.09814e-05
1.1.6.1.2.1.1.	genus - Coccomyxa	0	0	0	0	0	0	0	0	0	0	0	0	0	0	0	0	0	0	0	0	0	0	0	0	0	0	0	0	0	0	0	0	0	0	0	0	0	0	0	0	0	0	0	0	0	0	0	0
1.1.6.1.3.	order - Stramenopiles	0	0	0	0	0	0	0	0	0	0	0	0	0	0	0	0	0	0	0	0	0	0	0	0	0	0	0	9.19329e-05	0.000287701	0	0	5.03778e-05	0	0	0	0	0	0.00021907	0	0.000319443	0	0	0	0	0	0	0.000206996	0
1.1.6.2.	class - Oscillatoriophycideae	0	0	0	0	0	0	0	0	0	0	0	0	0	0	0.000120371	0	0	0	0.000441729	0	0.000658111	0	0.00435942	0.000236351	0	0	0	0	0	0	0.000365364	0	0.000847278	0	6.24181e-05	0.0245568	0	0	4.73844e-05	0	0	0.000412617	0.00316233	0	0	0.000326968	0.00998758	0
1.1.6.2.1.	order - Chroococcales	0	0	0	0	0	0	0	0	0	0	0	0	0	0	0.000120371	0	0	0	0.000368107	0	0.000658111	0	0	0.000236351	0	0	0	0	0	0	0.000182682	0	0.000494246	0	0	0.0180517	0	0	4.73844e-05	0	0	0.000366771	0	0	0	0.000326968	0.00186297	0
1.1.6.2.1.1.	family - Xenococcaceae	0	0	0	0	0	0	0	0	0	0	0	0	0	0	0.000120371	0	0	0	0	0	0.000658111	0	0	0.000177263	0	0	0	0	0	0	0.000182682	0	0.000494246	0	0	0.0180517	0	0	4.73844e-05	0	0	0.000366771	0	0	0	0.000326968	0.00186297	0
1.1.6.2.1.1.1.	genus - Chroococcidiopsis	0	0	0	0	0	0	0	0	0	0	0	0	0	0	0	0	0	0	0	0	0.000658111	0	0	0	0	0	0	0	0	0	0.000182682	0	0	0	0	0	0	0	4.73844e-05	0	0	0	0	0	0	0.000196181	0.00144898	0
1.1.6.2.1.2.	family - Gomphosphaeriaceae	0	0	0	0	0	0	0	0	0	0	0	0	0	0	0	0	0	0	0.000147243	0	0	0	0	0	0	0	0	0	0	0	0	0	0	0	0	0	0	0	0	0	0	0	0	0	0	0	0	0
1.1.6.2.2.	order - Oscillatoriales	0	0	0	0	0	0	0	0	0	0	0	0	0	0	0	0	0	0	7.36214e-05	0	0	0	0.00435942	0	0	0	0	0	0	0	0.000182682	0	0.000353033	0	6.24181e-05	0.00650512	0	0	0	0	0	4.58463e-05	0.00316233	0	0	0	0.00812461	0
1.1.6.2.2.1.	family - Phormidiaceae	0	0	0	0	0	0	0	0	0	0	0	0	0	0	0	0	0	0	7.36214e-05	0	0	0	0.00435942	0	0	0	0	0	0	0	0.000182682	0	0.000353033	0	6.24181e-05	0.00650512	0	0	0	0	0	4.58463e-05	0.00316233	0	0	0	0.00812461	0
1.1.6.2.2.1.1.	genus - Phormidium	0	0	0	0	0	0	0	0	0	0	0	0	0	0	0	0	0	0	7.36214e-05	0	0	0	0.00435942	0	0	0	0	0	0	0	0.000182682	0	0.000353033	0	0	0.00650512	0	0	0	0	0	4.58463e-05	0.00257672	0	0	0	0.00812461	0
1.1.6.2.2.1.2.	genus - Planktothrix	0	0	0	0	0	0	0	0	0	0	0	0	0	0	0	0	0	0	0	0	0	0	0	0	0	0	0	0	0	0	0	0	0	0	6.24181e-05	0	0	0	0	0	0	0	0.000585617	0	0	0	0	0
1.1.6.3.	class - Synechococcophycideae	0	0	0	0	0	0	0	0	0	0	0	0	0	0	0	0	0	0	0	0	0	0	0	0.000413614	0	0	0	0	0	0	0	0	0	0	0	0.000921559	0	0	0	0.00028395	0	0	0.00035137	0	0.000306263	0	0.00269095	0
1.1.6.3.1.	order - Pseudanabaenales	0	0	0	0	0	0	0	0	0	0	0	0	0	0	0	0	0	0	0	0	0	0	0	0.000413614	0	0	0	0	0	0	0	0	0	0	0	0.000921559	0	0	0	0.00028395	0	0	0.00035137	0	0.000306263	0	0.00269095	0
1.1.6.3.1.1.	family - Pseudanabaenaceae	0	0	0	0	0	0	0	0	0	0	0	0	0	0	0	0	0	0	0	0	0	0	0	0.000413614	0	0	0	0	0	0	0	0	0	0	0	0.000921559	0	0	0	0	0	0	0.00035137	0	0.000306263	0	0.00269095	0
1.1.6.3.1.1.1.	genus - Pseudanabaena	0	0	0	0	0	0	0	0	0	0	0	0	0	0	0	0	0	0	0	0	0	0	0	0	0	0	0	0	0	0	0	0	0	0	0	0	0	0	0	0	0	0	0	0	0	0	0	0
1.1.6.3.1.1.2.	genus - Leptolyngbya	0	0	0	0	0	0	0	0	0	0	0	0	0	0	0	0	0	0	0	0	0	0	0	0.000236351	0	0	0	0	0	0	0	0	0	0	0	0.000921559	0	0	0	0	0	0	0.00035137	0	0.000306263	0	0.00269095	0
1.1.6.3.1.1.2.1.	species - Leptolyngbya_frigida	0	0	0	0	0	0	0	0	0	0	0	0	0	0	0	0	0	0	0	0	0	0	0	0	0	0	0	0	0	0	0	0	0	0	0	0	0	0	0	0	0	0	0	0	0	0	0	0
1.1.6.4.	class - 4C0d-2	0	0	0	0	0	0	0	0	0	0	0	0	0	0	0	0	0	0	0	0	0	0	0	0	0	0	0	0.000919329	0	0	0	0	0	0	0	0	0	0	0	0	0	0	0.000468494	0	0	0	0	0.000254907
1.1.6.4.1.	order - YS2	0	0	0	0	0	0	0	0	0	0	0	0	0	0	0	0	0	0	0	0	0	0	0	0	0	0	0	0.000919329	0	0	0	0	0	0	0	0	0	0	0	0	0	0	0.000468494	0	0	0	0	0.000101963
1.1.6.4.2.	order - MLE1-12	0	0	0	0	0	0	0	0	0	0	0	0	0	0	0	0	0	0	0	0	0	0	0	0	0	0	0	0	0	0	0	0	0	0	0	0	0	0	0	0	0	0	0	0	0	0	0	0.000152944
1.1.6.4.3.	order - SM2F09	0	0	0	0	0	0	0	0	0	0	0	0	0	0	0	0	0	0	0	0	0	0	0	0	0	0	0	0	0	0	0	0	0	0	0	0	0	0	0	0	0	0	0	0	0	0	0	0
1.1.6.5.	class - ML635J-21	0	0	0	0	0	0	0	0	0	0	0	0	0	0	0	0	0	0	0	0	0	0	0.000585594	0	0	0	0	9.19329e-05	0	0	0	0	0	0	0	0	0	0	0	0	0	0	0	0	0	0	0	0
1.1.6.6.	class - Nostocophycideae	0	0	0	0	0	0	0	0.00269328	0	0	0	0	0	0	0.000200618	0	9.62186e-05	0	0	0	0	0.000152765	0	0.000177263	0	0.000102323	0	0	4.79501e-05	0	0	0	0.00247123	0	6.24181e-05	0.000596303	0	0	0	0.000106481	0	0.00362186	0	0	0	0	0.00113848	0.000101963
1.1.6.6.1.	order - Nostocales	0	0	0	0	0	0	0	0	0	0	0	0	0	0	0	0	0	0	0	0	0	0	0	0	0	0	0	0	0	0	0	0	0.000564852	0	0	0.000433675	0	0	0	0	0	0.000137539	0	0	0	0	0.00113848	5.09814e-05
1.1.6.6.1.1.	family - Nostocaceae	0	0	0	0	0	0	0	0	0	0	0	0	0	0	0	0	0	0	0	0	0	0	0	0	0	0	0	0	0	0	0	0	0.000494246	0	0	0.000162628	0	0	0	0	0	0	0	0	0	0	0.00103498	5.09814e-05
1.1.6.6.1.1.1.	genus - Cylindrospermopsis	0	0	0	0	0	0	0	0	0	0	0	0	0	0	0	0	0	0	0	0	0	0	0	0	0	0	0	0	0	0	0	0	0	0	0	0	0	0	0	0	0	0	0	0	0	0	0.000776237	0
1.1.6.6.1.1.2.	genus - Nostoc	0	0	0	0	0	0	0	0	0	0	0	0	0	0	0	0	0	0	0	0	0	0	0	0	0	0	0	0	0	0	0	0	0	0	0	0	0	0	0	0	0	0	0	0	0	0	0.000258746	0
1.1.6.6.2.	order - Stigonematales	0	0	0	0	0	0	0	0	0	0	0	0	0	0	0	0	9.62186e-05	0	0	0	0	0	0	0	0	0	0	0	4.79501e-05	0	0	0	0	0	0	0.000162628	0	0	0	0	0	0.00302586	0	0	0	0	0	0
1.1.6.6.2.1.	family - Rivulariaceae	0	0	0	0	0	0	0	0	0	0	0	0	0	0	0	0	9.62186e-05	0	0	0	0	0	0	0	0	0	0	0	4.79501e-05	0	0	0	0	0	0	0.000162628	0	0	0	0	0	0.00302586	0	0	0	0	0	0
1.1.6.6.2.1.1.	genus - Calothrix	0	0	0	0	0	0	0	0	0	0	0	0	0	0	0	0	9.62186e-05	0	0	0	0	0	0	0	0	0	0	0	4.79501e-05	0	0	0	0	0	0	0.000162628	0	0	0	0	0	0.00302586	0	0	0	0	0	0
1.1.7.	phylum - Verrucomicrobia	0	0.000792142	0.00020616	0.000645578	0.000419481	0	0.00141627	0	0.00442962	0.00863867	0	0	0.000622516	0.000386372	0.000682101	0	0	0.000944125	0.000368107	6.12445e-05	0.000932324	0	0.000390396	0.000236351	0	0.000255807	0	0.00119513	0	0	0.000548045	0.0116877	0.000423639	0	0.000187254	0.00477042	0	0.000328605	4.73844e-05	0.000567899	0	0.000137539	0.000234247	0.000586998	0.000255219	0	0.000827986	0
1.1.7.1.	class - Verrucomicrobiae	0	0.000792142	0.00020616	0.000645578	0	0	0.00141627	0	0.00442962	0.00863867	0	0	0.000622516	0.000316122	0.000682101	0	0	0.000858295	0	6.12445e-05	0.000932324	0	0.000130132	0.000236351	0	0.000255807	0	0.000965295	0	0	0	0.00478589	0	0	0.000187254	0.00308993	0	5.47675e-05	0	0.000461418	0	0	0.000117123	0.000586998	0	0	0.000465742	0
1.1.7.1.1.	order - Verrucomicrobiales	0	0.000792142	0.00020616	0.000645578	0	0	0.00141627	0	0.00442962	0.00863867	0	0	0.000622516	0.000316122	0.000682101	0	0	0.000858295	0	6.12445e-05	0.000932324	0	0.000130132	0.000236351	0	0.000255807	0	0.000965295	0	0	0	0.00478589	0	0	0.000187254	0.00308993	0	5.47675e-05	0	0.000461418	0	0	0.000117123	0.000586998	0	0	0.000465742	0
1.1.7.1.1.1.	family - Verrucomicrobiaceae	0	0.000792142	0.00020616	0.000645578	0	0	0.00141627	0	0.00442962	0.00863867	0	0	0.000622516	0.000316122	0.000682101	0	0	0.000858295	0	6.12445e-05	0.000932324	0	0.000130132	0.000236351	0	0.000255807	0	0.000965295	0	0	0	0.00478589	0	0	0.000187254	0.00308993	0	5.47675e-05	0	0.000461418	0	0	0.000117123	0.000586998	0	0	0.000465742	0
1.1.7.1.1.1.1.	genus - Prosthecobacter	0	0	0	0	0	0	0	0	0	0	0	0	0	0	0	0	0	0	0	6.12445e-05	5.48426e-05	0	0	0	0	0	0	0	0	0	0	0.00448363	0	0	0	0.00162628	0	0	0	0	0	0	0	0	0	0	0	0
1.1.7.1.1.1.1.1.	species - Prosthecobacter_debontii	0	0	0	0	0	0	0	0	0	0	0	0	0	0	0	0	0	0	0	6.12445e-05	0	0	0	0	0	0	0	0	0	0	0	0.00448363	0	0	0	0.00162628	0	0	0	0	0	0	0	0	0	0	0	0
1.1.7.1.1.1.2.	genus - Akkermansia	0	0	0.00020616	0	0	0	0.00141627	0	0.00442962	0.00863867	0	0	0	0.000316122	0	0	0	8.58295e-05	0	0	0.000877482	0	0.000130132	0	0	0.000102323	0	0.000873362	0	0	0	0	0	0	6.24181e-05	0.000216837	0	0	0	7.09874e-05	0	0	0	0.000586998	0	0	0	0
1.1.7.1.1.1.2.1.	species - Akkermansia_muciniphila	0	0	0.00020616	0	0	0	0.00141627	0	0.00442962	0.00863867	0	0	0	0.000316122	0	0	0	8.58295e-05	0	0	0.000877482	0	0	0	0	0.000102323	0	0	0	0	0	0	0	0	6.24181e-05	0.000216837	0	0	0	7.09874e-05	0	0	0	0.000586998	0	0	0	0
1.1.7.1.1.1.3.	genus - Luteolibacter	0	0	0	0.000496598	0	0	0	0	0	0	0	0	0	0	0.000200618	0	0	0.000772466	0	0	0	0	0	0	0	0	0	0	0	0	0	0.000302267	0	0	0.000124836	0	0	5.47675e-05	0	0.000390431	0	0	0	0	0	0	0.000465742	0
1.1.7.2.	class - Verruco-5	0	0	0	0	0	0	0	0	0	0	0	0	0	0	0	0	0	0	0	0	0	0	0	0	0	0	0	0	0	0	0	0	0	0	0	0	0	0	0	0	0	0	0	0	0	0	0	0
1.1.7.2.1.	order - WCHB1-41	0	0	0	0	0	0	0	0	0	0	0	0	0	0	0	0	0	0	0	0	0	0	0	0	0	0	0	0	0	0	0	0	0	0	0	0	0	0	0	0	0	0	0	0	0	0	0	0
1.1.7.2.1.1.	family - RFP12	0	0	0	0	0	0	0	0	0	0	0	0	0	0	0	0	0	0	0	0	0	0	0	0	0	0	0	0	0	0	0	0	0	0	0	0	0	0	0	0	0	0	0	0	0	0	0	0
1.1.7.3.	class - [Spartobacteria]	0	0	0	0	0.000419481	0	0	0	0	0	0	0	0	7.02494e-05	0	0	0	8.58295e-05	0.000368107	0	0	0	6.5066e-05	0	0	0	0	0.000137899	0	0	0.000548045	0.00690176	0	0	0	0.000379465	0	0.000164303	4.73844e-05	0.000106481	0	0.000137539	0	0	0.000153132	0	0.000362244	0
1.1.7.3.1.	order - [Chthoniobacterales]	0	0	0	0	0.000419481	0	0	0	0	0	0	0	0	7.02494e-05	0	0	0	8.58295e-05	0.000368107	0	0	0	6.5066e-05	0	0	0	0	0.000137899	0	0	0.000548045	0.00690176	0	0	0	0.000379465	0	0.000164303	4.73844e-05	0.000106481	0	0.000137539	0	0	0.000153132	0	0.000362244	0
1.1.7.3.1.1.	family - [Chthoniobacteraceae]	0	0	0	0	0.000419481	0	0	0	0	0	0	0	0	7.02494e-05	0	0	0	8.58295e-05	0.000368107	0	0	0	6.5066e-05	0	0	0	0	0.000137899	0	0	0.000548045	0.00690176	0	0	0	0.000379465	0	0.000164303	4.73844e-05	0.000106481	0	0.000137539	0	0	0.000153132	0	0.000258746	0
1.1.7.3.1.1.1.	genus - DA101	0	0	0	0	0	0	0	0	0	0	0	0	0	0	0	0	0	0	0	0	0	0	0	0	0	0	0	9.19329e-05	0	0	0.000548045	0	0	0	0	0	0	0.000164303	0	0	0	0	0	0	0	0	0	0
1.1.7.3.1.1.2.	genus - Candidatus Xiphinematobacter	0	0	0	0	0	0	0	0	0	0	0	0	0	0	0	0	0	0	0	0	0	0	0	0	0	0	0	0	0	0	0	0.00685139	0	0	0	0	0	0	0	0	0	0.000137539	0	0	0	0	0.000258746	0
1.1.7.3.1.1.3.	genus - Chthoniobacter	0	0	0	0	0	0	0	0	0	0	0	0	0	0	0	0	0	0	0	0	0	0	0	0	0	0	0	0	0	0	0	5.03778e-05	0	0	0	0	0	0	0	0	0	0	0	0	5.10438e-05	0	0	0
1.1.7.3.1.1.4.	genus - Ellin506	0	0	0	0	0	0	0	0	0	0	0	0	0	7.02494e-05	0	0	0	0	0	0	0	0	0	0	0	0	0	0	0	0	0	0	0	0	0	0	0	0	0	0.000106481	0	0	0	0	0.000102088	0	0	0
1.1.7.3.1.1.5.	genus - heteroC45_4W	0	0	0	0	0	0	0	0	0	0	0	0	0	0	0	0	0	0	0.000294486	0	0	0	0	0	0	0	0	0	0	0	0	0	0	0	0	0	0	0	0	0	0	0	0	0	0	0	0	0
1.1.7.3.1.1.6.	genus - OR-59	0	0	0	0	0	0	0	0	0	0	0	0	0	0	0	0	0	0	0	0	0	0	0	0	0	0	0	0	0	0	0	0	0	0	0	0	0	0	0	0	0	0	0	0	0	0	0	0
1.1.7.3.1.2.	family - 01D2Z36	0	0	0	0	0	0	0	0	0	0	0	0	0	0	0	0	0	0	0	0	0	0	0	0	0	0	0	0	0	0	0	0	0	0	0	0	0	0	0	0	0	0	0	0	0	0	0.000103498	0
1.1.7.4.	class - Opitutae	0	0	0	0	0	0	0	0	0	0	0	0	0	0	0	0	0	0	0	0	0	0	0.000195198	0	0	0	0	9.19329e-05	0	0	0	0	0.000423639	0	0	0	0	0.000109535	0	0	0	0	0.000117123	0	0	0	0	0
1.1.7.4.1.	order - Opitutales	0	0	0	0	0	0	0	0	0	0	0	0	0	0	0	0	0	0	0	0	0	0	0.000195198	0	0	0	0	0	0	0	0	0	0	0	0	0	0	0.000109535	0	0	0	0	0.000117123	0	0	0	0	0
1.1.7.4.1.1.	family - Opitutaceae	0	0	0	0	0	0	0	0	0	0	0	0	0	0	0	0	0	0	0	0	0	0	0.000195198	0	0	0	0	0	0	0	0	0	0	0	0	0	0	0.000109535	0	0	0	0	0.000117123	0	0	0	0	0
1.1.7.4.1.1.1.	genus - Opitutus	0	0	0	0	0	0	0	0	0	0	0	0	0	0	0	0	0	0	0	0	0	0	0.000195198	0	0	0	0	0	0	0	0	0	0	0	0	0	0	0.000109535	0	0	0	0	0.000117123	0	0	0	0	0
1.1.7.4.2.	order - [Cerasicoccales]	0	0	0	0	0	0	0	0	0	0	0	0	0	0	0	0	0	0	0	0	0	0	0	0	0	0	0	9.19329e-05	0	0	0	0	0.000423639	0	0	0	0	0	0	0	0	0	0	0	0	0	0	0
1.1.7.4.2.1.	family - [Cerasicoccaceae]	0	0	0	0	0	0	0	0	0	0	0	0	0	0	0	0	0	0	0	0	0	0	0	0	0	0	0	9.19329e-05	0	0	0	0	0.000423639	0	0	0	0	0	0	0	0	0	0	0	0	0	0	0
1.1.7.5.	class - [Pedosphaerae]	0	0	0	0	0	0	0	0	0	0	0	0	0	0	0	0	0	0	0	0	0	0	0	0	0	0	0	0	0	0	0	0	0	0	0	0.00130102	0	0	0	0	0	0	0	0	0.000102088	0	0	0
1.1.7.5.1.	order - [Pedosphaerales]	0	0	0	0	0	0	0	0	0	0	0	0	0	0	0	0	0	0	0	0	0	0	0	0	0	0	0	0	0	0	0	0	0	0	0	0.00130102	0	0	0	0	0	0	0	0	0.000102088	0	0	0
1.1.7.5.1.1.	family - auto67_4W	0	0	0	0	0	0	0	0	0	0	0	0	0	0	0	0	0	0	0	0	0	0	0	0	0	0	0	0	0	0	0	0	0	0	0	0	0	0	0	0	0	0	0	0	0	0	0	0
1.1.7.5.1.2.	family - Ellin517	0	0	0	0	0	0	0	0	0	0	0	0	0	0	0	0	0	0	0	0	0	0	0	0	0	0	0	0	0	0	0	0	0	0	0	0.000487884	0	0	0	0	0	0	0	0	0.000102088	0	0	0
1.1.7.5.1.3.	family - Ellin515	0	0	0	0	0	0	0	0	0	0	0	0	0	0	0	0	0	0	0	0	0	0	0	0	0	0	0	0	0	0	0	0	0	0	0	0	0	0	0	0	0	0	0	0	0	0	0	0
1.1.7.5.1.4.	family - R4-41B	0	0	0	0	0	0	0	0	0	0	0	0	0	0	0	0	0	0	0	0	0	0	0	0	0	0	0	0	0	0	0	0	0	0	0	0	0	0	0	0	0	0	0	0	0	0	0	0
1.1.7.6.	class - [Methylacidiphilae]	0	0	0	0	0	0	0	0	0	0	0	0	0	0	0	0	0	0	0	0	0	0	0	0	0	0	0	0	0	0	0	0	0	0	0	0	0	0	0	0	0	0	0	0	0	0	0	0
1.1.7.6.1.	order - Methylacidiphilales	0	0	0	0	0	0	0	0	0	0	0	0	0	0	0	0	0	0	0	0	0	0	0	0	0	0	0	0	0	0	0	0	0	0	0	0	0	0	0	0	0	0	0	0	0	0	0	0
1.1.7.6.1.1.	family - LD19	0	0	0	0	0	0	0	0	0	0	0	0	0	0	0	0	0	0	0	0	0	0	0	0	0	0	0	0	0	0	0	0	0	0	0	0	0	0	0	0	0	0	0	0	0	0	0	0
1.1.8.	phylum - Gemmatimonadetes	0	0	0	0	0	0	0	0	0	0	0	0	0	0	0	5.17786e-05	0	0	0	0	0	0	0.000260264	0	0	0	0	0.000137899	4.79501e-05	0	0	0	0	0	0	0.00151786	0	0.000492908	0	0.00028395	0	0.000366771	0.000702741	0	0	0	0	0
1.1.8.1.	class - Gemm-3	0	0	0	0	0	0	0	0	0	0	0	0	0	0	0	5.17786e-05	0	0	0	0	0	0	0	0	0	0	0	0	0	0	0	0	0	0	0	0.000108419	0	0	0	0	0	0	0	0	0	0	0	0
1.1.8.2.	class - Gemmatimonadetes	0	0	0	0	0	0	0	0	0	0	0	0	0	0	0	0	0	0	0	0	0	0	0.000260264	0	0	0	0	0.000137899	0	0	0	0	0	0	0	0	0	0.000273838	0	0.00028395	0	0.000229232	0.000702741	0	0	0	0	0
1.1.8.2.1.	order - Gemmatimonadales	0	0	0	0	0	0	0	0	0	0	0	0	0	0	0	0	0	0	0	0	0	0	0.000260264	0	0	0	0	0	0	0	0	0	0	0	0	0	0	0.000273838	0	0.00028395	0	0.000229232	0.000702741	0	0	0	0	0
1.1.8.2.1.1.	family - Ellin5301	0	0	0	0	0	0	0	0	0	0	0	0	0	0	0	0	0	0	0	0	0	0	0	0	0	0	0	0	0	0	0	0	0	0	0	0	0	0	0	0	0	0.000229232	0	0	0	0	0	0
1.1.8.2.1.2.	family - A1-B1	0	0	0	0	0	0	0	0	0	0	0	0	0	0	0	0	0	0	0	0	0	0	0	0	0	0	0	0	0	0	0	0	0	0	0	0	0	0	0	0	0	0	0	0	0	0	0	0
1.1.8.2.1.3.	family - Gemmatimonadaceae	0	0	0	0	0	0	0	0	0	0	0	0	0	0	0	0	0	0	0	0	0	0	0	0	0	0	0	0	0	0	0	0	0	0	0	0	0	5.47675e-05	0	0	0	0	0	0	0	0	0	0
1.1.8.2.1.3.1.	genus - Gemmatimonas	0	0	0	0	0	0	0	0	0	0	0	0	0	0	0	0	0	0	0	0	0	0	0	0	0	0	0	0	0	0	0	0	0	0	0	0	0	5.47675e-05	0	0	0	0	0	0	0	0	0	0
1.1.8.2.2.	order - N1423WL	0	0	0	0	0	0	0	0	0	0	0	0	0	0	0	0	0	0	0	0	0	0	0	0	0	0	0	0	0	0	0	0	0	0	0	0	0	0	0	0	0	0	0	0	0	0	0	0
1.1.8.2.3.	order - Ellin5290	0	0	0	0	0	0	0	0	0	0	0	0	0	0	0	0	0	0	0	0	0	0	0	0	0	0	0	0.000137899	0	0	0	0	0	0	0	0	0	0	0	0	0	0	0	0	0	0	0	0
1.1.8.3.	class - Gemm-1	0	0	0	0	0	0	0	0	0	0	0	0	0	0	0	0	0	0	0	0	0	0	0	0	0	0	0	0	4.79501e-05	0	0	0	0	0	0	0.00140944	0	0.00021907	0	0	0	0.000137539	0	0	0	0	0	0
1.1.8.4.	class - Gemm-2	0	0	0	0	0	0	0	0	0	0	0	0	0	0	0	0	0	0	0	0	0	0	0	0	0	0	0	0	0	0	0	0	0	0	0	0	0	0	0	0	0	0	0	0	0	0	0	0
1.1.8.5.	class - Gemm-5	0	0	0	0	0	0	0	0	0	0	0	0	0	0	0	0	0	0	0	0	0	0	0	0	0	0	0	0	0	0	0	0	0	0	0	0	0	0	0	0	0	0	0	0	0	0	0	0
1.1.9.	phylum - [Thermi]	0	0	0	0.00109252	0	0	0	0.000132024	0	0	0.000223171	0	0	0.000140499	0.000922842	0	0	0	0.000809836	0	0.00131622	0.000101843	0.000780793	0.00265895	0	0.000204645	0	0.000321765	0.00119875	0.000272979	0	0	0.000706065	0	0.000124836	0.00298151	0.000116623	0.000492908	0.000236922	0.000851849	0.000160333	0.000779387	0.000234247	0.000195666	0.000561482	0	0.00056924	0
1.1.9.1.	class - Deinococci	0	0	0	0.00109252	0	0	0	0.000132024	0	0	0.000223171	0	0	0.000140499	0.000922842	0	0	0	0.000809836	0	0.00131622	0.000101843	0.000780793	0.00265895	0	0.000204645	0	0.000321765	0.00119875	0.000272979	0	0	0.000706065	0	0.000124836	0.00298151	0.000116623	0.000492908	0.000236922	0.000851849	0.000160333	0.000779387	0.000234247	0.000195666	0.000561482	0	0.00056924	0
1.1.9.1.1.	order - Deinococcales	0	0	0	0.00109252	0	0	0	0	0	0	0	0	0	3.51247e-05	0.000922842	0	0	0	0.000809836	0	0.00131622	0	0.000780793	0.00265895	0	5.11614e-05	0	0.000229832	0.000863102	0.000272979	0	0	0.000706065	0	0.000124836	0.00086735	0	0.000492908	0.000236922	0.000851849	0	0.000779387	0.000234247	0.000195666	0.000459395	0	0.00056924	0
1.1.9.1.1.1.	family - Trueperaceae	0	0	0	0	0	0	0	0	0	0	0	0	0	0	0.000922842	0	0	0	0.000294486	0	0	0	0.000585594	0	0	0	0	4.59664e-05	0	0.000155988	0	0	0.000494246	0	0	0	0	0	9.47688e-05	0	0	4.58463e-05	0	0	0	0	0.000206996	0
1.1.9.1.1.1.1.	genus - Truepera	0	0	0	0	0	0	0	0	0	0	0	0	0	0	0.000922842	0	0	0	0.000294486	0	0	0	0	0	0	0	0	0	0	0.000155988	0	0	0.000494246	0	0	0	0	0	9.47688e-05	0	0	4.58463e-05	0	0	0	0	0.000206996	0
1.1.9.1.1.1.2.	genus - B-42	0	0	0	0	0	0	0	0	0	0	0	0	0	0	0	0	0	0	0	0	0	0	0.000585594	0	0	0	0	4.59664e-05	0	0	0	0	0	0	0	0	0	0	0	0	0	0	0	0	0	0	0	0
1.1.9.1.1.2.	family - Deinococcaceae	0	0	0	0.00109252	0	0	0	0	0	0	0	0	0	3.51247e-05	0	0	0	0	0.00051535	0	0.00131622	0	0.000195198	0.00265895	0	5.11614e-05	0	0.000183866	0.000863102	0.000116991	0	0	0.00021182	0	0.000124836	0.00086735	0	0.000492908	0.000142153	0.000851849	0	0.000733541	0.000234247	0.000195666	0.000459395	0	0.000362244	0
1.1.9.1.1.2.1.	genus - Deinococcus	0	0	0	0.00109252	0	0	0	0	0	0	0	0	0	3.51247e-05	0	0	0	0	0.00051535	0	0.00131622	0	0.000195198	0.00265895	0	5.11614e-05	0	0.000183866	0.000863102	0.000116991	0	0	0.00021182	0	0.000124836	0.00086735	0	0.000492908	0.000142153	0.000851849	0	0.000733541	0.000234247	0.000195666	0.000459395	0	0.000362244	0
1.1.9.1.1.2.1.1.	species - Deinococcus_geothermalis	0	0	0	0.00109252	0	0	0	0	0	0	0	0	0	3.51247e-05	0	0	0	0	0	0	0	0	0	0	0	0	0	0	0	0	0	0	0	0	0	0	0	0	0	0	0	0	0	0	0	0	0	0
1.1.9.1.1.2.1.2.	species - Deinococcus_aquatilis	0	0	0	0	0	0	0	0	0	0	0	0	0	0	0	0	0	0	0	0	0	0	0	0	0	0	0	4.59664e-05	0.000671302	3.8997e-05	0	0	0.00021182	0	0	0	0	0	0	0	0	0	0	0	0	0	0	0
1.1.9.1.1.2.1.3.	species - Deinococcus_alpinitundrae	0	0	0	0	0	0	0	0	0	0	0	0	0	0	0	0	0	0	0	0	0	0	0	0	0	0	0	0	0	0	0	0	0	0	0	0	0	0	0	0.000496912	0	0	0	0	0	0	0	0
1.1.9.1.2.	order - Thermales	0	0	0	0	0	0	0	0.000132024	0	0	0.000223171	0	0	0.000105374	0	0	0	0	0	0	0	0.000101843	0	0	0	0.000153484	0	9.19329e-05	0.000335651	0	0	0	0	0	0	0.00211416	0.000116623	0	0	0	0.000160333	0	0	0	0.000102088	0	0	0
1.1.9.1.2.1.	family - Thermaceae	0	0	0	0	0	0	0	0.000132024	0	0	0.000223171	0	0	0.000105374	0	0	0	0	0	0	0	0.000101843	0	0	0	0.000153484	0	9.19329e-05	0.000335651	0	0	0	0	0	0	0.00211416	0.000116623	0	0	0	0.000160333	0	0	0	0.000102088	0	0	0
1.1.9.1.2.1.1.	genus - Thermus	0	0	0	0	0	0	0	0.000132024	0	0	0.000223171	0	0	0.000105374	0	0	0	0	0	0	0	0.000101843	0	0	0	0.000153484	0	9.19329e-05	0.000335651	0	0	0	0	0	0	0.00211416	0.000116623	0	0	0	0.000160333	0	0	0	0.000102088	0	0	0
1.1.9.1.2.1.2.	genus - Meiothermus	0	0	0	0	0	0	0	0	0	0	0	0	0	0	0	0	0	0	0	0	0	0	0	0	0	0	0	0	0	0	0	0	0	0	0	0	0	0	0	0	0	0	0	0	0	0	0	0
1.2.	domain - Archaea	0	0	0	0	0	0	0	0	0	0	0	0	0	0	0	0	0	0	0	0	0	0	0	0	0	0	0	4.59664e-05	0	0	0	0	0	0	0	0	0	0	0	0	0	0	0	0	0	0	0	0
1.2.1.	phylum - Euryarchaeota	0	0	0	0	0	0	0	0	0	0	0	0	0	0	0	0	0	0	0	0	0	0	0	0	0	0	0	4.59664e-05	0	0	0	0	0	0	0	0	0	0	0	0	0	0	0	0	0	0	0	0
1.2.1.1.	class - Methanobacteria	0	0	0	0	0	0	0	0	0	0	0	0	0	0	0	0	0	0	0	0	0	0	0	0	0	0	0	4.59664e-05	0	0	0	0	0	0	0	0	0	0	0	0	0	0	0	0	0	0	0	0
1.2.1.1.1.	order - Methanobacteriales	0	0	0	0	0	0	0	0	0	0	0	0	0	0	0	0	0	0	0	0	0	0	0	0	0	0	0	4.59664e-05	0	0	0	0	0	0	0	0	0	0	0	0	0	0	0	0	0	0	0	0
1.2.1.1.1.1.	family - Methanobacteriaceae	0	0	0	0	0	0	0	0	0	0	0	0	0	0	0	0	0	0	0	0	0	0	0	0	0	0	0	4.59664e-05	0	0	0	0	0	0	0	0	0	0	0	0	0	0	0	0	0	0	0	0
1.2.1.1.1.1.1.	genus - Methanobrevibacter	0	0	0	0	0	0	0	0	0	0	0	0	0	0	0	0	0	0	0	0	0	0	0	0	0	0	0	4.59664e-05	0	0	0	0	0	0	0	0	0	0	0	0	0	0	0	0	0	0	0	0
1.2.1.1.1.1.2.	genus - Methanosphaera	0	0	0	0	0	0	0	0	0	0	0	0	0	0	0	0	0	0	0	0	0	0	0	0	0	0	0	0	0	0	0	0	0	0	0	0	0	0	0	0	0	0	0	0	0	0	0	0

## Sheet: OTUs
	select	OTU4479944_o__0319-7L14	OTU1050608_g__Corynebacterium	OTU4376890_g__Methyloversatilis	OTU541139_c__Mollicutes	OTU130468_s__iners	OTU11544_g__Frankia	OTU253429_g__Chryseobacterium	OTU4467992_g__Streptococcus	OTU1147547_f__Isosphaeraceae	OTU929398_f__Chitinophagaceae	OTU308017_f__Chitinophagaceae	OTU649518_g__Chroococcidiopsis	OTU1070796_f__Propionibacteriaceae	OTU4324649_f__Acetobacteraceae	OTU4430922_o__RF39	OTU853114_f__Chitinophagaceae	OTU515067_g__Tissierella_Soehngenia	OTU4373910_f__Neisseriaceae	OTU557578_o__Clostridiales	OTU766563_g__Leuconostoc	OTU4369050_g__Fusobacterium	OTU189110_f__Ruminococcaceae	OTU4335437_f__Solirubrobacteraceae	OTU392111_g__Alkanindiges	OTU512873_c__S085	OTU748537_g__Sphingopyxis	OTU295853_f__[Mogibacteriaceae]	OTU10708_g__Geobacter	OTU963239_g__Facklamia	OTU4431292_g__Oscillospira	OTU328081_f__Nocardioidaceae	OTU4331090_f__Aerococcaceae	OTU192795_s__rhizosphaerae	OTU4414827_g__Hymenobacter	OTU975056_f__Sphingobacteriaceae	OTU2650464_f__Caulobacteraceae	OTU432284_o__Streptophyta	OTU408604_f__Coriobacteriaceae	OTU4438548_s__succinicans	OTU4438545_g__Blastomonas	OTU4305923_o__RF39	OTU4454356_g__Neisseria	OTU1142026_s__geothermalis	OTU281015_f__Enterobacteriaceae	OTU823953_g__Delftia	OTU1142029_g__Bifidobacterium	OTU1072424_g__Friedmanniella	OTU4467678_f__Sphingomonadaceae
S003	S0227	0	0	0	0	0	0	0	0	0	0	0	0	0	0	0	0	0	0	0	0	0	0	0	0	0	0	0	0	0	0	0	0	0	0	0	0	0	0	0	0	0	0	0	0	0	0	0	0
S009	S0241	0	0	0	0	0	0	0	0.000397	0	0	0	0	0	0	0	0	0	0	0	0	0	0	0	0	0	0	0	0	0	0	0	0	0	0	0	0	7.9403e-05	0	0	0	0	0	0	0	0.0004764	0	0	0
S015	S0254	0	0	0	0	0	0	0	8.26e-05	0	0	0	0	0	0	0	0	0	0	0	0	0	0	0	0	0	0	0	0	0	0	0	0	0	0	0	0	0	0	0	0	0	0	0	0	0	4.13e-05	0	0
S021	S0277	0	0	0	0	9.9532e-05	0	0	0.0001493	0	0	0	0	0	0	0	0	0	0	0	0	0	0	0	0	0	0	0	0	0	0	0	0	0	0	0	0	0	0	0	0	0	0	9.9532e-05	0	0	0	0	0
S027	S0278	0	0	0	0	0	0	0	0.0012208	0	0	0	0	0	0	0	0	0	0	0	0	0	0	0	0	0	0	0	0	0	0	0	0	0	0	0	0	0	0	0	0	0	0	0	0	0	0	0	0
S033	S0279	0	0	0	0	0	0	0	0	0	0	0	0	0	0	0	0	0	0	0	0	0	0	0	0	0	0	0	0	0	0	0	0	0	0	0	0	0	0	0	0	0	0	0	0	0	0	0	0
S039	S0280	0	0	0	0	0	0	0	0.0019359	0	0	0	0	0	0	0	0	0	0	0	0	0	0	0	0	0	0	0	0	0	0	0	0	0	5.6938e-05	0	0	0	0	0	0	0	0	0	0	0	0	0	0
S045	S1056	0	0	0	0	0	0	0	0.0007407	0	0	0	0	0	0	0	0	0	0	0	0	0	0	0	0	0	0	0	0	0	0	0	0	0	0	0	0	0	0	0	0	0	0	0	0	0	0	0	0
S051	S1086	0	0	0	0	0	0	0	0	0	0	0	0	0	0	0	0	0	0	0	0	0	0	0	0	0	0	0	0	0	0	0	0	0	0	0	0	0	0	0	0	0	0	0	0	0	0	0	0
S057	S1108	0	0	0	0	0	0	0	0.0007973	0	0	0	0	0	0	0	0	0	0.0086705	0	0	9.9661e-05	0	0	0	0	0	0	0	0	0	0	0	0	0	0	0	9.9661e-05	0	0	0	0	0	0	0	0	0	0	0
S063	S1133	0	0	0	0.0013693	0	0	0	0.0001397	0	0	0	0	0	0	0	0	0	0	0	0	0	0	0	0	0	0	0	0	0	0	0	0	0	0	0	0	0	0	0	0	0	0	0	0	0	0	0	0
S069	S1205	0	0	0	0	0	0	0	0	0	0	0	0	0	0	0	0	0	0	0	0	0	0	0	0	0	0	0	0	0	0	0	0	0	0	0	0	0	0	0	0	0	0	0	0	0	0	0	0
S075	S1232	0	0	0	0	0	0	0	0	0	0	0	0	0	0	0	0	0	0	0	0	0	0.0001442	0	0	0	0	0	0	0	0	0	0	0	0	0	0	0	0	0	0	0	0	0	0	0	0	0	0
S081	S1257	0	0	0	0	0	0	0	0.0007756	0	0	0	0	0	0	0	0	0	0	0	0	7.0512e-05	0	0	0	0	0	0	0	0	0	0	0	0	0	0	0	0	0	0	0	0	0	0	0	0	0	0	0
S087	S1264	0	0	0	0	0	0	0	0	0	0	0	0	0	0	0	0	0	0	0	0	0	0	0	0	0	0	0	0	0	0	0	0	4.0211e-05	0	0	0	0	0	0	0	0	0	0	0	0	0	0	0
S093	S1319	0	0	0	0	0	0	0	0.0002598	0	0	0	0	0	0	0	0	0	0	0	0	0	0	0	0	0	0	0	0	0	0	0	0	0	0	0	0	0.0002078	0	0	0	0	0	0	0	0	0	0	0
S099	S1320	0	0	0	0	0	0	0	9.6376e-05	0	0	0	0	0	0	0	0	0	0	0	0	0	0	0	0	0	0	0	0	0	0	0	0	0	0	0	0	0	0	0	0	0	0	0	0	0	0	0	0
S105	S1506	0	0	0	0	0	0	0	0.0010338	0	0	0	0	0	0	0	0	0	0	0	0	0	0	0	0	0	0	0	0	0	0	0	0	0	0	0	0	8.6147e-05	0	0	0	0	0	0	0	0	0	0	0
S111	S1529	0	0	0	0	0	0	0	0.0008206	0	0	0	0	0	0	0	0	0	0.0012682	0	0	0	0	0	0	0	0	0	0	0	0	0	0	0	0.0002984	0	0	0.0035808	0	0.0004476	0	0	0	0	0.0022379	0	0	0	0
S117	S1581	0	0	0	0	0	0	0	0	0	0	0	0	0	0	0	0	0	0	0	0	0	0	0	0	0	0	0	0	0	0	0	0	0	0	0	0	0	0	0	0	0	0	0	0	0	0	0	0
S123	S1642	0	0	0	0	0	0	0	0.0002757	0	0	0	0	0	0	0	0	0	0.0003309	0	0	0	0	0	5.5148e-05	0	0	0	0	5.5148e-05	0	0	0	0	0	0	0	0.0002757	0	0	0	0	0	0	0	0	0	0	0
S129	S1661	0	0	0	0	0	0	0	0.001284	0	0	0	0	0	0	0	0	0	0.0002568	0	0	0	0	0	0	0	0	0	0	0	0	0	0	0	0	0	0	0.0015922	0	0	0	0	0	0	0	0	0.0004623	0	0
S135	S1678	0	0	0	0	0	0	0.0001355	0.0006774	0	0	0	0	0	0	0	0	0.0001355	0.0001355	0	0	0	0	0	0	0	0	0	0	0	0	0	0	0	0.0028449	0	0	0.0017612	0	0.0003387	0	0	0	0	0	0	0	0	0
S141	S1695	0	0	0	0	0	0	0	0.0002375	0	0	0	0	0	0	0	0	0	0	0	0	0	0	0	0	0	0	0	0	0	0	0	0	0	0	0	0	0.0002375	0	0	0	0	0	0	0	0	0	0	0
S147	S1720	0	0	0	0	0	0	0	5.691e-05	0	0	0	0	0	0	0	0	0	0	0	0	0	0	0	0	0	0	0	0	0	0	0	0	0	0	0	0	0.0003415	0	0	0	0	0	0	0	0	0	0	0
S153	S1728	0	0	0	0	0	0	0	0.0001028	0	0	0	0	0	0	0	0	0	0	0	0	0	0	0	0	0	0	0	0	0	0	0	0	0	0	0	0	0	0	0	0	0	0	0	0	0	0	0	0
S159	S1756	0	0	0	0	0	0	0	0.0005321	0	0	0	0	0	0	0	0	0	9.6745e-05	0	0	0	0	0	0	0	0	0	0	0	0	0	0	0	0	0	0	0.0231219	0	0	0	0	0	0	0	0	0	4.8372e-05	0
S165	S1758	0	0	0	0	0	0	9.5951e-05	9.5951e-05	0	0	0	0	0	0	0.0002879	0	9.5951e-05	0	0.0001439	0	0	0	4.7975e-05	0	0	0	0	0	0	0	0	9.5951e-05	0	0	0	0	0.0001919	0	4.7975e-05	0	0	0	0	0	0	0	0	0
S171	S1839	0	0	0	0	0	0	0	0.0003397	0	0	0	0	0	0	0	0	0	0.0008735	0	0	0	0	0	0	0	0	0	0	0.0002912	0	0	0	0	0	0	0	0	0	0	0	0	0	0	0	0	0	0	0
S177	S1867	0	0	0	0	0	0	0	0	0	0	0	0	0	0	0	0	0	0	0	0	0	0	0	0	0	0	0	0	0	0	0	0	0	0	0	0	0	0	0	0	0	0	0	0	0	0	0	0
S183	S1903	0	0	0	0	0	0	0	0.0020335	0	0	0	0	0	0	0	0	0	0.0003697	0	0	0	0	0	0	0	0	0	0	0	0	0	0	0	0	0	0	0.0001849	0	0	0	0	0	0	0	0	0	0	0
S189	S1916	0	0	0	0	0	0	0	0.0003055	0	0	0	0	0	0	0	0	0	0	0	0	0	0	0	0	0	0	0	0	0.0004583	0	0	0	0	0.0002037	0	0	0	0	0.0003564	0	0	0	0	0	5.0919e-05	0	0	0
S195	S1917	0	0	0	0	0	0	0	0.0005018	0	0	0	0	0	0	0	0	0	7.1685e-05	0	0	0	0	0	0	0	0	0	0	0	0	0	0	0	0	0	0	0	0	0	0	0	0	0	0	0	0	0	0
S207	S1939	0	0	0	0	0	0	0	5.0865e-05	0	0	0	0	0	0	0	0	0	5.0865e-05	0	0	0	0	0	0	0	0	0	0	0	0	0	0	0	0	0	0	0	0	0	0	0	0	0	0	0	0	0	0
S213	S1940	0	0	0	0	0	0	0	0	0	0	0	0	0	0	0	0	0	0	0	0	0	0	0	0	0	0	0	0	0	0	0	0	0	0	0	0	0	0	0	0	0	0	0	0	0	0	0	0
S219	S1941	0	0	0	0	0	0	0	0.0008846	0	0	0	0	0	0	0	0	0	0	0	0	0	0	0	0	0	0	0	0	0	0	0	0	0	0.0003317	0	0	0.0002211	0	0	0	0	0	0	0	0	0	0.0001659	0
S225	S1942	0	0	0	0	0	0	0	7.7948e-05	0	0	0	0	0	0	0	0	0	0	0	0	0	0	0	0	0	0	0	0	0	0	0	0	0	0	0	0	0	3.8974e-05	0	0	0	0	0	0	0	0	0	0
S231	S1943	0	0	0	0	0	0	0.0003891	0.0001112	0	0	0	0	0	0	0	0	0	0.0002779	0	0	0	0	5.5586e-05	0	0	0	0	0	0	0	0	0	0	5.5586e-05	0	0	0.0001668	0	5.5586e-05	0	0	0	0	0	0	0	0	0
S237	S1944	0	0	0	0	0	0	0	0	0	0	0	0	0	0	0	0	0	0	0	0	0	0	0	0	0	0	0	0	0	0	0	0	0	0	0	0	0	0	0	0	0	0	0	0	0	0	0	0
S249	S1946	0	0	0	0	0.0001081	0	0	0.0001081	0	0	0	0	0	0	0	0	0	0	0	0	0	0	0	0	0	0	0	0	0	0	0	0	0	3.6018e-05	0	0	0.0007924	0	0	0	0	0	0	0	0	0	0	0
S255	S1948	0	0	0	0	0	0	0	9.6423e-05	0	0	0	0	0	0	0	0	0	0	0	0	0	0	0	0	0	0	0	0	0	0	0	0	0	0	0	0	6.4282e-05	0	0	0	0	0	0	0	0	0	0	0
S261	S1949	0	4.7405e-05	0	0	0.0004266	0	0	9.4809e-05	0	0	0	0	0	0	0	0	0	4.7405e-05	0	0	0	0	4.7405e-05	0	0	0	0	0	0.0005689	0	0	0	0	0	0	0	0	0.0003318	0.0001422	0	0	0	0	0	0	0	4.7405e-05	0
S267	S1950	0	5.9333e-05	0	0	0	0	0	5.9333e-05	0	0	0	0	0	0	0	0	0	0	0	0	0	0	0	0.0003559	0	0	0	0	0	0	5.9333e-05	0	0	0	0	0	0.0005339	0	0.0001779	0	0	0	0	0	0	0	0	0
S273	S1951	0	0	0	0	0	0	0	4.9041e-05	0	0	0	0	0	0	0	0	0	0	0	0	0	0	0	0	0	0	0	0	0	0	0	0	0	0	0	0	0.0005395	0	0	0	0	0	0	0	0	0	0	0
S279	S1952	0	0	0	0	0.0006182	0	0	0.0018545	0	0	0	0	0	0	0	0	0	0.0002061	0	0	0	0	0	0	0	0	0	0	5.1515e-05	0	0	0	0	0	0	0	0.0003091	0	0	0	0	5.1515e-05	0	0	0	0	0.0004121	0
S285	S1955	0	6.5907e-05	0	0	0	0	6.5907e-05	0.0004613	0	0	0	6.5907e-05	0	0	0	0	0	0.0007249	0	0	0	0	0	0	0	0	0	0	0	0	0	0	0	0	0	0	6.5907e-05	0	0	0	0	6.5907e-05	0	0	0	0	0	0
S291	S1959	0	0	0	0	0	0	0	0.0004727	0	0	0	5.2521e-05	0	0	0	0	0	0.0005777	0	0	0	0	0	0	0	0	0	0	0	0	0	0	0	0	0	0	0.0007353	0	0	0	0	0	0	0	0.0001576	0	0	0
S297	S1960	0	0	0	0	0	0	0	0.001639	0	0	0	0	0	0	0	0	0	0.0035853	0	0	0	0	0	0	0	0	0	0	5.1219e-05	0	0	0	0	0	0	0	0.0002049	0	0	0	0	0	0	0	0	5.1219e-05	0	0
[truncated: 5,000 more columns]

## Sheet: Pathways and genes
#class	class id	S003	S009	S015	S021	S027	S033	S039	S045	S051	S057	S063	S069	S075	S081	S087	S093	S099	S105	S111	S117	S123	S129	S135	S141	S147	S153	S159	S165	S171	S177	S183	S189	S195	S207	S213	S219	S225	S231	S237	S249	S255	S261	S267	S273	S279	S285	S291	S297
1	no - Root	19.7116	16.8202	21.981	20.1596	13.3913	22.3943	18.1046	23.5983	19.3505	18.7582	17.4096	19.8432	16.7043	18.1235	24.4024	19.1026	20.8567	18.4755	20.3483	19.7734	17.1614	16.0861	12.5676	19.6838	20.7976	16.4695	18.4355	16.1332	12.266	20.0877	15.4382	16.6221	15.4178	17.6816	20.5564	16.0592	20.3893	25.6157	35.3084	22.325	20.8143	6.68824	21.3055	20.8271	15.0328	17.052	17.1894	18.7696
1.1.	pathway - acetyl-CoA_biosynthesis	1.0648	0.997	1.31	1.238	1.127	1.266	1.363	1.758	1.151	1.739	1.0079	1.175	1.192	1.092	1.655	1.0047	1.0931	1.087	1.47	1.1609	1.15	1.832	0.871	1.214	1.0858	1.573	1.332	0.8983	1.155	1.1657	1.064	1.107	1.477	1.236	1.1126	1.021	1.259	1.836	3.697	1.473	1.164	0.578	1.568	1.1285	1.12	1.202	1.189	1.223
1.1.1.	gene - ackA - acetate_kinase	0.0892	0.14	0.286	0.189	0.395	0.145	0.35	0.339	0.132	0.514	0.194	0.153	0.33	0.208	0.384	0.0559	0.0645	0.198	0.338	0.313	0.305	0.487	0.211	0.176	0.0531	0.946	0.285	0.0702	0.413	0.251	0.245	0.172	0.487	0.27	0.0656	0.179	0.341	0.547	0.817	0.353	0.124	0.239	0.338	0.0725	0.347	0.514	0.267	0.265
1.1.2.	gene - acs - acetate--CoA_ligase	0.898	0.713	0.889	0.827	0.388	0.977	0.638	0.881	0.848	0.541	0.719	0.863	0.584	0.749	0.86	0.891	0.963	0.787	0.735	0.829	0.618	0.479	0.474	0.835	0.97	0.465	0.758	0.742	0.362	0.861	0.588	0.695	0.481	0.688	0.946	0.655	0.808	0.769	1.5	0.797	0.922	0.201	0.769	0.95	0.506	0.579	0.667	0.722
1.1.3.	gene - atoB - acetyl-CoA_acetyltransferase	0.0776	0.144	0.135	0.222	0.344	0.144	0.375	0.538	0.171	0.684	0.0949	0.159	0.278	0.135	0.411	0.0578	0.0656	0.102	0.397	0.0189	0.227	0.866	0.186	0.203	0.0627	0.162	0.289	0.0861	0.38	0.0537	0.231	0.24	0.509	0.278	0.101	0.187	0.11	0.52	1.38	0.323	0.118	0.138	0.461	0.106	0.267	0.109	0.255	0.236
1.2.	pathway - amadoriase	0.901	0.706	0.889	0.812	0.417	0.979	0.585	0.792	0.834	0.492	0.734	0.857	0.668	0.754	0.85	0.886	0.962	0.786	0.718	0.829	0.673	0.261	0.47	0.808	0.963	0.463	0.749	0.73	0.385	0.855	0.573	0.651	0.433	0.674	0.932	0.649	0.805	0.773	0.371	0.794	0.926	0.299	0.725	0.935	0.541	0.582	0.657	0.727
1.2.1.	gene - SHTS_09655 - fructosamine_kinase	0.901	0.706	0.889	0.812	0.417	0.979	0.585	0.792	0.834	0.492	0.734	0.857	0.668	0.754	0.85	0.886	0.962	0.786	0.718	0.829	0.673	0.261	0.47	0.808	0.963	0.463	0.749	0.73	0.385	0.855	0.573	0.651	0.433	0.674	0.932	0.649	0.805	0.773	0.371	0.794	0.926	0.299	0.725	0.935	0.541	0.582	0.657	0.727
1.3.	pathway - bacteriocin	0.977919	0.801164	1.14716	1.02664	0.54192	1.22758	0.724615	1.27043	0.98482	0.75436	0.897321	0.97648	0.90929	0.85927	1.45486	0.916236	1.07202	0.854702	0.98832	0.85209	0.926425	0.643904	0.62616	0.913615	1.03391	0.485535	0.876645	0.7877	0.5498	0.912568	0.70743	0.77476	0.661989	0.764062	1.04248	0.790063	0.97281	1.7888	1.3909	1.35103	1.09623	0.34103	0.9959	1.03799	0.65066	0.68216	0.816656	0.977212
1.3.1.	gene - eciA - hypothetical_protein	0	0.000554	0.000165	0.0167	0.0047	0	0.00713	2.64e-05	0.00172	0.00516	0.000419	0	0.0165	0.00295	0.00016	0.000156	0.000577	0.000258	0.00442	0	5.48e-05	0.000204	0.0056	0.000295	0.000114	0.000205	0.000145	0.00377	0.0333	0.000195	0.00173	0.00136	7.06e-05	0.000152	0.000375	0.000163	0.00171	0.00269	0.00019	0.000567	0.00295	0.073	0.0128	0.0101	0.0194	0.00157	0.000776	0.000612
1.3.2.	gene - epiA - gallidermin/nisin_family_lantibiotic	0.0507	0.0841	0.257	0.165	0.0543	0.246	0.0854	0.352	0.104	0.0909	0.0754	0.112	0.197	0.0603	0.569	0.0102	0.103	0.0385	0.182	0.0216	0.201	0.0359	0.096	0.0667	0.0628	0.0142	0.0321	0.0372	0.0696	0.0501	0.0519	0.0441	0.138	0.0268	0.0836	0.0875	0.156	0.993	0.446	0.546	0.164	0.0297	0.189	0.0739	0.0394	0.0473	0.127	0.151
1.3.3.	gene - pepTIAPBC - hypothetical_protein	0.000219	0.00151	0	0.000944	0.00592	0.000584	8.5e-05	0.0284	0.0201	0.0753	0.000502	0.00048	0.00579	0.00102	0.0117	0.00088	0.00144	0.000944	0.0299	0.00049	0.00637	0.0218	0.00456	0.00762	0	0.00113	0.0254	0.00473	0.0309	0.000273	0.0128	0.0243	0.000918	0.00111	0.0105	0.0134	0.0021	0.00011	0.000711	0.000461	0.00128	0.00133	0.0271	0.00499	0.00286	0.00229	0.00388	0.0156
1.3.4.	gene - elkA - nucleotide_pyrophosphohydrolase	0.927	0.715	0.89	0.844	0.477	0.981	0.632	0.89	0.859	0.583	0.821	0.864	0.69	0.795	0.874	0.905	0.967	0.815	0.772	0.83	0.719	0.586	0.52	0.839	0.971	0.47	0.819	0.742	0.416	0.862	0.641	0.705	0.523	0.736	0.948	0.689	0.813	0.793	0.944	0.804	0.928	0.237	0.767	0.949	0.589	0.631	0.685	0.81
1.4.	pathway - ceramide_metabolism	0	0.0444	0.000124	0.0272	0.00734	0.0157	0.128	0.00713	0.00339	0.174	0.00192	0.0171	0.0398	0.012	0.00241	0.00927	0.000577	0.00969	0.0663	0.00356	0.0339	0.0193	0.0104	0.0537	0.00406	0.115	0.11	0.00699	0.0534	0.00394	0.0167	0.0183	0.0122	0.0146	0.00244	0.00623	0.00136	0.00455	0.0019	0.0148	0.0167	0.00439	0.124	0.0141	0.0386	0.00908	0.0326	0.0228
1.4.1.	gene - cerN - neutral_ceramidase	0	0.0444	0.000124	0.0272	0.00734	0.0157	0.128	0.00713	0.00339	0.174	0.00192	0.0171	0.0398	0.012	0.00241	0.00927	0.000577	0.00969	0.0663	0.00356	0.0339	0.0193	0.0104	0.0537	0.00406	0.115	0.11	0.00699	0.0534	0.00394	0.0167	0.0183	0.0122	0.0146	0.00244	0.00623	0.00136	0.00455	0.0019	0.0148	0.0167	0.00439	0.124	0.0141	0.0386	0.00908	0.0326	0.0228
1.5.	pathway - fatty_acid_beta-oxidation	1.00942	1.07869	1.17471	1.3737	0.6415	1.19004	1.7015	1.9734	1.1864	2.5376	0.836739	1.05358	1.4647	0.93698	1.3563	1.01567	1.03716	0.97936	1.7085	1.16188	1.2608	2.797	0.8063	1.3619	1.09435	1.76138	1.6583	0.9226	1.3042	1.1637	0.905	1.1939	1.555	1.0266	1.1339	1.0281	1.1885	1.35306	2.90336	1.22768	1.13338	0.45615	2.1173	1.2	0.9906	1.10964	1.00738	1.2968
1.5.1	gene - fadD - long-chain-fatty-acid--CoA_ligase	0.036	0.0937	0.0779	0.166	0.0965	0.0296	0.284	0.181	0.0701	0.534	0.0662	0.0352	0.379	0.0632	0.0664	0.0335	0.0066	0.0719	0.294	0.156	0.324	0.468	0.106	0.126	0.0308	0.529	0.269	0.0482	0.294	0.124	0.0739	0.126	0.239	0.098	0.0308	0.125	0.138	0.0538	1.16	0.0595	0.0447	0.0338	0.317	0.0534	0.134	0.243	0.0785	0.212
1.5.2	gene - fadB - fatty_acid_oxidation_complex_subunit_alpha_FadB	0.00553	0.0457	0.000207	0.03	0.0128	0.00263	0.124	0.0937	0.0309	0.253	0.000794	0.014	0.0383	0.0121	0.0171	0.0113	0.00277	0.011	0.111	0.00288	0.0329	0.25	0.0214	0.0624	0.00454	0.00488	0.0718	0.0157	0.0492	0.00139	0.0352	0.0435	0.111	0.0108	0.0165	0.0266	0.00465	0.00496	0.00326	0.013	0.00403	0.00496	0.163	0.0207	0.0516	0.00758	0.0233	0.0408
1.5.3.	gene - fadI - acetyl-CoA_C-acyltransferase_FadI	0.00853	0.0466	0.00066	0.0382	0.0193	0.0169	0.135	0.105	0.035	0.273	0.00277	0.0211	0.077	0.0142	0.0183	0.0148	0.00325	0.0126	0.111	0.00417	0.0466	0.247	0.0267	0.0687	0.00789	0.119	0.144	0.0178	0.101	0.00899	0.0373	0.056	0.114	0.0388	0.0188	0.0284	0.00593	0.00518	0.00302	0.0167	0.0197	0.00945	0.174	0.0231	0.054	0.0126	0.0429	0.0503
1.5.4.	gene - fadE - acyl-CoA_dehydrogenase	0.00658	0.00309	0.000412	0.0403	0.0113	0.00161	0.0205	0.0903	0.0251	0.0806	0.000725	0.00388	0.0373	0.00358	0.0205	0.00637	0.00163	0.00326	0.0355	0.000736	0.0117	0.224	0.0163	0.0176	0.00702	0.0023	0.0282	0.0101	0.046	0.00557	0.0181	0.0394	0.107	0.024	0.0146	0.0243	0.00533	0.0028	0.00109	0.00298	0.00285	0.00564	0.0463	0.021	0.0151	0.00726	0.00828	0.0264
1.5.5	gene - fadA - acetyl-CoA_C-acyltransferase_FadA	0.0349	0.0886	0.129	0.13	0.0436	0.126	0.191	0.274	0.0778	0.288	0.0413	0.0697	0.157	0.0432	0.307	0.0242	0.0534	0.034	0.198	0.0138	0.135	0.269	0.0743	0.104	0.0454	0.0112	0.0863	0.0388	0.0935	0.0354	0.0603	0.0818	0.186	0.053	0.0608	0.0762	0.0859	0.502	0.796	0.289	0.0885	0.0215	0.275	0.0675	0.0732	0.0359	0.0887	0.121
1.5.6.	gene - fadH - NADPH-dependent_2,4-dienoyl-CoA_reductase	0.869	0.66	0.76	0.731	0.348	0.854	0.533	0.788	0.816	0.528	0.675	0.807	0.486	0.714	0.58	0.882	0.912	0.762	0.642	0.817	0.506	0.628	0.414	0.789	0.933	0.456	0.751	0.72	0.342	0.834	0.569	0.674	0.363	0.679	0.912	0.611	0.729	0.264	0.14	0.516	0.84	0.187	0.669	0.911	0.473	0.55	0.6	0.646
1.5.7.	gene - fadJ - fatty_acid_oxidation_complex_subunit_alpha_FadJ	0.00658	0.0474	0.000536	0.0512	0.0186	0.0173	0.148	0.0974	0.0285	0.254	0.00265	0.0209	0.0731	0.0143	0.023	0.0156	0.00221	0.013	0.102	0.00429	0.0456	0.243	0.0266	0.0712	0.0111	0.117	0.138	0.017	0.0995	0.00935	0.0348	0.0572	0.119	0.0385	0.0168	0.0306	0.00669	0.00532	0.00299	0.0175	0.0196	0.0098	0.17	0.0251	0.0537	0.0163	0.0407	0.0493
1.5.8.	gene - fadK - cyclohexanecarboxylate-CoA_ligase	0.0423	0.0936	0.206	0.187	0.0914	0.142	0.266	0.344	0.103	0.327	0.0473	0.0818	0.217	0.0724	0.324	0.0279	0.0553	0.0716	0.215	0.163	0.159	0.468	0.121	0.123	0.0546	0.522	0.17	0.055	0.279	0.145	0.0764	0.116	0.316	0.0845	0.0636	0.106	0.213	0.515	0.797	0.313	0.114	0.184	0.303	0.0782	0.136	0.237	0.125	0.151
1.6.	pathway - fatty_acid_biosynthesis	5.84219	4.71591	6.56574	5.8335	4.4517	6.38973	4.86775	6.81999	5.61405	4.51271	5.28505	5.84984	4.4407	5.48944	7.06761	5.61944	6.07146	5.63664	5.54435	6.20743	4.69857	4.9686	3.776	5.57923	6.07512	5.58734	4.98957	4.68046	3.47997	6.17224	4.73997	4.9342	4.9221	5.4967	5.97725	4.79144	6.28856	7.1189	9.06245	6.33035	5.95144	1.92353	5.47895	6.022	4.644	5.69818	5.09839	5.43015
1.6.1.	gene - fabB - 3-oxoacyl-ACP_synthase	0.961	0.754	1.04	0.916	0.73	0.969	0.787	0.975	0.899	0.734	0.861	0.93	0.745	0.903	0.96	0.935	0.973	0.945	0.879	1.12	0.763	0.715	0.602	0.906	0.991	1.17	0.832	0.761	0.594	1.08	0.77	0.817	0.805	0.917	0.966	0.779	1.07	0.812	0.959	0.856	0.938	0.262	0.842	0.973	0.756	1.06	0.803	0.882
1.6.2.	gene - fabD - [acyl-carrier-protein]_S-malonyltransferase	0.938	0.743	0.968	0.843	0.662	0.964	0.716	0.926	0.865	0.602	0.839	0.925	0.58	0.871	0.924	0.92	0.97	0.898	0.794	0.976	0.657	0.65	0.551	0.872	0.974	0.77	0.763	0.747	0.432	0.966	0.743	0.746	0.642	0.861	0.948	0.716	0.938	0.79	0.95	0.826	0.914	0.246	0.771	0.95	0.704	0.851	0.775	0.797
1.6.3.	gene - fabH - 3-oxoacyl-ACP_synthase_III	0.94	0.745	0.974	0.847	0.679	0.969	0.731	0.934	0.867	0.604	0.845	0.928	0.585	0.875	0.937	0.921	0.972	0.902	0.802	0.976	0.663	0.655	0.56	0.874	0.975	0.771	0.768	0.752	0.436	0.968	0.747	0.755	0.647	0.866	0.95	0.723	0.942	0.817	1.53	0.841	0.918	0.248	0.777	0.954	0.709	0.854	0.781	0.804
1.6.4.	gene - fabG - 3-oxoacyl-[acyl-carrier-protein]_reductase	0.994	0.824	1.09	1.12	0.818	1.1	0.993	1.28	0.993	0.994	0.914	0.999	0.859	0.943	1.29	0.957	1.02	0.958	1.06	0.993	0.903	1.11	0.714	1.01	1.05	0.912	0.972	0.818	0.807	1.01	0.849	0.935	0.971	0.977	1.03	0.899	1.04	1.27	2.3	1.11	1.03	0.447	1.06	1.04	0.831	0.942	0.909	1.02
1.6.5.	gene - fabZ - beta-hydroxyacyl-ACP_dehydratase	0.0989	0.0965	0.285	0.177	0.359	0.127	0.205	0.419	0.121	0.322	0.245	0.139	0.218	0.216	0.386	0.0621	0.0659	0.204	0.251	0.309	0.215	0.759	0.2	0.136	0.0492	0.827	0.195	0.0573	0.267	0.251	0.273	0.173	0.492	0.286	0.0712	0.166	0.338	0.54	0.822	0.335	0.0962	0.0971	0.226	0.0802	0.331	0.536	0.233	0.26
1.6.6.	gene - fabI - enoyl-[acyl-carrier-protein]_reductase_FabI	0.906	0.708	0.981	0.841	0.411	0.98	0.615	0.923	0.856	0.515	0.719	0.862	0.582	0.766	0.91	0.897	0.969	0.833	0.73	0.976	0.605	0.473	0.476	0.833	0.981	0.742	0.689	0.742	0.357	0.971	0.589	0.71	0.483	0.705	0.956	0.68	0.937	0.828	0.97	0.842	0.921	0.201	0.772	0.959	0.529	0.763	0.665	0.725
1.6.7.	gene - fabA - beta-hydroxydecanoyl-ACP_dehydratase	0.0125	0.00166	0.000577	0.0349	0.0429	0.000632	0.0224	0.00596	0.00299	0.00744	0.000586	0.00064	0.0369	0.00628	0.0102	0.00943	0.000577	0.00618	0.00942	0.000736	0.00576	0.0332	0.018	0.0113	0.00722	0.00133	0.00693	0.00262	0.0194	0.00584	0.00448	0.0197	0.12	0.025	0.00399	0.0182	0.0028	0.00367	0.00839	0.00415	0.00189	0.0038	0.0201	0.0163	0.0446	0.00686	0.00781	0.0107
1.6.8.	gene - gehA - lipase	0.0402	0.0668	0.204	0.131	0.0431	0.195	0.0678	0.279	0.0822	0.0722	0.0599	0.0887	0.157	0.0479	0.452	0.00806	0.0815	0.0306	0.144	0.0171	0.16	0.0285	0.0762	0.053	0.0499	0.0113	0.0255	0.0296	0.0553	0.0398	0.0412	0.0351	0.11	0.0213	0.0664	0.0695	0.124	0.788	0.355	0.434	0.131	0.0236	0.15	0.0587	0.0313	0.0376	0.1	0.12
1.6.9.	gene - fadR - fatty_acid_metabolism_transcriptional_regulatorFadR	0.00869	0.000554	0.000165	0.0166	0.0397	9.72e-05	0.00255	2.64e-05	0.00196	0.00307	0.000363	0.0004	0.0248	0.00526	0.00241	0.00425	0.000385	0.00386	0.00493	0.00049	0.00181	0.0276	0.0118	0.00343	0.000199	0.000307	0.00424	0.000736	0.00527	0.000702	0.00329	0.0058	0.0941	0.0104	0.000562	0.00894	0.000155	0.00323	0.00806	0.0022	0.000449	0.00233	0.00685	0.0105	0.0421	0.00222	0.00558	0.00245
1.6.10	gene - lai - oleate_hydratase	0.896	0.71	0.89	0.798	0.408	0.962	0.593	0.869	0.86	0.516	0.718	0.913	0.548	0.754	0.851	0.884	0.963	0.792	0.711	0.827	0.59	0.437	0.466	0.809	0.963	0.349	0.678	0.74	0.395	0.852	0.589	0.668	0.356	0.671	0.941	0.649	0.809	0.761	0.362	0.789	0.914	0.354	0.74	0.938	0.533	0.569	0.652	0.697
1.6.11.	gene - etb - serine_protease	0.0469	0.0664	0.133	0.109	0.259	0.123	0.135	0.209	0.0659	0.143	0.0832	0.0641	0.105	0.102	0.345	0.0216	0.0561	0.064	0.159	0.0121	0.135	0.0803	0.101	0.0715	0.0346	0.0334	0.0559	0.0302	0.112	0.0279	0.131	0.0696	0.202	0.157	0.0441	0.0828	0.0876	0.506	0.798	0.291	0.0869	0.0387	0.114	0.0423	0.133	0.0765	0.167	0.112
1.7.	pathway - histidine_metabolism	2.758	2.29808	2.92533	2.7215	1.19964	3.149	2.10092	2.82294	2.66151	2.06637	2.30052	2.6898	2.3276	2.33642	3.1582	2.69712	2.99209	2.42043	2.5988	2.509	2.36548	0.90304	1.52567	2.62336	2.98105	1.08381	2.25052	2.26116	1.30732	2.63026	1.83236	2.11955	1.37064	2.0612	2.9265	2.09234	2.5818	3.33725	3.82014	2.95889	2.96579	0.654972	2.6898	2.9532	1.58117	1.79866	2.08058	2.47391
1.7.1.	gene - hutU - urocanate_hydratase	0.895	0.705	0.889	0.816	0.365	0.965	0.578	0.795	0.831	0.468	0.732	0.851	0.642	0.747	0.847	0.885	0.961	0.784	0.718	0.827	0.669	0.243	0.458	0.807	0.966	0.352	0.68	0.73	0.349	0.856	0.569	0.653	0.358	0.665	0.935	0.643	0.804	0.773	0.932	0.792	0.924	0.199	0.716	0.939	0.48	0.574	0.636	0.73
1.7.2.	gene - hutI - imidazolonepropionase	0.895	0.705	0.889	0.816	0.365	0.965	0.578	0.795	0.831	0.468	0.732	0.851	0.642	0.747	0.847	0.885	0.961	0.784	0.718	0.827	0.669	0.243	0.458	0.807	0.966	0.352	0.68	0.73	0.349	0.856	0.569	0.653	0.358	0.665	0.935	0.643	0.804	0.773	0.932	0.792	0.924	0.199	0.716	0.939	0.48	0.574	0.636	0.73
1.7.3.	gene - hutR - DNA-binding_transcriptional_regulator_KdgR	0.0347	0.089	0.129	0.123	0.0508	0.126	0.186	0.222	0.0816	0.313	0.0417	0.0673	0.15	0.0435	0.31	0.0215	0.0537	0.0325	0.205	0.0142	0.136	0.102	0.0696	0.103	0.0423	0.0111	0.0929	0.0331	0.0979	0.0311	0.0612	0.0807	0.186	0.031	0.0619	0.0772	0.0847	0.502	0.227	0.288	0.0877	0.0254	0.269	0.0636	0.0728	0.0359	0.0867	0.122
1.7.4.	gene - hutC - histidine_utilization_repressor	0.003	7.92e-05	0.00033	0.0175	0.00214	0	0.00592	0.00594	0.000805	0.00437	0.000223	0	0.0156	0.00172	0.0002	0.00342	0.000192	0.00163	0.0028	0	0.00148	0.00244	0.00137	0.00266	0.00315	0.000409	0.00212	0.00106	0.00542	0.00436	0.000457	0.00645	0.000636	0.0146	0.0025	0.00184	0.0012	0.00225	0.000142	0.000887	0.00109	0.000872	0.0108	0.0122	0.00107	0.000261	0.00228	0.00291
1.7.5.	gene - hutG - formimidoylglutamase	0.0323	0.093	0.129	0.132	0.0387	0.128	0.174	0.182	0.0661	0.265	0.0596	0.0685	0.227	0.0482	0.295	0.0152	0.0532	0.0333	0.207	0.0138	0.214	0.0476	0.0757	0.0897	0.0376	0.0153	0.0895	0.033	0.126	0.0268	0.0497	0.0484	0.109	0.0196	0.0471	0.0703	0.0819	0.514	0.796	0.293	0.104	0.0237	0.235	0.0554	0.0633	0.0385	0.0806	0.144
1.7.6.	gene - hutH - histidine_ammonia-lyase	0.898	0.706	0.889	0.817	0.378	0.965	0.579	0.823	0.851	0.548	0.735	0.852	0.651	0.749	0.859	0.887	0.963	0.785	0.748	0.827	0.676	0.265	0.463	0.814	0.966	0.353	0.706	0.734	0.38	0.856	0.583	0.678	0.359	0.666	0.945	0.657	0.806	0.773	0.933	0.793	0.925	0.207	0.743	0.944	0.484	0.576	0.639	0.745
1.8.	pathway - LTA_synthesis	0.0579	0.1296	0.258	0.1865	0.1007	0.248	0.2097	0.382	0.124	0.3265	0.0864	0.1222	0.2217	0.0753	0.583	0.02468	0.1047	0.0654	0.2838	0.0248	0.227	0.0807	0.1245	0.1292	0.0673	0.01708	0.1007	0.0633	0.1134	0.0522	0.0854	0.1011	0.1627	0.0395	0.0964	0.1244	0.1598	0.997	2.733	0.563	0.1693	0.033	0.3455	0.101	0.1136	0.0577	0.1511	0.1846
1.8.1.	gene - tagF - type_VI_secretion_system-associated_proteinTagF	0	0	0	0	0	0	0	0	0	0	0	0	0	0	0	0	0	0	0	0	0	0	0	0	0	0	0	0	0	0	0	0	0	0	0	0	0	0	0	0	0	0	0	0	0	0	0	0
1.8.2.	gene - ltaS - LTA_synthase_family_protein	0.0326	0.0875	0.129	0.104	0.0735	0.125	0.167	0.206	0.0722	0.281	0.0487	0.0663	0.123	0.0451	0.299	0.0196	0.0534	0.0461	0.193	0.014	0.126	0.0628	0.0765	0.0958	0.0359	0.00997	0.0846	0.0447	0.0786	0.0272	0.0594	0.079	0.0935	0.0261	0.0546	0.0807	0.0818	0.501	2.51	0.29	0.0871	0.0182	0.251	0.064	0.0939	0.034	0.0878	0.109
1.8.3.	gene - tagB - CDP-glycerol_glycerophosphotransferase_familyprotein	0.0253	0.0421	0.129	0.0825	0.0272	0.123	0.0427	0.176	0.0518	0.0455	0.0377	0.0559	0.0987	0.0302	0.284	0.00508	0.0513	0.0193	0.0908	0.0108	0.101	0.0179	0.048	0.0334	0.0314	0.00711	0.0161	0.0186	0.0348	0.025	0.026	0.0221	0.0692	0.0134	0.0418	0.0437	0.078	0.496	0.223	0.273	0.0822	0.0148	0.0945	0.037	0.0197	0.0237	0.0633	0.0756
1.9.	pathway - pigmentation	0	0.0434	0	0.0202	0.00294	0.00141	0.122	0.00206	5.75e-05	0.158	0.000167	0.00996	0.0126	0.0102	0.00145	0.00922	0.000289	0.00952	0.0663	0.00227	0.0178	0.0189	0.00631	0.0499	0.00378	0.00138	0.0388	0.00538	0.00633	0.000546	0.0145	0.0109	0.00911	0.00117	0.00231	0.00623	0.00128	0.00285	0.0018	0.0114	0.00221	0.000458	0.123	0.014	0.0374	0.00432	0.0147	0.0157
1.9.1.	gene - HMPREF0290_1790 - tyrosinase	0	0.0434	0	0.0202	0.00294	0.00141	0.122	0.00206	5.75e-05	0.158	0.000167	0.00996	0.0126	0.0102	0.00145	0.00922	0.000289	0.00952	0.0663	0.00227	0.0178	0.0189	0.00631	0.0499	0.00378	0.00138	0.0388	0.00538	0.00633	0.000546	0.0145	0.0109	0.00911	0.00117	0.00231	0.00623	0.00128	0.00285	0.0018	0.0114	0.00221	0.000458	0.123	0.014	0.0374	0.00432	0.0147	0.0157
1.10.	pathway - proteolytic_activity	5.1641	4.38944	5.50049	4.9598	3.6709	5.69825	4.6587	5.342	4.8857	4.2707	4.49029	5.1533	3.7276	4.783	5.823	5.05839	5.47079	4.816	4.9299	5.03984	4.0655	2.7318	3.1029	5.0625	5.45657	3.60712	4.5007	4.19657	2.7517	5.12618	3.9902	4.0937	3.2677	4.6558	5.31034	3.9779	5.0792	5.73798	6.86943	5.3426	5.33947	1.79526	5.1111	5.3915	3.8759	4.1606	4.4753	4.5261
1.10.1.	gene - scpC - peptidase_S8	0.036	0.0775	0.00639	0.057	0.342	0.00218	0.304	0.042	0.0305	0.316	0.0604	0.0208	0.0463	0.103	0.0644	0.034	0.00677	0.0675	0.174	0.00434	0.0692	0.109	0.1	0.107	0.013	0.0331	0.106	0.0334	0.175	0.00918	0.137	0.0872	0.179	0.192	0.00844	0.072	0.0191	0.0302	1.34	0.0426	0.0159	0.131	0.187	0.0263	0.211	0.065	0.15	0.074
1.10.2.	gene - NI36_RS10845 - hyaluronate_lyase	0.915	0.746	0.935	0.841	0.601	1	0.683	0.876	0.854	0.527	0.767	0.937	0.569	0.825	0.993	0.899	0.982	0.829	0.768	0.831	0.643	0.302	0.507	0.845	0.975	0.373	0.692	0.738	0.389	0.862	0.68	0.687	0.485	0.797	0.946	0.673	0.838	0.934	0.441	0.892	0.938	0.293	0.754	0.948	0.624	0.626	0.759	0.737
1.10.3.	gene - PPA_RS10580 - endoglycoceramidase	0.859	0.655	0.759	0.703	0.327	0.838	0.521	0.608	0.764	0.356	0.672	0.793	0.416	0.709	0.554	0.876	0.908	0.758	0.574	0.815	0.472	0.212	0.384	0.761	0.929	0.337	0.627	0.701	0.223	0.826	0.531	0.609	0.257	0.632	0.888	0.574	0.722	0.261	0.136	0.51	0.821	0.175	0.592	0.895	0.452	0.54	0.565	0.599
1.10.4.	gene - PPA_RS03305 - endoglycoceramidase	0.859	0.656	0.759	0.71	0.332	0.852	0.526	0.614	0.767	0.372	0.674	0.8	0.443	0.711	0.555	0.876	0.908	0.758	0.574	0.816	0.488	0.212	0.39	0.766	0.93	0.451	0.698	0.702	0.271	0.829	0.534	0.617	0.26	0.646	0.888	0.576	0.722	0.263	0.137	0.513	0.836	0.179	0.593	0.896	0.454	0.544	0.584	0.606
1.10.5.	gene - sspP - cysteine_protease	0.0253	0.0421	0.129	0.0825	0.0272	0.123	0.0427	0.176	0.0518	0.0455	0.0377	0.0559	0.0987	0.0302	0.284	0.00508	0.0513	0.0193	0.0908	0.0108	0.101	0.0179	0.048	0.0334	0.0314	0.00711	0.0161	0.0186	0.0348	0.025	0.026	0.0221	0.0692	0.0134	0.0418	0.0437	0.078	0.496	0.223	0.273	0.0822	0.0148	0.0945	0.037	0.0197	0.0237	0.0633	0.0756
1.10.6.	gene - scpA - segregation_and_condensation_protein_A	0.0784	0.139	0.211	0.185	0.352	0.144	0.344	0.328	0.126	0.509	0.193	0.151	0.291	0.187	0.38	0.0509	0.0636	0.151	0.331	0.165	0.3	0.433	0.193	0.166	0.0509	0.551	0.278	0.0654	0.385	0.145	0.238	0.157	0.299	0.25	0.0646	0.16	0.224	0.545	0.809	0.336	0.123	0.217	0.33	0.0704	0.294	0.33	0.249	0.26
1.10.7.	gene - speB - agmatinase	0.0334	0.141	0.129	0.138	0.0395	0.127	0.339	0.187	0.0564	0.405	0.0433	0.0792	0.155	0.0538	0.296	0.0321	0.0528	0.0438	0.255	0.0161	0.156	0.106	0.0792	0.156	0.0478	0.0132	0.109	0.0412	0.0675	0.0322	0.0635	0.0694	0.216	0.0309	0.0512	0.0686	0.0838	0.506	1.37	0.303	0.0891	0.018	0.387	0.071	0.116	0.0391	0.101	0.125
1.10.8.	gene - sagA - streptolysin_S_family_bacteriocin	0	0	0	0	0	0	0	0	0	0	0	0	0	0	0	0	0	0	0	0	0	0	0	0	0	0	0	0	0	0	0	0	0	0	0	0	0	0	0	0	0	0	0	0	0	0	0	0
1.10.9.	gene - ideS - IgG-degrading_enzyme/Mac-1_IdeZ	0	0	0	0	0	0	0	0	0	0	0	0	0	0	0	0	0	0	0	0	0	0	0	0	0	0	0	0	0	0	0	0	0	0	0	0	0	0	0	0	0	0	0	0	0	0	0	0
1.10.10.	gene - sspC - staphostatin_A	0.0253	0.0421	0.129	0.0825	0.0272	0.123	0.0427	0.176	0.0518	0.0455	0.0377	0.0559	0.0987	0.0302	0.284	0.00508	0.0513	0.0193	0.0908	0.0108	0.101	0.0179	0.048	0.0334	0.0314	0.00711	0.0161	0.0186	0.0348	0.025	0.026	0.0221	0.0692	0.0134	0.0418	0.0437	0.078	0.496	0.223	0.273	0.0822	0.0148	0.0945	0.037	0.0197	0.0237	0.0633	0.0756
1.10.11.	gene - ser - Matrixin/peptidase_M10_serralysin	0	0	0	0	0	0	0	0	0	0	0	0	0	0	0	0	0	0	0	0	0	0	0	0	0	0	0	0	0	0	0	0	0	0	0	0	0	0	0	0	0	0	0	0	0	0	0	0
1.10.12.	gene - sspA - stringent_starvation_protein_A	0.0131	0.00214	0.0751	0.0233	0.0477	0.00107	0.0116	0.101	0.0266	0.0842	0.00109	0.0048	0.0432	0.0222	0.0146	0.00875	0.00212	0.0377	0.0385	0.148	0.0103	0.225	0.021	0.0148	0.00437	0.395	0.0345	0.00997	0.0627	0.111	0.0199	0.0399	0.0964	0.0421	0.0135	0.0262	0.121	0.00378	0.00943	0.017	0.00327	0.00646	0.0496	0.0179	0.0487	0.186	0.022	0.0222
1.10.13.	gene - lasA - protease_LasA	0	0	0	0	0	0	0	0	0	0	0	0	0	0	0	0	0	0	0	0	0	0	0	0	0	0	0	0	0	0	0	0	0	0	0	0	0	0	0	0	0	0	0	0	0	0	0	0
1.10.14.	gene - sspB - cysteine_protease_staphopain_B	0.0253	0.0421	0.129	0.0825	0.0272	0.123	0.0427	0.176	0.0518	0.0455	0.0377	0.0559	0.0987	0.0302	0.284	0.00508	0.0513	0.0193	0.0908	0.0108	0.101	0.0179	0.048	0.0334	0.0314	0.00711	0.0161	0.0186	0.0348	0.025	0.026	0.0221	0.0692	0.0134	0.0418	0.0437	0.078	0.496	0.223	0.273	0.0822	0.0148	0.0945	0.037	0.0197	0.0237	0.0633	0.0756
1.10.15.	gene - PPA_RS07865 - exo-alpha-sialidase	1.32	1.01	1.14	1.08	0.801	1.26	0.891	0.946	1.16	0.651	1.06	1.2	0.638	1.15	0.893	1.33	1.37	1.18	0.936	1.22	0.744	0.382	0.639	1.18	1.4	0.534	0.982	1.06	0.422	1.24	0.907	0.962	0.529	1.12	1.33	0.907	1.09	0.402	0.212	0.786	1.24	0.303	0.91	1.35	0.808	0.863	0.97	0.936
1.10.16.	gene - lepA - elongation_factor_4	0.949	0.751	0.97	0.872	0.717	0.981	0.746	0.934	0.894	0.711	0.866	0.934	0.719	0.891	0.935	0.922	0.972	0.904	0.847	0.979	0.758	0.654	0.589	0.883	0.977	0.89	0.87	0.762	0.61	0.971	0.76	0.762	0.66	0.891	0.951	0.74	0.946	0.804	0.952	0.838	0.942	0.413	0.807	0.953	0.752	0.868	0.807	0.848
1.10.17.	gene - lasB - elastase	0.0253	0.0855	0.129	0.103	0.0301	0.124	0.165	0.178	0.0518	0.203	0.0404	0.0658	0.111	0.0404	0.286	0.0144	0.0516	0.0291	0.16	0.013	0.122	0.0431	0.0567	0.0835	0.0353	0.00849	0.0559	0.0278	0.0421	0.0258	0.0418	0.0369	0.0787	0.0146	0.0442	0.05	0.0793	0.501	0.794	0.286	0.0846	0.0154	0.218	0.0529	0.0571	0.0284	0.0784	0.0921
1.11.	pathway - radical_protection	1.88563	1.5323	1.95241	1.7956	1.1763	1.98363	1.558	2.0764	1.802	1.636	1.68889	1.8271	1.5029	1.7145	1.8826	1.8515	1.94992	1.772	1.792	1.96101	1.5409	1.7941	1.148	1.8214	1.9699	1.76063	1.7971	1.5369	1.0903	1.95496	1.4562	1.5675	1.408	1.6852	1.9366	1.4849	1.89603	1.67432	2.87337	1.7103	1.88503	0.57285	1.838	1.952	1.4005	1.6995	1.5401	1.7405
1.11.1.	gene - katG - catalase/peroxidase_HPI	0.00563	0.0463	0.000412	0.0396	0.0143	0.00263	0.142	0.0364	0.023	0.238	0.000892	0.0111	0.0459	0.0125	0.0216	0.0155	0.00192	0.013	0.104	0.00301	0.0329	0.0771	0.02	0.0674	0.0109	0.00363	0.0681	0.0129	0.0523	0.00596	0.0302	0.0505	0.116	0.0172	0.0166	0.0289	0.00603	0.00532	0.00337	0.0143	0.00503	0.00385	0.165	0.025	0.0515	0.0115	0.0221	0.0415
1.11.2.	gene - katA - catalase	0.925	0.721	0.965	0.847	0.443	0.981	0.641	1.02	0.868	0.605	0.817	0.871	0.711	0.809	0.867	0.906	0.968	0.848	0.788	0.977	0.722	0.933	0.529	0.844	0.971	0.864	0.827	0.755	0.464	0.969	0.649	0.709	0.515	0.755	0.949	0.687	0.933	0.795	1.32	0.818	0.932	0.306	0.81	0.953	0.61	0.811	0.694	0.813
1.11.3.	gene - sodA - superoxide_dismutase	0.955	0.765	0.987	0.909	0.719	1	0.775	1.02	0.911	0.793	0.871	0.945	0.746	0.893	0.994	0.93	0.98	0.911	0.9	0.981	0.786	0.784	0.599	0.91	0.988	0.893	0.902	0.769	0.574	0.98	0.777	0.808	0.777	0.913	0.971	0.769	0.957	0.874	1.55	0.878	0.948	0.263	0.863	0.974	0.739	0.877	0.824	0.886
1.12.	pathway - skin_penetration	0.0253	0.0421	0.129	0.0825	0.0272	0.123	0.0427	0.176	0.0518	0.0455	0.0402	0.0559	0.0987	0.0302	0.284	0.00518	0.0513	0.0194	0.091	0.0108	0.101	0.0179	0.0502	0.0335	0.0314	0.00711	0.0161	0.0219	0.0348	0.0252	0.0267	0.0251	0.0692	0.0134	0.0418	0.0438	0.078	0.496	0.792	0.274	0.0824	0.0148	0.0945	0.0389	0.0197	0.0241	0.0633	0.0759
1.12.1.	gene - hla - beta-channel_forming_cytolysin	0.0253	0.0421	0.129	0.0825	0.0272	0.123	0.0427	0.176	0.0518	0.0455	0.0402	0.0559	0.0987	0.0302	0.284	0.00518	0.0513	0.0194	0.091	0.0108	0.101	0.0179	0.0502	0.0335	0.0314	0.00711	0.0161	0.0219	0.0348	0.0252	0.0267	0.0251	0.0692	0.0134	0.0418	0.0438	0.078	0.496	0.792	0.274	0.0824	0.0148	0.0945	0.0389	0.0197	0.0241	0.0633	0.0759
1.13.	pathway - zinc_sequestration	0.0253	0.0421	0.129	0.0825	0.0272	0.123	0.0427	0.176	0.0518	0.0455	0.0402	0.0559	0.0987	0.0302	0.284	0.00518	0.0513	0.0194	0.091	0.0108	0.101	0.0179	0.0502	0.0335	0.0314	0.00711	0.0161	0.0219	0.0348	0.0252	0.0267	0.0251	0.0692	0.0134	0.0418	0.0438	0.078	0.496	0.792	0.274	0.0824	0.0148	0.0945	0.0389	0.0197	0.0241	0.0633	0.0759
1.13.1.	gene - cnt - nucleoside_permease	0.0253	0.0421	0.129	0.0825	0.0272	0.123	0.0427	0.176	0.0518	0.0455	0.0402	0.0559	0.0987	0.0302	0.284	0.00518	0.0513	0.0194	0.091	0.0108	0.101	0.0179	0.0502	0.0335	0.0314	0.00711	0.0161	0.0219	0.0348	0.0252	0.0267	0.0251	0.0692	0.0134	0.0418	0.0438	0.078	0.496	0.792	0.274	0.0824	0.0148	0.0945	0.0389	0.0197	0.0241	0.0633	0.0759
